# Supplementary material for: Challenges in microarray class discovery: a comprehensive examination of normalization, gene selection and clustering
Source: BMC Bioinformatics. 2010 Oct 11;11:503. doi: 10.1186/1471-2105-11-503 (PMC3098084; doi:10.1186/1471-2105-11-503)
Supplement: Additional file 2 — Description of the contents in the data files. An excel document describing the contents of the data files in Addtional files 3-6. [file 1471-2105-11-503-S2.XLS]

## Sheet: Blad1
Name	Levels	description	notes
Dataset			Not in mean aRand file
	Alizadeh	name of the first author of publication corresponding to the data set
	Finak	name of the first author of publication corresponding to the data set
	Galland	name of the first author of publication corresponding to the data set
	Herschkowitz	name of the first author of publication corresponding to the data set
	Jones	name of the first author of publication corresponding to the data set
	Sorlie	name of the first author of publication corresponding to the data set	Sorlie is excluded in the mean aRand file
	Ye	name of the first author of publication corresponding to the data set
normalization
	no.norm	No normalization
	norm.pt	printip MA-loess	Finak and Galland has no print-tips, therefore global and print-tip is equivalent
	norm.pt.bkg	printip MA-loess and local background correction	Finak and Galland has no print-tips, therefore global and print-tip is equivalent
	norm.glob	MA-loess
	norm.glob.bkg	MA-loess and local background correction
standardization
	standardized	genes are standardized using Z-tranformation (i.e. scaled to mean 0 and standard deviation 1) prior to cluster analysis
	non-standardized	genes are not standardized prior to cluster analysis
imputation
	SVD	Missing value are replaced by row median
	ROW	Missing value imputation using singular value decomposition based method
Geneselection method
	STD	select the N genes with highest standard deviation
	M	select the N genes with highest absolute log ratio
	T1	select N genes with highest modified t-statstic
	PC	Select the N most significant principal components
	NONE	select all genes (no gene selection)
	Mdiff	Select the N genes with largest difference in log ratio between the classes	Uses prior class information
	T2	Select the N genes with the highest modified t-statistic comparing the classes	Uses prior class information
Number of genes
	3-1500	self evident	300, 500 anf 1500 only available for STD geneselection
	all	all genes	abbriviated 'all' only in the mean aRand file, for each dataset the actual number of genes are presented
Geneselection method and number of genes
	combinatinations of the two previous categories	e.g. STD 100 = select the 100 genes with highest standard deviation
clustering method
	hclust.corr.ave	agglomerative hierarchical clustering using pearsons correlation distance and average linkage
	hclust.corr.ward	agglomerative hierarchical clustering using pearsons correlation distance and Ward's method
	hclust.eucl.ave	agglomerative hierarchical clustering using euclidian distance and average linkage
	hclust.eucl.ward	agglomerative hierarchical clustering using euclidian distance and Ward's method
	hclust.manh.ave	agglomerative hierarchical clustering using manhattan distance and average linkage
	hclust.manh.ward	agglomerative hierarchical clustering using manhattan distance and Ward's method
	kmeans	k-means clustering
	Mclust	model based clustering	not available with a high number of genes (>500)
	PAM.corr	partitioning around medoids using pearsons correlation distance
	PAM.eucl	partitioning around medoids using euclidian distance
	SOM	Self organizing maps
aRand/mean(aRand)		adjusted rand index or the mean of the adjusted rand index taken over the data sets (sorlie excluded).
