# Supplementary material for: Challenges in microarray class discovery: a comprehensive examination of normalization, gene selection and clustering
Source: BMC Bioinformatics. 2010 Oct 11;11:503. doi: 10.1186/1471-2105-11-503 (PMC3098084; doi:10.1186/1471-2105-11-503)
Supplement: Additional file 3 — Adjusted Rand index. A tab separated text file with adjusted Rand index for the seven datasets for each combination of parameters. [file 1471-2105-11-503-S3.TXT]

dataset	normalization	standarization	imputation	Geneselection method	number of genes	Geneselection method and number of genes	clustering method	aRand
Alizadeh	no.norm	non-standardized	ROW	M	100	M 100	hclust.corr.ave	0.772156566905609
Finak	no.norm	non-standardized	ROW	M	100	M 100	hclust.corr.ave	0.169375090250672
Galland	no.norm	non-standardized	ROW	M	100	M 100	hclust.corr.ave	0.343745070200347
Herschkowitz	no.norm	non-standardized	ROW	M	100	M 100	hclust.corr.ave	0.0493775492218687
Jones	no.norm	non-standardized	ROW	M	100	M 100	hclust.corr.ave	-0.0158325865132147
Sorlie	no.norm	non-standardized	ROW	M	100	M 100	hclust.corr.ave	0.113458349279245
Ye	no.norm	non-standardized	ROW	M	100	M 100	hclust.corr.ave	0.13380631744656
Alizadeh	no.norm	non-standardized	ROW	M	100	M 100	hclust.corr.ward	0.911137628978692
Finak	no.norm	non-standardized	ROW	M	100	M 100	hclust.corr.ward	0.254405784003615
Galland	no.norm	non-standardized	ROW	M	100	M 100	hclust.corr.ward	0.477046852815902
Herschkowitz	no.norm	non-standardized	ROW	M	100	M 100	hclust.corr.ward	0.197430606635663
Jones	no.norm	non-standardized	ROW	M	100	M 100	hclust.corr.ward	0.951067084100088
Sorlie	no.norm	non-standardized	ROW	M	100	M 100	hclust.corr.ward	0.326520474061458
Ye	no.norm	non-standardized	ROW	M	100	M 100	hclust.corr.ward	0.264404866699053
Alizadeh	no.norm	non-standardized	ROW	M	100	M 100	hclust.eucl.ave	0.772160966797483
Finak	no.norm	non-standardized	ROW	M	100	M 100	hclust.eucl.ave	0.0614614767561787
Galland	no.norm	non-standardized	ROW	M	100	M 100	hclust.eucl.ave	0.409346603202077
Herschkowitz	no.norm	non-standardized	ROW	M	100	M 100	hclust.eucl.ave	0.0691577576142201
Jones	no.norm	non-standardized	ROW	M	100	M 100	hclust.eucl.ave	0.328220481483
Sorlie	no.norm	non-standardized	ROW	M	100	M 100	hclust.eucl.ave	0.162629235529394
Ye	no.norm	non-standardized	ROW	M	100	M 100	hclust.eucl.ave	0.352687295286385
Alizadeh	no.norm	non-standardized	ROW	M	100	M 100	hclust.eucl.ward	0.854177856127509
Finak	no.norm	non-standardized	ROW	M	100	M 100	hclust.eucl.ward	0.223179175044835
Galland	no.norm	non-standardized	ROW	M	100	M 100	hclust.eucl.ward	0.345911949685535
Herschkowitz	no.norm	non-standardized	ROW	M	100	M 100	hclust.eucl.ward	0.21511600874134
Jones	no.norm	non-standardized	ROW	M	100	M 100	hclust.eucl.ward	0.95011293116681
Sorlie	no.norm	non-standardized	ROW	M	100	M 100	hclust.eucl.ward	0.127483481045486
Ye	no.norm	non-standardized	ROW	M	100	M 100	hclust.eucl.ward	0.264464165920707
Alizadeh	no.norm	non-standardized	ROW	M	100	M 100	hclust.manh.ave	0.8541745706317
Finak	no.norm	non-standardized	ROW	M	100	M 100	hclust.manh.ave	0.0794370927742447
Galland	no.norm	non-standardized	ROW	M	100	M 100	hclust.manh.ave	0.630856601987695
Herschkowitz	no.norm	non-standardized	ROW	M	100	M 100	hclust.manh.ave	0.0809658773907028
Jones	no.norm	non-standardized	ROW	M	100	M 100	hclust.manh.ave	0.65336912998084
Sorlie	no.norm	non-standardized	ROW	M	100	M 100	hclust.manh.ave	0.189820130118638
Ye	no.norm	non-standardized	ROW	M	100	M 100	hclust.manh.ave	0.264464165920707
Alizadeh	no.norm	non-standardized	ROW	M	100	M 100	hclust.manh.ward	0.854173162516746
Finak	no.norm	non-standardized	ROW	M	100	M 100	hclust.manh.ward	0.121715627419639
Galland	no.norm	non-standardized	ROW	M	100	M 100	hclust.manh.ward	0.551264349678488
Herschkowitz	no.norm	non-standardized	ROW	M	100	M 100	hclust.manh.ward	0.148990251236032
Jones	no.norm	non-standardized	ROW	M	100	M 100	hclust.manh.ward	1
Sorlie	no.norm	non-standardized	ROW	M	100	M 100	hclust.manh.ward	0.178009604239112
Ye	no.norm	non-standardized	ROW	M	100	M 100	hclust.manh.ward	0.281639372408487
Alizadeh	no.norm	non-standardized	ROW	M	100	M 100	kmeans	0.74571936289206
Finak	no.norm	non-standardized	ROW	M	100	M 100	kmeans	0.170044502947871
Galland	no.norm	non-standardized	ROW	M	100	M 100	kmeans	0.408602150537634
Herschkowitz	no.norm	non-standardized	ROW	M	100	M 100	kmeans	0.148927595760758
Jones	no.norm	non-standardized	ROW	M	100	M 100	kmeans	0.95011293116681
Sorlie	no.norm	non-standardized	ROW	M	100	M 100	kmeans	0.252490050553942
Ye	no.norm	non-standardized	ROW	M	100	M 100	kmeans	0.377568851922579
Alizadeh	no.norm	non-standardized	ROW	M	100	M 100	Mclust	0.154295136135698
Finak	no.norm	non-standardized	ROW	M	100	M 100	Mclust	0.119112587495551
Galland	no.norm	non-standardized	ROW	M	100	M 100	Mclust	0.477046852815902
Herschkowitz	no.norm	non-standardized	ROW	M	100	M 100	Mclust	0.0312550594702272
Jones	no.norm	non-standardized	ROW	M	100	M 100	Mclust	0.95011293116681
Sorlie	no.norm	non-standardized	ROW	M	100	M 100	Mclust	0.178009604239112
Ye	no.norm	non-standardized	ROW	M	100	M 100	Mclust	0.352687295286385
Alizadeh	no.norm	non-standardized	ROW	M	100	M 100	PAM.corr	0.854177856127509
Finak	no.norm	non-standardized	ROW	M	100	M 100	PAM.corr	0.395743126923679
Galland	no.norm	non-standardized	ROW	M	100	M 100	PAM.corr	0.28661342984147
Herschkowitz	no.norm	non-standardized	ROW	M	100	M 100	PAM.corr	0.271938371355379
Jones	no.norm	non-standardized	ROW	M	100	M 100	PAM.corr	0.815584367182077
Sorlie	no.norm	non-standardized	ROW	M	100	M 100	PAM.corr	0.248811297991626
Ye	no.norm	non-standardized	ROW	M	100	M 100	PAM.corr	0.102313048267181
Alizadeh	no.norm	non-standardized	ROW	M	100	M 100	PAM.eucl	0.694219350152303
Finak	no.norm	non-standardized	ROW	M	100	M 100	PAM.eucl	0.25472701119473
Galland	no.norm	non-standardized	ROW	M	100	M 100	PAM.eucl	0.407481946253108
Herschkowitz	no.norm	non-standardized	ROW	M	100	M 100	PAM.eucl	0.233236424300204
Jones	no.norm	non-standardized	ROW	M	100	M 100	PAM.eucl	0.95011293116681
Sorlie	no.norm	non-standardized	ROW	M	100	M 100	PAM.eucl	0.261005661005661
Ye	no.norm	non-standardized	ROW	M	100	M 100	PAM.eucl	0.088173527509824
Alizadeh	no.norm	non-standardized	ROW	M	100	M 100	SOM	0.772145566432416
Finak	no.norm	non-standardized	ROW	M	100	M 100	SOM	0.194758246723904
Galland	no.norm	non-standardized	ROW	M	100	M 100	SOM	0.477459016393443
Herschkowitz	no.norm	non-standardized	ROW	M	100	M 100	SOM	0.214807713179697
Jones	no.norm	non-standardized	ROW	M	100	M 100	SOM	0.856463446693593
Sorlie	no.norm	non-standardized	ROW	M	100	M 100	SOM	0.114115392803917
Ye	no.norm	non-standardized	ROW	M	100	M 100	SOM	0.461297034309694
Alizadeh	no.norm	non-standardized	ROW	M	1000	M 1000	hclust.corr.ave	0.131547116125345
Finak	no.norm	non-standardized	ROW	M	1000	M 1000	hclust.corr.ave	0.93938046113893
Galland	no.norm	non-standardized	ROW	M	1000	M 1000	hclust.corr.ave	0.477459016393443
Herschkowitz	no.norm	non-standardized	ROW	M	1000	M 1000	hclust.corr.ave	0.292245168271362
Jones	no.norm	non-standardized	ROW	M	1000	M 1000	hclust.corr.ave	0.328220481483
Sorlie	no.norm	non-standardized	ROW	M	1000	M 1000	hclust.corr.ave	0.294314537836762
Ye	no.norm	non-standardized	ROW	M	1000	M 1000	hclust.corr.ave	0.365742866622429
Alizadeh	no.norm	non-standardized	ROW	M	1000	M 1000	hclust.corr.ward	0.882427490712457
Finak	no.norm	non-standardized	ROW	M	1000	M 1000	hclust.corr.ward	0.93938046113893
Galland	no.norm	non-standardized	ROW	M	1000	M 1000	hclust.corr.ward	0.478034955125177
Herschkowitz	no.norm	non-standardized	ROW	M	1000	M 1000	hclust.corr.ward	0.509377072660615
Jones	no.norm	non-standardized	ROW	M	1000	M 1000	hclust.corr.ward	1
Sorlie	no.norm	non-standardized	ROW	M	1000	M 1000	hclust.corr.ward	0.340285019117136
Ye	no.norm	non-standardized	ROW	M	1000	M 1000	hclust.corr.ward	0.352687295286385
Alizadeh	no.norm	non-standardized	ROW	M	1000	M 1000	hclust.eucl.ave	0.0914253365648274
Finak	no.norm	non-standardized	ROW	M	1000	M 1000	hclust.eucl.ave	0.614915820364034
Galland	no.norm	non-standardized	ROW	M	1000	M 1000	hclust.eucl.ave	0.477459016393443
Herschkowitz	no.norm	non-standardized	ROW	M	1000	M 1000	hclust.eucl.ave	0.252050928151606
Jones	no.norm	non-standardized	ROW	M	1000	M 1000	hclust.eucl.ave	0.52248422451013
Sorlie	no.norm	non-standardized	ROW	M	1000	M 1000	hclust.eucl.ave	0.352439440464006
Ye	no.norm	non-standardized	ROW	M	1000	M 1000	hclust.eucl.ave	0.308139154387524
Alizadeh	no.norm	non-standardized	ROW	M	1000	M 1000	hclust.eucl.ward	0.596701546903297
Finak	no.norm	non-standardized	ROW	M	1000	M 1000	hclust.eucl.ward	0.715615799542447
Galland	no.norm	non-standardized	ROW	M	1000	M 1000	hclust.eucl.ward	0.478034955125177
Herschkowitz	no.norm	non-standardized	ROW	M	1000	M 1000	hclust.eucl.ward	0.509348171300625
Jones	no.norm	non-standardized	ROW	M	1000	M 1000	hclust.eucl.ward	0.95011293116681
Sorlie	no.norm	non-standardized	ROW	M	1000	M 1000	hclust.eucl.ward	0.277720914363699
Ye	no.norm	non-standardized	ROW	M	1000	M 1000	hclust.eucl.ward	0.320037145528681
Alizadeh	no.norm	non-standardized	ROW	M	1000	M 1000	hclust.manh.ave	0.0983668298695517
Finak	no.norm	non-standardized	ROW	M	1000	M 1000	hclust.manh.ave	0.142936062873939
Galland	no.norm	non-standardized	ROW	M	1000	M 1000	hclust.manh.ave	0.630681818181818
Herschkowitz	no.norm	non-standardized	ROW	M	1000	M 1000	hclust.manh.ave	0.292245168271362
Jones	no.norm	non-standardized	ROW	M	1000	M 1000	hclust.manh.ave	0.622200170116246
Sorlie	no.norm	non-standardized	ROW	M	1000	M 1000	hclust.manh.ave	0.352439440464006
Ye	no.norm	non-standardized	ROW	M	1000	M 1000	hclust.manh.ave	0.358798687850236
Alizadeh	no.norm	non-standardized	ROW	M	1000	M 1000	hclust.manh.ward	0.644588266622648
Finak	no.norm	non-standardized	ROW	M	1000	M 1000	hclust.manh.ward	0.436045624798739
Galland	no.norm	non-standardized	ROW	M	1000	M 1000	hclust.manh.ward	0.477046852815902
Herschkowitz	no.norm	non-standardized	ROW	M	1000	M 1000	hclust.manh.ward	0.48233400851614
Jones	no.norm	non-standardized	ROW	M	1000	M 1000	hclust.manh.ward	0.95011293116681
Sorlie	no.norm	non-standardized	ROW	M	1000	M 1000	hclust.manh.ward	0.261005661005661
Ye	no.norm	non-standardized	ROW	M	1000	M 1000	hclust.manh.ward	0.340489323744008
Alizadeh	no.norm	non-standardized	ROW	M	1000	M 1000	kmeans	0.772178564665783
Finak	no.norm	non-standardized	ROW	M	1000	M 1000	kmeans	0.823746535514374
Galland	no.norm	non-standardized	ROW	M	1000	M 1000	kmeans	0.477046852815902
Herschkowitz	no.norm	non-standardized	ROW	M	1000	M 1000	kmeans	0.565422666009125
Jones	no.norm	non-standardized	ROW	M	1000	M 1000	kmeans	0.95011293116681
Sorlie	no.norm	non-standardized	ROW	M	1000	M 1000	kmeans	0.347890035256202
Ye	no.norm	non-standardized	ROW	M	1000	M 1000	kmeans	0.358798687850236
Alizadeh	no.norm	non-standardized	ROW	M	1000	M 1000	PAM.corr	0.854173162516746
Finak	no.norm	non-standardized	ROW	M	1000	M 1000	PAM.corr	0.93938046113893
Galland	no.norm	non-standardized	ROW	M	1000	M 1000	PAM.corr	0.477459016393443
Herschkowitz	no.norm	non-standardized	ROW	M	1000	M 1000	PAM.corr	0.456181326692681
Jones	no.norm	non-standardized	ROW	M	1000	M 1000	PAM.corr	0.858957468843127
Sorlie	no.norm	non-standardized	ROW	M	1000	M 1000	PAM.corr	0.397469724646506
Ye	no.norm	non-standardized	ROW	M	1000	M 1000	PAM.corr	0.129083618639225
Alizadeh	no.norm	non-standardized	ROW	M	1000	M 1000	PAM.eucl	0.745759460280411
Finak	no.norm	non-standardized	ROW	M	1000	M 1000	PAM.eucl	0.435802402043367
Galland	no.norm	non-standardized	ROW	M	1000	M 1000	PAM.eucl	0.478034955125177
Herschkowitz	no.norm	non-standardized	ROW	M	1000	M 1000	PAM.eucl	0.456208019632673
Jones	no.norm	non-standardized	ROW	M	1000	M 1000	PAM.eucl	0.95011293116681
Sorlie	no.norm	non-standardized	ROW	M	1000	M 1000	PAM.eucl	0.33992337164751
Ye	no.norm	non-standardized	ROW	M	1000	M 1000	PAM.eucl	0.433324302019773
Alizadeh	no.norm	non-standardized	ROW	M	1000	M 1000	SOM	0.719779634538913
Finak	no.norm	non-standardized	ROW	M	1000	M 1000	SOM	0.664265540653347
Galland	no.norm	non-standardized	ROW	M	1000	M 1000	SOM	0.478034955125177
Herschkowitz	no.norm	non-standardized	ROW	M	1000	M 1000	SOM	0.430676417612465
Jones	no.norm	non-standardized	ROW	M	1000	M 1000	SOM	0.95011293116681
Sorlie	no.norm	non-standardized	ROW	M	1000	M 1000	SOM	0.241591829547456
Ye	no.norm	non-standardized	ROW	M	1000	M 1000	SOM	0.222056068500855
Alizadeh	no.norm	non-standardized	ROW	M	15	M 15	hclust.corr.ave	0.485247801500986
Finak	no.norm	non-standardized	ROW	M	15	M 15	hclust.corr.ave	0.224182960278338
Galland	no.norm	non-standardized	ROW	M	15	M 15	hclust.corr.ave	0.285714285714286
Herschkowitz	no.norm	non-standardized	ROW	M	15	M 15	hclust.corr.ave	0.0103508121466752
Jones	no.norm	non-standardized	ROW	M	15	M 15	hclust.corr.ave	0.773879858722586
Sorlie	no.norm	non-standardized	ROW	M	15	M 15	hclust.corr.ave	0.113458349279245
Ye	no.norm	non-standardized	ROW	M	15	M 15	hclust.corr.ave	0.132504924042141
Alizadeh	no.norm	non-standardized	ROW	M	15	M 15	hclust.corr.ward	0.596769036466244
Finak	no.norm	non-standardized	ROW	M	15	M 15	hclust.corr.ward	0.286708480819579
Galland	no.norm	non-standardized	ROW	M	15	M 15	hclust.corr.ward	0.408602150537634
Herschkowitz	no.norm	non-standardized	ROW	M	15	M 15	hclust.corr.ward	0.133595540843706
Jones	no.norm	non-standardized	ROW	M	15	M 15	hclust.corr.ward	0.809000636905796
Sorlie	no.norm	non-standardized	ROW	M	15	M 15	hclust.corr.ward	0.127483481045486
Ye	no.norm	non-standardized	ROW	M	15	M 15	hclust.corr.ward	0.132378505575482
Alizadeh	no.norm	non-standardized	ROW	M	15	M 15	hclust.eucl.ave	0.644579115672242
Finak	no.norm	non-standardized	ROW	M	15	M 15	hclust.eucl.ave	0.286593119939134
Galland	no.norm	non-standardized	ROW	M	15	M 15	hclust.eucl.ave	0.408042578356002
Herschkowitz	no.norm	non-standardized	ROW	M	15	M 15	hclust.eucl.ave	0.0178784914683185
Jones	no.norm	non-standardized	ROW	M	15	M 15	hclust.eucl.ave	0.0349926093289097
Sorlie	no.norm	non-standardized	ROW	M	15	M 15	hclust.eucl.ave	0.278818323167085
Ye	no.norm	non-standardized	ROW	M	15	M 15	hclust.eucl.ave	0.268347136563322
Alizadeh	no.norm	non-standardized	ROW	M	15	M 15	hclust.eucl.ward	0.596717123422928
Finak	no.norm	non-standardized	ROW	M	15	M 15	hclust.eucl.ward	0.170801867496088
Galland	no.norm	non-standardized	ROW	M	15	M 15	hclust.eucl.ward	0.285714285714286
Herschkowitz	no.norm	non-standardized	ROW	M	15	M 15	hclust.eucl.ward	0.0824994857908762
Jones	no.norm	non-standardized	ROW	M	15	M 15	hclust.eucl.ward	0.856463446693593
Sorlie	no.norm	non-standardized	ROW	M	15	M 15	hclust.eucl.ward	0.197802197802198
Ye	no.norm	non-standardized	ROW	M	15	M 15	hclust.eucl.ward	0.268347136563322
Alizadeh	no.norm	non-standardized	ROW	M	15	M 15	hclust.manh.ave	0.64456424437275
Finak	no.norm	non-standardized	ROW	M	15	M 15	hclust.manh.ave	0.0982196835456232
Galland	no.norm	non-standardized	ROW	M	15	M 15	hclust.manh.ave	0.630623520126283
Herschkowitz	no.norm	non-standardized	ROW	M	15	M 15	hclust.manh.ave	0.0703423115155816
Jones	no.norm	non-standardized	ROW	M	15	M 15	hclust.manh.ave	-0.0158325865132147
Sorlie	no.norm	non-standardized	ROW	M	15	M 15	hclust.manh.ave	0.248811297991626
Ye	no.norm	non-standardized	ROW	M	15	M 15	hclust.manh.ave	0.268347136563322
Alizadeh	no.norm	non-standardized	ROW	M	15	M 15	hclust.manh.ward	0.745714452138577
Finak	no.norm	non-standardized	ROW	M	15	M 15	hclust.manh.ward	0.223304790225764
Galland	no.norm	non-standardized	ROW	M	15	M 15	hclust.manh.ward	0.477046852815902
Herschkowitz	no.norm	non-standardized	ROW	M	15	M 15	hclust.manh.ward	0.0609458242334549
Jones	no.norm	non-standardized	ROW	M	15	M 15	hclust.manh.ward	0.770271634858124
Sorlie	no.norm	non-standardized	ROW	M	15	M 15	hclust.manh.ward	0.159030954282533
Ye	no.norm	non-standardized	ROW	M	15	M 15	hclust.manh.ward	0.244551908246614
Alizadeh	no.norm	non-standardized	ROW	M	15	M 15	kmeans	0.719748067245056
Finak	no.norm	non-standardized	ROW	M	15	M 15	kmeans	0.321070315543436
Galland	no.norm	non-standardized	ROW	M	15	M 15	kmeans	0.408042578356002
Herschkowitz	no.norm	non-standardized	ROW	M	15	M 15	kmeans	0.0609181704632352
Jones	no.norm	non-standardized	ROW	M	15	M 15	kmeans	0.367561768748533
Sorlie	no.norm	non-standardized	ROW	M	15	M 15	kmeans	0.1482088024565
Ye	no.norm	non-standardized	ROW	M	15	M 15	kmeans	0.255015427222628
Alizadeh	no.norm	non-standardized	ROW	M	15	M 15	Mclust	0.573485329844889
Finak	no.norm	non-standardized	ROW	M	15	M 15	Mclust	0.256169114893263
Galland	no.norm	non-standardized	ROW	M	15	M 15	Mclust	0.407481946253108
Herschkowitz	no.norm	non-standardized	ROW	M	15	M 15	Mclust	0.0412700462863571
Jones	no.norm	non-standardized	ROW	M	15	M 15	Mclust	0.850530088099149
Sorlie	no.norm	non-standardized	ROW	M	15	M 15	Mclust	0.132221063607925
Ye	no.norm	non-standardized	ROW	M	15	M 15	Mclust	0.264404866699053
Alizadeh	no.norm	non-standardized	ROW	M	15	M 15	PAM.corr	0.464320863817821
Finak	no.norm	non-standardized	ROW	M	15	M 15	PAM.corr	0.357467528938645
Galland	no.norm	non-standardized	ROW	M	15	M 15	PAM.corr	0.344262295081967
Herschkowitz	no.norm	non-standardized	ROW	M	15	M 15	PAM.corr	0.060853638665019
Jones	no.norm	non-standardized	ROW	M	15	M 15	PAM.corr	0.729735710525458
Sorlie	no.norm	non-standardized	ROW	M	15	M 15	PAM.corr	0.235970529504923
Ye	no.norm	non-standardized	ROW	M	15	M 15	PAM.corr	0.129083618639225
Alizadeh	no.norm	non-standardized	ROW	M	15	M 15	PAM.eucl	0.719748067245056
Finak	no.norm	non-standardized	ROW	M	15	M 15	PAM.eucl	0.321801580187204
Galland	no.norm	non-standardized	ROW	M	15	M 15	PAM.eucl	0.551547407845456
Herschkowitz	no.norm	non-standardized	ROW	M	15	M 15	PAM.eucl	0.0704747573079116
Jones	no.norm	non-standardized	ROW	M	15	M 15	PAM.eucl	0.587723085941083
Sorlie	no.norm	non-standardized	ROW	M	15	M 15	PAM.eucl	0.0470862470862471
Ye	no.norm	non-standardized	ROW	M	15	M 15	PAM.eucl	0.264404866699053
Alizadeh	no.norm	non-standardized	ROW	M	15	M 15	SOM	0.79903238959339
Finak	no.norm	non-standardized	ROW	M	15	M 15	SOM	0.396328879067731
Galland	no.norm	non-standardized	ROW	M	15	M 15	SOM	0.551547407845456
Herschkowitz	no.norm	non-standardized	ROW	M	15	M 15	SOM	0.0264455560078183
Jones	no.norm	non-standardized	ROW	M	15	M 15	SOM	0.479691390191651
Sorlie	no.norm	non-standardized	ROW	M	15	M 15	SOM	0.132221063607925
Ye	no.norm	non-standardized	ROW	M	15	M 15	SOM	0.222056068500855
Alizadeh	no.norm	non-standardized	ROW	Mdiff	100	Mdiff 100	hclust.corr.ave	0.882432788523294
Finak	no.norm	non-standardized	ROW	Mdiff	100	Mdiff 100	hclust.corr.ave	1
Galland	no.norm	non-standardized	ROW	Mdiff	100	Mdiff 100	hclust.corr.ave	0.631147540983606
Herschkowitz	no.norm	non-standardized	ROW	Mdiff	100	Mdiff 100	hclust.corr.ave	0.537112881964599
Jones	no.norm	non-standardized	ROW	Mdiff	100	Mdiff 100	hclust.corr.ave	0.461859841527932
Sorlie	no.norm	non-standardized	ROW	Mdiff	100	Mdiff 100	hclust.corr.ave	0.529695993557479
Ye	no.norm	non-standardized	ROW	Mdiff	100	Mdiff 100	hclust.corr.ave	0.388272854516119
Alizadeh	no.norm	non-standardized	ROW	Mdiff	100	Mdiff 100	hclust.corr.ward	0.854173162516746
Finak	no.norm	non-standardized	ROW	Mdiff	100	Mdiff 100	hclust.corr.ward	1
Galland	no.norm	non-standardized	ROW	Mdiff	100	Mdiff 100	hclust.corr.ward	0.631147540983606
Herschkowitz	no.norm	non-standardized	ROW	Mdiff	100	Mdiff 100	hclust.corr.ward	0.594550708611983
Jones	no.norm	non-standardized	ROW	Mdiff	100	Mdiff 100	hclust.corr.ward	1
Sorlie	no.norm	non-standardized	ROW	Mdiff	100	Mdiff 100	hclust.corr.ward	0.502627992992019
Ye	no.norm	non-standardized	ROW	Mdiff	100	Mdiff 100	hclust.corr.ward	0.388272854516119
Alizadeh	no.norm	non-standardized	ROW	Mdiff	100	Mdiff 100	hclust.eucl.ave	0.719757989160904
Finak	no.norm	non-standardized	ROW	Mdiff	100	Mdiff 100	hclust.eucl.ave	1
Galland	no.norm	non-standardized	ROW	Mdiff	100	Mdiff 100	hclust.eucl.ave	0.477046852815902
Herschkowitz	no.norm	non-standardized	ROW	Mdiff	100	Mdiff 100	hclust.eucl.ave	0.565499452005377
Jones	no.norm	non-standardized	ROW	Mdiff	100	Mdiff 100	hclust.eucl.ave	1
Sorlie	no.norm	non-standardized	ROW	Mdiff	100	Mdiff 100	hclust.eucl.ave	0.529695993557479
Ye	no.norm	non-standardized	ROW	Mdiff	100	Mdiff 100	hclust.eucl.ave	0.4775003445155
Alizadeh	no.norm	non-standardized	ROW	Mdiff	100	Mdiff 100	hclust.eucl.ward	0.74571936289206
Finak	no.norm	non-standardized	ROW	Mdiff	100	Mdiff 100	hclust.eucl.ward	1
Galland	no.norm	non-standardized	ROW	Mdiff	100	Mdiff 100	hclust.eucl.ward	0.805174317715728
Herschkowitz	no.norm	non-standardized	ROW	Mdiff	100	Mdiff 100	hclust.eucl.ward	0.53710152235484
Jones	no.norm	non-standardized	ROW	Mdiff	100	Mdiff 100	hclust.eucl.ward	1
Sorlie	no.norm	non-standardized	ROW	Mdiff	100	Mdiff 100	hclust.eucl.ward	0.481428861376091
Ye	no.norm	non-standardized	ROW	Mdiff	100	Mdiff 100	hclust.eucl.ward	0.684800725558952
Alizadeh	no.norm	non-standardized	ROW	Mdiff	100	Mdiff 100	hclust.manh.ave	0.772146299830343
Finak	no.norm	non-standardized	ROW	Mdiff	100	Mdiff 100	hclust.manh.ave	1
Galland	no.norm	non-standardized	ROW	Mdiff	100	Mdiff 100	hclust.manh.ave	0.805174317715728
Herschkowitz	no.norm	non-standardized	ROW	Mdiff	100	Mdiff 100	hclust.manh.ave	0.5946044388325
Jones	no.norm	non-standardized	ROW	Mdiff	100	Mdiff 100	hclust.manh.ave	0.90030748475501
Sorlie	no.norm	non-standardized	ROW	Mdiff	100	Mdiff 100	hclust.manh.ave	0.529695993557479
Ye	no.norm	non-standardized	ROW	Mdiff	100	Mdiff 100	hclust.manh.ave	0.511180646512515
Alizadeh	no.norm	non-standardized	ROW	Mdiff	100	Mdiff 100	hclust.manh.ward	0.772146299830343
Finak	no.norm	non-standardized	ROW	Mdiff	100	Mdiff 100	hclust.manh.ward	1
Galland	no.norm	non-standardized	ROW	Mdiff	100	Mdiff 100	hclust.manh.ward	0.805174317715728
Herschkowitz	no.norm	non-standardized	ROW	Mdiff	100	Mdiff 100	hclust.manh.ward	0.654955404613615
Jones	no.norm	non-standardized	ROW	Mdiff	100	Mdiff 100	hclust.manh.ward	1
Sorlie	no.norm	non-standardized	ROW	Mdiff	100	Mdiff 100	hclust.manh.ward	0.521801432958035
Ye	no.norm	non-standardized	ROW	Mdiff	100	Mdiff 100	hclust.manh.ward	0.529452511727292
Alizadeh	no.norm	non-standardized	ROW	Mdiff	100	Mdiff 100	kmeans	0.799034330151812
Finak	no.norm	non-standardized	ROW	Mdiff	100	Mdiff 100	kmeans	1
Galland	no.norm	non-standardized	ROW	Mdiff	100	Mdiff 100	kmeans	0.551547407845456
Herschkowitz	no.norm	non-standardized	ROW	Mdiff	100	Mdiff 100	kmeans	0.509434865167362
Jones	no.norm	non-standardized	ROW	Mdiff	100	Mdiff 100	kmeans	0.773879858722586
Sorlie	no.norm	non-standardized	ROW	Mdiff	100	Mdiff 100	kmeans	0.481428861376091
Ye	no.norm	non-standardized	ROW	Mdiff	100	Mdiff 100	kmeans	0.428855868251784
Alizadeh	no.norm	non-standardized	ROW	Mdiff	100	Mdiff 100	Mclust	0.669193694318003
Finak	no.norm	non-standardized	ROW	Mdiff	100	Mdiff 100	Mclust	1
Galland	no.norm	non-standardized	ROW	Mdiff	100	Mdiff 100	Mclust	0.631147540983606
Herschkowitz	no.norm	non-standardized	ROW	Mdiff	100	Mdiff 100	Mclust	0.594590510142794
Jones	no.norm	non-standardized	ROW	Mdiff	100	Mdiff 100	Mclust	1
Sorlie	no.norm	non-standardized	ROW	Mdiff	100	Mdiff 100	Mclust	0.481428861376091
Ye	no.norm	non-standardized	ROW	Mdiff	100	Mdiff 100	Mclust	0.608918599352512
Alizadeh	no.norm	non-standardized	ROW	Mdiff	100	Mdiff 100	PAM.corr	0.826383303982074
Finak	no.norm	non-standardized	ROW	Mdiff	100	Mdiff 100	PAM.corr	1
Galland	no.norm	non-standardized	ROW	Mdiff	100	Mdiff 100	PAM.corr	0.551971326164875
Herschkowitz	no.norm	non-standardized	ROW	Mdiff	100	Mdiff 100	PAM.corr	0.482486451885887
Jones	no.norm	non-standardized	ROW	Mdiff	100	Mdiff 100	PAM.corr	0.904086877227887
Sorlie	no.norm	non-standardized	ROW	Mdiff	100	Mdiff 100	PAM.corr	0.542588603877032
Ye	no.norm	non-standardized	ROW	Mdiff	100	Mdiff 100	PAM.corr	0.278950475431389
Alizadeh	no.norm	non-standardized	ROW	Mdiff	100	Mdiff 100	PAM.eucl	0.772152900199233
Finak	no.norm	non-standardized	ROW	Mdiff	100	Mdiff 100	PAM.eucl	1
Galland	no.norm	non-standardized	ROW	Mdiff	100	Mdiff 100	PAM.eucl	0.630623520126283
Herschkowitz	no.norm	non-standardized	ROW	Mdiff	100	Mdiff 100	PAM.eucl	0.624413338080729
Jones	no.norm	non-standardized	ROW	Mdiff	100	Mdiff 100	PAM.eucl	0.95011293116681
Sorlie	no.norm	non-standardized	ROW	Mdiff	100	Mdiff 100	PAM.eucl	0.529695993557479
Ye	no.norm	non-standardized	ROW	Mdiff	100	Mdiff 100	PAM.eucl	0.320037145528681
Alizadeh	no.norm	non-standardized	ROW	Mdiff	100	Mdiff 100	SOM	0.719757989160904
Finak	no.norm	non-standardized	ROW	Mdiff	100	Mdiff 100	SOM	1
Galland	no.norm	non-standardized	ROW	Mdiff	100	Mdiff 100	SOM	0.631147540983606
Herschkowitz	no.norm	non-standardized	ROW	Mdiff	100	Mdiff 100	SOM	0.565422666009125
Jones	no.norm	non-standardized	ROW	Mdiff	100	Mdiff 100	SOM	1
Sorlie	no.norm	non-standardized	ROW	Mdiff	100	Mdiff 100	SOM	0.547725072604066
Ye	no.norm	non-standardized	ROW	Mdiff	100	Mdiff 100	SOM	0.517951158791113
Alizadeh	no.norm	non-standardized	ROW	Mdiff	1000	Mdiff 1000	hclust.corr.ave	0.94030329128828
Finak	no.norm	non-standardized	ROW	Mdiff	1000	Mdiff 1000	hclust.corr.ave	1
Galland	no.norm	non-standardized	ROW	Mdiff	1000	Mdiff 1000	hclust.corr.ave	0.631147540983606
Herschkowitz	no.norm	non-standardized	ROW	Mdiff	1000	Mdiff 1000	hclust.corr.ave	0.565499452005377
Jones	no.norm	non-standardized	ROW	Mdiff	1000	Mdiff 1000	hclust.corr.ave	0.433163074623147
Sorlie	no.norm	non-standardized	ROW	Mdiff	1000	Mdiff 1000	hclust.corr.ave	0.555742808323386
Ye	no.norm	non-standardized	ROW	Mdiff	1000	Mdiff 1000	hclust.corr.ave	0.539109684909405
Alizadeh	no.norm	non-standardized	ROW	Mdiff	1000	Mdiff 1000	hclust.corr.ward	0.94030329128828
Finak	no.norm	non-standardized	ROW	Mdiff	1000	Mdiff 1000	hclust.corr.ward	1
Galland	no.norm	non-standardized	ROW	Mdiff	1000	Mdiff 1000	hclust.corr.ward	0.899996055071206
Herschkowitz	no.norm	non-standardized	ROW	Mdiff	1000	Mdiff 1000	hclust.corr.ward	0.565448264356544
Jones	no.norm	non-standardized	ROW	Mdiff	1000	Mdiff 1000	hclust.corr.ward	1
Sorlie	no.norm	non-standardized	ROW	Mdiff	1000	Mdiff 1000	hclust.corr.ward	0.443146992371877
Ye	no.norm	non-standardized	ROW	Mdiff	1000	Mdiff 1000	hclust.corr.ward	0.649570409859586
Alizadeh	no.norm	non-standardized	ROW	Mdiff	1000	Mdiff 1000	hclust.eucl.ave	0.882429382842565
Finak	no.norm	non-standardized	ROW	Mdiff	1000	Mdiff 1000	hclust.eucl.ave	0.939383729145155
Galland	no.norm	non-standardized	ROW	Mdiff	1000	Mdiff 1000	hclust.eucl.ave	0.631147540983606
Herschkowitz	no.norm	non-standardized	ROW	Mdiff	1000	Mdiff 1000	hclust.eucl.ave	0.5946044388325
Jones	no.norm	non-standardized	ROW	Mdiff	1000	Mdiff 1000	hclust.eucl.ave	1
Sorlie	no.norm	non-standardized	ROW	Mdiff	1000	Mdiff 1000	hclust.eucl.ave	0.326520474061458
Ye	no.norm	non-standardized	ROW	Mdiff	1000	Mdiff 1000	hclust.eucl.ave	0.637940206763377
Alizadeh	no.norm	non-standardized	ROW	Mdiff	1000	Mdiff 1000	hclust.eucl.ward	0.826383303982074
Finak	no.norm	non-standardized	ROW	Mdiff	1000	Mdiff 1000	hclust.eucl.ward	0.93938046113893
Galland	no.norm	non-standardized	ROW	Mdiff	1000	Mdiff 1000	hclust.eucl.ward	0.631147540983606
Herschkowitz	no.norm	non-standardized	ROW	Mdiff	1000	Mdiff 1000	hclust.eucl.ward	0.509420418317141
Jones	no.norm	non-standardized	ROW	Mdiff	1000	Mdiff 1000	hclust.eucl.ward	1
Sorlie	no.norm	non-standardized	ROW	Mdiff	1000	Mdiff 1000	hclust.eucl.ward	0.406859806859807
Ye	no.norm	non-standardized	ROW	Mdiff	1000	Mdiff 1000	hclust.eucl.ward	0.505234501124313
Alizadeh	no.norm	non-standardized	ROW	Mdiff	1000	Mdiff 1000	hclust.manh.ave	0.204869771798317
Finak	no.norm	non-standardized	ROW	Mdiff	1000	Mdiff 1000	hclust.manh.ave	0.939383729145155
Galland	no.norm	non-standardized	ROW	Mdiff	1000	Mdiff 1000	hclust.manh.ave	0.551122686555385
Herschkowitz	no.norm	non-standardized	ROW	Mdiff	1000	Mdiff 1000	hclust.manh.ave	0.624439145860727
Jones	no.norm	non-standardized	ROW	Mdiff	1000	Mdiff 1000	hclust.manh.ave	1
Sorlie	no.norm	non-standardized	ROW	Mdiff	1000	Mdiff 1000	hclust.manh.ave	0.28964499026911
Ye	no.norm	non-standardized	ROW	Mdiff	1000	Mdiff 1000	hclust.manh.ave	0.724920644046564
Alizadeh	no.norm	non-standardized	ROW	Mdiff	1000	Mdiff 1000	hclust.manh.ward	0.644609998241435
Finak	no.norm	non-standardized	ROW	Mdiff	1000	Mdiff 1000	hclust.manh.ward	0.939383729145155
Galland	no.norm	non-standardized	ROW	Mdiff	1000	Mdiff 1000	hclust.manh.ward	0.551122686555385
Herschkowitz	no.norm	non-standardized	ROW	Mdiff	1000	Mdiff 1000	hclust.manh.ward	0.565486656223753
Jones	no.norm	non-standardized	ROW	Mdiff	1000	Mdiff 1000	hclust.manh.ward	0.95011293116681
Sorlie	no.norm	non-standardized	ROW	Mdiff	1000	Mdiff 1000	hclust.manh.ward	0.354673687364884
Ye	no.norm	non-standardized	ROW	Mdiff	1000	Mdiff 1000	hclust.manh.ward	0.677096470003616
Alizadeh	no.norm	non-standardized	ROW	Mdiff	1000	Mdiff 1000	kmeans	0.772146299830343
Finak	no.norm	non-standardized	ROW	Mdiff	1000	Mdiff 1000	kmeans	1
Galland	no.norm	non-standardized	ROW	Mdiff	1000	Mdiff 1000	kmeans	0.630681818181818
Herschkowitz	no.norm	non-standardized	ROW	Mdiff	1000	Mdiff 1000	kmeans	0.594572600420998
Jones	no.norm	non-standardized	ROW	Mdiff	1000	Mdiff 1000	kmeans	1
Sorlie	no.norm	non-standardized	ROW	Mdiff	1000	Mdiff 1000	kmeans	0.386765819734215
Ye	no.norm	non-standardized	ROW	Mdiff	1000	Mdiff 1000	kmeans	0.62769355097264
Alizadeh	no.norm	non-standardized	ROW	Mdiff	1000	Mdiff 1000	PAM.corr	0.882429382842565
Finak	no.norm	non-standardized	ROW	Mdiff	1000	Mdiff 1000	PAM.corr	1
Galland	no.norm	non-standardized	ROW	Mdiff	1000	Mdiff 1000	PAM.corr	0.805174317715728
Herschkowitz	no.norm	non-standardized	ROW	Mdiff	1000	Mdiff 1000	PAM.corr	0.53710152235484
Jones	no.norm	non-standardized	ROW	Mdiff	1000	Mdiff 1000	PAM.corr	1
Sorlie	no.norm	non-standardized	ROW	Mdiff	1000	Mdiff 1000	PAM.corr	0.433799613328784
Ye	no.norm	non-standardized	ROW	Mdiff	1000	Mdiff 1000	PAM.corr	0.441456536164565
Alizadeh	no.norm	non-standardized	ROW	Mdiff	1000	Mdiff 1000	PAM.eucl	0.50651177214492
Finak	no.norm	non-standardized	ROW	Mdiff	1000	Mdiff 1000	PAM.eucl	1
Galland	no.norm	non-standardized	ROW	Mdiff	1000	Mdiff 1000	PAM.eucl	0.631147540983606
Herschkowitz	no.norm	non-standardized	ROW	Mdiff	1000	Mdiff 1000	PAM.eucl	0.565469594009188
Jones	no.norm	non-standardized	ROW	Mdiff	1000	Mdiff 1000	PAM.eucl	0.95011293116681
Sorlie	no.norm	non-standardized	ROW	Mdiff	1000	Mdiff 1000	PAM.eucl	0.451321386850052
Ye	no.norm	non-standardized	ROW	Mdiff	1000	Mdiff 1000	PAM.eucl	0.496101442416917
Alizadeh	no.norm	non-standardized	ROW	Mdiff	1000	Mdiff 1000	SOM	0.745731638945991
Finak	no.norm	non-standardized	ROW	Mdiff	1000	Mdiff 1000	SOM	0.939383729145155
Galland	no.norm	non-standardized	ROW	Mdiff	1000	Mdiff 1000	SOM	0.630681818181818
Herschkowitz	no.norm	non-standardized	ROW	Mdiff	1000	Mdiff 1000	SOM	0.594590510142794
Jones	no.norm	non-standardized	ROW	Mdiff	1000	Mdiff 1000	SOM	0.773879858722586
Sorlie	no.norm	non-standardized	ROW	Mdiff	1000	Mdiff 1000	SOM	0.496551724137931
Ye	no.norm	non-standardized	ROW	Mdiff	1000	Mdiff 1000	SOM	0.4375069162022
Alizadeh	no.norm	non-standardized	ROW	Mdiff	15	Mdiff 15	hclust.corr.ave	0.669225630748677
Finak	no.norm	non-standardized	ROW	Mdiff	15	Mdiff 15	hclust.corr.ave	0.198128065517707
Galland	no.norm	non-standardized	ROW	Mdiff	15	Mdiff 15	hclust.corr.ave	0.631147540983606
Herschkowitz	no.norm	non-standardized	ROW	Mdiff	15	Mdiff 15	hclust.corr.ave	0.565469594009188
Jones	no.norm	non-standardized	ROW	Mdiff	15	Mdiff 15	hclust.corr.ave	0.0413942013004413
Sorlie	no.norm	non-standardized	ROW	Mdiff	15	Mdiff 15	hclust.corr.ave	0.589470724374365
Ye	no.norm	non-standardized	ROW	Mdiff	15	Mdiff 15	hclust.corr.ave	0.377257477864117
Alizadeh	no.norm	non-standardized	ROW	Mdiff	15	Mdiff 15	hclust.corr.ward	0.528345876886906
Finak	no.norm	non-standardized	ROW	Mdiff	15	Mdiff 15	hclust.corr.ward	0.286593119939134
Galland	no.norm	non-standardized	ROW	Mdiff	15	Mdiff 15	hclust.corr.ward	0.551971326164875
Herschkowitz	no.norm	non-standardized	ROW	Mdiff	15	Mdiff 15	hclust.corr.ward	0.594550708611983
Jones	no.norm	non-standardized	ROW	Mdiff	15	Mdiff 15	hclust.corr.ward	0.70795892169448
Sorlie	no.norm	non-standardized	ROW	Mdiff	15	Mdiff 15	hclust.corr.ward	0.496551724137931
Ye	no.norm	non-standardized	ROW	Mdiff	15	Mdiff 15	hclust.corr.ward	0.370113901266597
Alizadeh	no.norm	non-standardized	ROW	Mdiff	15	Mdiff 15	hclust.eucl.ave	0.745714452138577
Finak	no.norm	non-standardized	ROW	Mdiff	15	Mdiff 15	hclust.eucl.ave	1
Galland	no.norm	non-standardized	ROW	Mdiff	15	Mdiff 15	hclust.eucl.ave	0.631147540983606
Herschkowitz	no.norm	non-standardized	ROW	Mdiff	15	Mdiff 15	hclust.eucl.ave	0.654970646930037
Jones	no.norm	non-standardized	ROW	Mdiff	15	Mdiff 15	hclust.eucl.ave	0.95011293116681
Sorlie	no.norm	non-standardized	ROW	Mdiff	15	Mdiff 15	hclust.eucl.ave	0.496551724137931
Ye	no.norm	non-standardized	ROW	Mdiff	15	Mdiff 15	hclust.eucl.ave	0.600319052958773
Alizadeh	no.norm	non-standardized	ROW	Mdiff	15	Mdiff 15	hclust.eucl.ward	0.719739046711872
Finak	no.norm	non-standardized	ROW	Mdiff	15	Mdiff 15	hclust.eucl.ward	1
Galland	no.norm	non-standardized	ROW	Mdiff	15	Mdiff 15	hclust.eucl.ward	0.551547407845456
Herschkowitz	no.norm	non-standardized	ROW	Mdiff	15	Mdiff 15	hclust.eucl.ward	0.565486656223753
Jones	no.norm	non-standardized	ROW	Mdiff	15	Mdiff 15	hclust.eucl.ward	0.951067084100088
Sorlie	no.norm	non-standardized	ROW	Mdiff	15	Mdiff 15	hclust.eucl.ward	0.451321386850052
Ye	no.norm	non-standardized	ROW	Mdiff	15	Mdiff 15	hclust.eucl.ward	0.542195883991034
Alizadeh	no.norm	non-standardized	ROW	Mdiff	15	Mdiff 15	hclust.manh.ave	0.64456424437275
Finak	no.norm	non-standardized	ROW	Mdiff	15	Mdiff 15	hclust.manh.ave	1
Galland	no.norm	non-standardized	ROW	Mdiff	15	Mdiff 15	hclust.manh.ave	0.631147540983606
Herschkowitz	no.norm	non-standardized	ROW	Mdiff	15	Mdiff 15	hclust.manh.ave	0.654970646930037
Jones	no.norm	non-standardized	ROW	Mdiff	15	Mdiff 15	hclust.manh.ave	1
Sorlie	no.norm	non-standardized	ROW	Mdiff	15	Mdiff 15	hclust.manh.ave	0.458412201118291
Ye	no.norm	non-standardized	ROW	Mdiff	15	Mdiff 15	hclust.manh.ave	0.464073636149738
Alizadeh	no.norm	non-standardized	ROW	Mdiff	15	Mdiff 15	hclust.manh.ward	0.745714452138577
Finak	no.norm	non-standardized	ROW	Mdiff	15	Mdiff 15	hclust.manh.ward	1
Galland	no.norm	non-standardized	ROW	Mdiff	15	Mdiff 15	hclust.manh.ward	0.631147540983606
Herschkowitz	no.norm	non-standardized	ROW	Mdiff	15	Mdiff 15	hclust.manh.ward	0.624413338080729
Jones	no.norm	non-standardized	ROW	Mdiff	15	Mdiff 15	hclust.manh.ward	1
Sorlie	no.norm	non-standardized	ROW	Mdiff	15	Mdiff 15	hclust.manh.ward	0.461765325468717
Ye	no.norm	non-standardized	ROW	Mdiff	15	Mdiff 15	hclust.manh.ward	0.542195883991034
Alizadeh	no.norm	non-standardized	ROW	Mdiff	15	Mdiff 15	kmeans	0.669166011089286
Finak	no.norm	non-standardized	ROW	Mdiff	15	Mdiff 15	kmeans	1
Galland	no.norm	non-standardized	ROW	Mdiff	15	Mdiff 15	kmeans	0.631147540983606
Herschkowitz	no.norm	non-standardized	ROW	Mdiff	15	Mdiff 15	kmeans	0.565486656223753
Jones	no.norm	non-standardized	ROW	Mdiff	15	Mdiff 15	kmeans	0.858957468843127
Sorlie	no.norm	non-standardized	ROW	Mdiff	15	Mdiff 15	kmeans	0.507801964939318
Ye	no.norm	non-standardized	ROW	Mdiff	15	Mdiff 15	kmeans	0.538505943026627
Alizadeh	no.norm	non-standardized	ROW	Mdiff	15	Mdiff 15	Mclust	0.719739948791322
Finak	no.norm	non-standardized	ROW	Mdiff	15	Mdiff 15	Mclust	1
Galland	no.norm	non-standardized	ROW	Mdiff	15	Mdiff 15	Mclust	0.551547407845456
Herschkowitz	no.norm	non-standardized	ROW	Mdiff	15	Mdiff 15	Mclust	0.565486656223753
Jones	no.norm	non-standardized	ROW	Mdiff	15	Mdiff 15	Mclust	0.904086877227887
Sorlie	no.norm	non-standardized	ROW	Mdiff	15	Mdiff 15	Mclust	0.481428861376091
Ye	no.norm	non-standardized	ROW	Mdiff	15	Mdiff 15	Mclust	0.600319052958773
Alizadeh	no.norm	non-standardized	ROW	Mdiff	15	Mdiff 15	PAM.corr	0.644571108204074
Finak	no.norm	non-standardized	ROW	Mdiff	15	Mdiff 15	PAM.corr	0.435771984446963
Galland	no.norm	non-standardized	ROW	Mdiff	15	Mdiff 15	PAM.corr	0.551971326164875
Herschkowitz	no.norm	non-standardized	ROW	Mdiff	15	Mdiff 15	PAM.corr	0.565486656223753
Jones	no.norm	non-standardized	ROW	Mdiff	15	Mdiff 15	PAM.corr	0.582163655368075
Sorlie	no.norm	non-standardized	ROW	Mdiff	15	Mdiff 15	PAM.corr	0.542588603877032
Ye	no.norm	non-standardized	ROW	Mdiff	15	Mdiff 15	PAM.corr	0.377257477864117
Alizadeh	no.norm	non-standardized	ROW	Mdiff	15	Mdiff 15	PAM.eucl	0.69422033437232
Finak	no.norm	non-standardized	ROW	Mdiff	15	Mdiff 15	PAM.eucl	1
Galland	no.norm	non-standardized	ROW	Mdiff	15	Mdiff 15	PAM.eucl	0.631147540983606
Herschkowitz	no.norm	non-standardized	ROW	Mdiff	15	Mdiff 15	PAM.eucl	0.594590510142794
Jones	no.norm	non-standardized	ROW	Mdiff	15	Mdiff 15	PAM.eucl	0.858957468843127
Sorlie	no.norm	non-standardized	ROW	Mdiff	15	Mdiff 15	PAM.eucl	0.496551724137931
Ye	no.norm	non-standardized	ROW	Mdiff	15	Mdiff 15	PAM.eucl	0.458532674978056
Alizadeh	no.norm	non-standardized	ROW	Mdiff	15	Mdiff 15	SOM	0.669166011089286
Finak	no.norm	non-standardized	ROW	Mdiff	15	Mdiff 15	SOM	1
Galland	no.norm	non-standardized	ROW	Mdiff	15	Mdiff 15	SOM	0.631147540983606
Herschkowitz	no.norm	non-standardized	ROW	Mdiff	15	Mdiff 15	SOM	0.565486656223753
Jones	no.norm	non-standardized	ROW	Mdiff	15	Mdiff 15	SOM	0.951067084100088
Sorlie	no.norm	non-standardized	ROW	Mdiff	15	Mdiff 15	SOM	0.496551724137931
Ye	no.norm	non-standardized	ROW	Mdiff	15	Mdiff 15	SOM	0.452289072573134
Alizadeh	no.norm	non-standardized	ROW	NONE	7806	NONE	hclust.corr.ave	0.073716984803722
Finak	no.norm	non-standardized	ROW	NONE	7806	NONE	hclust.corr.ave	0.939383729145155
Galland	no.norm	non-standardized	ROW	NONE	7806	NONE	hclust.corr.ave	0.71528353261513
Herschkowitz	no.norm	non-standardized	ROW	NONE	19718	NONE	hclust.corr.ave	0.313577209459591
Jones	no.norm	non-standardized	ROW	NONE	40233	NONE	hclust.corr.ave	0.237439428717164
Sorlie	no.norm	non-standardized	ROW	NONE	8033	NONE	hclust.corr.ave	0.194809407948094
Ye	no.norm	non-standardized	ROW	NONE	8911	NONE	hclust.corr.ave	0.308525258472118
Alizadeh	no.norm	non-standardized	ROW	NONE	7806	NONE	hclust.corr.ward	0.79904597271538
Finak	no.norm	non-standardized	ROW	NONE	7806	NONE	hclust.corr.ward	0.939383729145155
Galland	no.norm	non-standardized	ROW	NONE	7806	NONE	hclust.corr.ward	0.630623520126283
Herschkowitz	no.norm	non-standardized	ROW	NONE	19718	NONE	hclust.corr.ward	0.509348171300625
Jones	no.norm	non-standardized	ROW	NONE	40233	NONE	hclust.corr.ward	0.951067084100088
Sorlie	no.norm	non-standardized	ROW	NONE	8033	NONE	hclust.corr.ward	0.352439440464006
Ye	no.norm	non-standardized	ROW	NONE	8911	NONE	hclust.corr.ward	0.495336567507139
Alizadeh	no.norm	non-standardized	ROW	NONE	7806	NONE	hclust.eucl.ave	0.0339158590164293
Finak	no.norm	non-standardized	ROW	NONE	7806	NONE	hclust.eucl.ave	0.823737033157812
Galland	no.norm	non-standardized	ROW	NONE	7806	NONE	hclust.eucl.ave	0.344262295081967
Herschkowitz	no.norm	non-standardized	ROW	NONE	19718	NONE	hclust.eucl.ave	0.313503045059908
Jones	no.norm	non-standardized	ROW	NONE	40233	NONE	hclust.eucl.ave	-0.0158325865132147
Sorlie	no.norm	non-standardized	ROW	NONE	8033	NONE	hclust.eucl.ave	0.189820130118638
Ye	no.norm	non-standardized	ROW	NONE	8911	NONE	hclust.eucl.ave	0.323019819399567
Alizadeh	no.norm	non-standardized	ROW	NONE	7806	NONE	hclust.eucl.ward	0.204565303815561
Finak	no.norm	non-standardized	ROW	NONE	7806	NONE	hclust.eucl.ward	0.823737033157812
Galland	no.norm	non-standardized	ROW	NONE	7806	NONE	hclust.eucl.ward	0.285038438793613
Herschkowitz	no.norm	non-standardized	ROW	NONE	19718	NONE	hclust.eucl.ward	0.430645675923211
Jones	no.norm	non-standardized	ROW	NONE	40233	NONE	hclust.eucl.ward	0.850530088099149
Sorlie	no.norm	non-standardized	ROW	NONE	8033	NONE	hclust.eucl.ward	0.132221063607925
Ye	no.norm	non-standardized	ROW	NONE	8911	NONE	hclust.eucl.ward	0.441456536164565
Alizadeh	no.norm	non-standardized	ROW	NONE	7806	NONE	hclust.manh.ave	0.00345133332198582
Finak	no.norm	non-standardized	ROW	NONE	7806	NONE	hclust.manh.ave	0.145329498995219
Galland	no.norm	non-standardized	ROW	NONE	7806	NONE	hclust.manh.ave	0.343745070200347
Herschkowitz	no.norm	non-standardized	ROW	NONE	19718	NONE	hclust.manh.ave	0.0489847059216491
Jones	no.norm	non-standardized	ROW	NONE	40233	NONE	hclust.manh.ave	-0.00141190149910721
Sorlie	no.norm	non-standardized	ROW	NONE	8033	NONE	hclust.manh.ave	0.064320671172221
Ye	no.norm	non-standardized	ROW	NONE	8911	NONE	hclust.manh.ave	0.308525258472118
Alizadeh	no.norm	non-standardized	ROW	NONE	7806	NONE	hclust.manh.ward	0.140748800522174
Finak	no.norm	non-standardized	ROW	NONE	7806	NONE	hclust.manh.ward	0.397043257968802
Galland	no.norm	non-standardized	ROW	NONE	7806	NONE	hclust.manh.ward	0.285038438793613
Herschkowitz	no.norm	non-standardized	ROW	NONE	19718	NONE	hclust.manh.ward	0.358491746757319
Jones	no.norm	non-standardized	ROW	NONE	40233	NONE	hclust.manh.ward	0.720087140292977
Sorlie	no.norm	non-standardized	ROW	NONE	8033	NONE	hclust.manh.ward	0.194809407948094
Ye	no.norm	non-standardized	ROW	NONE	8911	NONE	hclust.manh.ward	0.568886789623362
Alizadeh	no.norm	non-standardized	ROW	NONE	7806	NONE	kmeans	0.312791028360168
Finak	no.norm	non-standardized	ROW	NONE	7806	NONE	kmeans	0.939383729145155
Galland	no.norm	non-standardized	ROW	NONE	7806	NONE	kmeans	0.285714285714286
Herschkowitz	no.norm	non-standardized	ROW	NONE	19718	NONE	kmeans	0.5370651678566
Jones	no.norm	non-standardized	ROW	NONE	40233	NONE	kmeans	0.850530088099149
Sorlie	no.norm	non-standardized	ROW	NONE	8033	NONE	kmeans	0.154202654307984
Ye	no.norm	non-standardized	ROW	NONE	8911	NONE	kmeans	0.368510883054445
Alizadeh	no.norm	non-standardized	ROW	NONE	7806	NONE	PAM.corr	0.330702547432727
Finak	no.norm	non-standardized	ROW	NONE	7806	NONE	PAM.corr	0.939383729145155
Galland	no.norm	non-standardized	ROW	NONE	7806	NONE	PAM.corr	0.407481946253108
Herschkowitz	no.norm	non-standardized	ROW	NONE	19718	NONE	PAM.corr	0.456149291705381
Jones	no.norm	non-standardized	ROW	NONE	40233	NONE	PAM.corr	0.951067084100088
Sorlie	no.norm	non-standardized	ROW	NONE	8033	NONE	PAM.corr	0.310970739853336
Ye	no.norm	non-standardized	ROW	NONE	8911	NONE	PAM.corr	0.406672613438712
Alizadeh	no.norm	non-standardized	ROW	NONE	7806	NONE	PAM.eucl	0.118920837365567
Finak	no.norm	non-standardized	ROW	NONE	7806	NONE	PAM.eucl	0.880640617663937
Galland	no.norm	non-standardized	ROW	NONE	7806	NONE	PAM.eucl	0.344262295081967
Herschkowitz	no.norm	non-standardized	ROW	NONE	19718	NONE	PAM.eucl	0.430567409367754
Jones	no.norm	non-standardized	ROW	NONE	40233	NONE	PAM.eucl	0.90030748475501
Sorlie	no.norm	non-standardized	ROW	NONE	8033	NONE	PAM.eucl	0.20373161105131
Ye	no.norm	non-standardized	ROW	NONE	8911	NONE	PAM.eucl	0.486131946226726
Alizadeh	no.norm	non-standardized	ROW	NONE	7806	NONE	SOM	0.152422428888865
Finak	no.norm	non-standardized	ROW	NONE	7806	NONE	SOM	0.823737033157812
Galland	no.norm	non-standardized	ROW	NONE	7806	NONE	SOM	0.343745070200347
Herschkowitz	no.norm	non-standardized	ROW	NONE	19718	NONE	SOM	0.381676732394279
Jones	no.norm	non-standardized	ROW	NONE	40233	NONE	SOM	0.80509553199294
Sorlie	no.norm	non-standardized	ROW	NONE	8033	NONE	SOM	0.163151861224666
Ye	no.norm	non-standardized	ROW	NONE	8911	NONE	SOM	0.343088603112065
Alizadeh	no.norm	non-standardized	ROW	PC	15	PC 15	hclust.corr.ave	0.0892346643378987
Finak	no.norm	non-standardized	ROW	PC	15	PC 15	hclust.corr.ave	0.521984287473637
Galland	no.norm	non-standardized	ROW	PC	15	PC 15	hclust.corr.ave	0.232404345772319
Herschkowitz	no.norm	non-standardized	ROW	PC	15	PC 15	hclust.corr.ave	0.358416171940804
Jones	no.norm	non-standardized	ROW	PC	15	PC 15	hclust.corr.ave	0.951067084100088
Sorlie	no.norm	non-standardized	ROW	PC	15	PC 15	hclust.corr.ave	0.211897848261485
Ye	no.norm	non-standardized	ROW	PC	15	PC 15	hclust.corr.ave	0.264464165920707
Alizadeh	no.norm	non-standardized	ROW	PC	15	PC 15	hclust.corr.ward	0.264228106565502
Finak	no.norm	non-standardized	ROW	PC	15	PC 15	hclust.corr.ward	1
Galland	no.norm	non-standardized	ROW	PC	15	PC 15	hclust.corr.ward	0.805174317715728
Herschkowitz	no.norm	non-standardized	ROW	PC	15	PC 15	hclust.corr.ward	0.430609340555423
Jones	no.norm	non-standardized	ROW	PC	15	PC 15	hclust.corr.ward	1
Sorlie	no.norm	non-standardized	ROW	PC	15	PC 15	hclust.corr.ward	0.20373161105131
Ye	no.norm	non-standardized	ROW	PC	15	PC 15	hclust.corr.ward	0.495336567507139
Alizadeh	no.norm	non-standardized	ROW	PC	15	PC 15	hclust.eucl.ave	0.0710446125928715
Finak	no.norm	non-standardized	ROW	PC	15	PC 15	hclust.eucl.ave	0.521675098902541
Galland	no.norm	non-standardized	ROW	PC	15	PC 15	hclust.eucl.ave	0.344985041725713
Herschkowitz	no.norm	non-standardized	ROW	PC	15	PC 15	hclust.eucl.ave	0.335544540868186
Jones	no.norm	non-standardized	ROW	PC	15	PC 15	hclust.eucl.ave	0.055087987758225
Sorlie	no.norm	non-standardized	ROW	PC	15	PC 15	hclust.eucl.ave	0.064320671172221
Ye	no.norm	non-standardized	ROW	PC	15	PC 15	hclust.eucl.ave	0.39698617246517
Alizadeh	no.norm	non-standardized	ROW	PC	15	PC 15	hclust.eucl.ward	0.152899557633833
Finak	no.norm	non-standardized	ROW	PC	15	PC 15	hclust.eucl.ward	0.880640617663937
Galland	no.norm	non-standardized	ROW	PC	15	PC 15	hclust.eucl.ward	0.344262295081967
Herschkowitz	no.norm	non-standardized	ROW	PC	15	PC 15	hclust.eucl.ward	0.565486656223753
Jones	no.norm	non-standardized	ROW	PC	15	PC 15	hclust.eucl.ward	0.750833526485638
Sorlie	no.norm	non-standardized	ROW	PC	15	PC 15	hclust.eucl.ward	0.114115392803917
Ye	no.norm	non-standardized	ROW	PC	15	PC 15	hclust.eucl.ward	0.419274853997449
Alizadeh	no.norm	non-standardized	ROW	PC	15	PC 15	hclust.manh.ave	0.0176301287647316
Finak	no.norm	non-standardized	ROW	PC	15	PC 15	hclust.manh.ave	0.397043257968802
Galland	no.norm	non-standardized	ROW	PC	15	PC 15	hclust.manh.ave	0.285714285714286
Herschkowitz	no.norm	non-standardized	ROW	PC	15	PC 15	hclust.manh.ave	0.132803289711791
Jones	no.norm	non-standardized	ROW	PC	15	PC 15	hclust.manh.ave	0.0523278307970079
Sorlie	no.norm	non-standardized	ROW	PC	15	PC 15	hclust.manh.ave	0.194809407948094
Ye	no.norm	non-standardized	ROW	PC	15	PC 15	hclust.manh.ave	0.132504924042141
Alizadeh	no.norm	non-standardized	ROW	PC	15	PC 15	hclust.manh.ward	0.26490184007114
Finak	no.norm	non-standardized	ROW	PC	15	PC 15	hclust.manh.ward	0.66437410682309
Galland	no.norm	non-standardized	ROW	PC	15	PC 15	hclust.manh.ward	0.477459016393443
Herschkowitz	no.norm	non-standardized	ROW	PC	15	PC 15	hclust.manh.ward	0.53710152235484
Jones	no.norm	non-standardized	ROW	PC	15	PC 15	hclust.manh.ward	0.80072491127388
Sorlie	no.norm	non-standardized	ROW	PC	15	PC 15	hclust.manh.ward	0.178009604239112
Ye	no.norm	non-standardized	ROW	PC	15	PC 15	hclust.manh.ward	0.564174682954432
Alizadeh	no.norm	non-standardized	ROW	PC	15	PC 15	kmeans	0.312791028360168
Finak	no.norm	non-standardized	ROW	PC	15	PC 15	kmeans	0.939383729145155
Galland	no.norm	non-standardized	ROW	PC	15	PC 15	kmeans	0.408042578356002
Herschkowitz	no.norm	non-standardized	ROW	PC	15	PC 15	kmeans	0.456149291705381
Jones	no.norm	non-standardized	ROW	PC	15	PC 15	kmeans	0.850530088099149
Sorlie	no.norm	non-standardized	ROW	PC	15	PC 15	kmeans	0.154202654307984
Ye	no.norm	non-standardized	ROW	PC	15	PC 15	kmeans	0.421540942830428
Alizadeh	no.norm	non-standardized	ROW	PC	15	PC 15	Mclust	0.423650720243907
Finak	no.norm	non-standardized	ROW	PC	15	PC 15	Mclust	1
Galland	no.norm	non-standardized	ROW	PC	15	PC 15	Mclust	0.343330702446725
Herschkowitz	no.norm	non-standardized	ROW	PC	15	PC 15	Mclust	0.482405159930192
Jones	no.norm	non-standardized	ROW	PC	15	PC 15	Mclust	0.853664598089307
Sorlie	no.norm	non-standardized	ROW	PC	15	PC 15	Mclust	0.226545944904643
Ye	no.norm	non-standardized	ROW	PC	15	PC 15	Mclust	0.633089130815328
Alizadeh	no.norm	non-standardized	ROW	PC	15	PC 15	PAM.corr	0.295952461615629
Finak	no.norm	non-standardized	ROW	PC	15	PC 15	PAM.corr	1
Galland	no.norm	non-standardized	ROW	PC	15	PC 15	PAM.corr	0.551264349678488
Herschkowitz	no.norm	non-standardized	ROW	PC	15	PC 15	PAM.corr	0.456181326692681
Jones	no.norm	non-standardized	ROW	PC	15	PC 15	PAM.corr	0.90030748475501
Sorlie	no.norm	non-standardized	ROW	PC	15	PC 15	PAM.corr	0.222691989351945
Ye	no.norm	non-standardized	ROW	PC	15	PC 15	PAM.corr	0.40857841472526
Alizadeh	no.norm	non-standardized	ROW	PC	15	PC 15	PAM.eucl	0.219627281515109
Finak	no.norm	non-standardized	ROW	PC	15	PC 15	PAM.eucl	0.939383729145155
Galland	no.norm	non-standardized	ROW	PC	15	PC 15	PAM.eucl	0.28661342984147
Herschkowitz	no.norm	non-standardized	ROW	PC	15	PC 15	PAM.eucl	0.358378377854663
Jones	no.norm	non-standardized	ROW	PC	15	PC 15	PAM.eucl	0.95011293116681
Sorlie	no.norm	non-standardized	ROW	PC	15	PC 15	PAM.eucl	0.154202654307984
Ye	no.norm	non-standardized	ROW	PC	15	PC 15	PAM.eucl	0.495336567507139
Alizadeh	no.norm	non-standardized	ROW	PC	15	PC 15	SOM	0.118282806186908
Finak	no.norm	non-standardized	ROW	PC	15	PC 15	SOM	0.880627747787857
Galland	no.norm	non-standardized	ROW	PC	15	PC 15	SOM	0.23155737704918
Herschkowitz	no.norm	non-standardized	ROW	PC	15	PC 15	SOM	0.482405159930192
Jones	no.norm	non-standardized	ROW	PC	15	PC 15	SOM	0.858957468843127
Sorlie	no.norm	non-standardized	ROW	PC	15	PC 15	SOM	0.132221063607925
Ye	no.norm	non-standardized	ROW	PC	15	PC 15	SOM	0.427795193500099
Alizadeh	no.norm	non-standardized	ROW	PC	3	PC 3	hclust.corr.ave	0.0704376871427865
Finak	no.norm	non-standardized	ROW	PC	3	PC 3	hclust.corr.ave	0.167898574491146
Galland	no.norm	non-standardized	ROW	PC	3	PC 3	hclust.corr.ave	0.284587163201704
Herschkowitz	no.norm	non-standardized	ROW	PC	3	PC 3	hclust.corr.ave	0.120136281764719
Jones	no.norm	non-standardized	ROW	PC	3	PC 3	hclust.corr.ave	0.479691390191651
Sorlie	no.norm	non-standardized	ROW	PC	3	PC 3	hclust.corr.ave	0.154202654307984
Ye	no.norm	non-standardized	ROW	PC	3	PC 3	hclust.corr.ave	0.15364955067906
Alizadeh	no.norm	non-standardized	ROW	PC	3	PC 3	hclust.corr.ward	0.088393569836734
Finak	no.norm	non-standardized	ROW	PC	3	PC 3	hclust.corr.ward	0.119444740083015
Galland	no.norm	non-standardized	ROW	PC	3	PC 3	hclust.corr.ward	0.285038438793613
Herschkowitz	no.norm	non-standardized	ROW	PC	3	PC 3	hclust.corr.ward	0.148994427939707
Jones	no.norm	non-standardized	ROW	PC	3	PC 3	hclust.corr.ward	0.479691390191651
Sorlie	no.norm	non-standardized	ROW	PC	3	PC 3	hclust.corr.ward	0.154202654307984
Ye	no.norm	non-standardized	ROW	PC	3	PC 3	hclust.corr.ward	0.15364955067906
Alizadeh	no.norm	non-standardized	ROW	PC	3	PC 3	hclust.eucl.ave	0.0412800283449488
Finak	no.norm	non-standardized	ROW	PC	3	PC 3	hclust.eucl.ave	0.939383729145155
Galland	no.norm	non-standardized	ROW	PC	3	PC 3	hclust.eucl.ave	0.805051302288871
Herschkowitz	no.norm	non-standardized	ROW	PC	3	PC 3	hclust.eucl.ave	0.430609340555423
Jones	no.norm	non-standardized	ROW	PC	3	PC 3	hclust.eucl.ave	0.80509553199294
Sorlie	no.norm	non-standardized	ROW	PC	3	PC 3	hclust.eucl.ave	0.091011999094408
Ye	no.norm	non-standardized	ROW	PC	3	PC 3	hclust.eucl.ave	0.2292100199071
Alizadeh	no.norm	non-standardized	ROW	PC	3	PC 3	hclust.eucl.ward	0.190864193916957
Finak	no.norm	non-standardized	ROW	PC	3	PC 3	hclust.eucl.ward	0.880640617663937
Galland	no.norm	non-standardized	ROW	PC	3	PC 3	hclust.eucl.ward	0.630681818181818
Herschkowitz	no.norm	non-standardized	ROW	PC	3	PC 3	hclust.eucl.ward	0.430609340555423
Jones	no.norm	non-standardized	ROW	PC	3	PC 3	hclust.eucl.ward	0.720087140292977
Sorlie	no.norm	non-standardized	ROW	PC	3	PC 3	hclust.eucl.ward	0.135629709364909
Ye	no.norm	non-standardized	ROW	PC	3	PC 3	hclust.eucl.ward	0.320037145528681
Alizadeh	no.norm	non-standardized	ROW	PC	3	PC 3	hclust.manh.ave	0.0479585215522673
Finak	no.norm	non-standardized	ROW	PC	3	PC 3	hclust.manh.ave	0.939383729145155
Galland	no.norm	non-standardized	ROW	PC	3	PC 3	hclust.manh.ave	0.805051302288871
Herschkowitz	no.norm	non-standardized	ROW	PC	3	PC 3	hclust.manh.ave	0.335606526536667
Jones	no.norm	non-standardized	ROW	PC	3	PC 3	hclust.manh.ave	0.378795771743613
Sorlie	no.norm	non-standardized	ROW	PC	3	PC 3	hclust.manh.ave	0.076449495974562
Ye	no.norm	non-standardized	ROW	PC	3	PC 3	hclust.manh.ave	0.308139154387524
Alizadeh	no.norm	non-standardized	ROW	PC	3	PC 3	hclust.manh.ward	0.152847781081207
Finak	no.norm	non-standardized	ROW	PC	3	PC 3	hclust.manh.ward	0.880640617663937
Galland	no.norm	non-standardized	ROW	PC	3	PC 3	hclust.manh.ward	0.71528353261513
Herschkowitz	no.norm	non-standardized	ROW	PC	3	PC 3	hclust.manh.ward	0.456111912783033
Jones	no.norm	non-standardized	ROW	PC	3	PC 3	hclust.manh.ward	0.720087140292977
Sorlie	no.norm	non-standardized	ROW	PC	3	PC 3	hclust.manh.ward	0.132221063607925
Ye	no.norm	non-standardized	ROW	PC	3	PC 3	hclust.manh.ward	0.243581716328614
Alizadeh	no.norm	non-standardized	ROW	PC	3	PC 3	kmeans	0.190715754064661
Finak	no.norm	non-standardized	ROW	PC	3	PC 3	kmeans	0.939383729145155
Galland	no.norm	non-standardized	ROW	PC	3	PC 3	kmeans	0.71528353261513
Herschkowitz	no.norm	non-standardized	ROW	PC	3	PC 3	kmeans	0.482405159930192
Jones	no.norm	non-standardized	ROW	PC	3	PC 3	kmeans	0.720087140292977
Sorlie	no.norm	non-standardized	ROW	PC	3	PC 3	kmeans	0.211897848261485
Ye	no.norm	non-standardized	ROW	PC	3	PC 3	kmeans	0.254068134338412
Alizadeh	no.norm	non-standardized	ROW	PC	3	PC 3	Mclust	0.248104570657467
Finak	no.norm	non-standardized	ROW	PC	3	PC 3	Mclust	0.939383729145155
Galland	no.norm	non-standardized	ROW	PC	3	PC 3	Mclust	0.285714285714286
Herschkowitz	no.norm	non-standardized	ROW	PC	3	PC 3	Mclust	0.456111912783033
Jones	no.norm	non-standardized	ROW	PC	3	PC 3	Mclust	0.720087140292977
Sorlie	no.norm	non-standardized	ROW	PC	3	PC 3	Mclust	0.137616955798774
Ye	no.norm	non-standardized	ROW	PC	3	PC 3	Mclust	0.254068134338412
Alizadeh	no.norm	non-standardized	ROW	PC	3	PC 3	PAM.corr	0.0791190856979122
Finak	no.norm	non-standardized	ROW	PC	3	PC 3	PAM.corr	0.119871425525845
Galland	no.norm	non-standardized	ROW	PC	3	PC 3	PAM.corr	0.285038438793613
Herschkowitz	no.norm	non-standardized	ROW	PC	3	PC 3	PAM.corr	0.148994427939707
Jones	no.norm	non-standardized	ROW	PC	3	PC 3	PAM.corr	0.46905334577387
Sorlie	no.norm	non-standardized	ROW	PC	3	PC 3	PAM.corr	0.154202654307984
Ye	no.norm	non-standardized	ROW	PC	3	PC 3	PAM.corr	0.213344051610264
Alizadeh	no.norm	non-standardized	ROW	PC	3	PC 3	PAM.eucl	0.164693712399709
Finak	no.norm	non-standardized	ROW	PC	3	PC 3	PAM.eucl	0.880627747787857
Galland	no.norm	non-standardized	ROW	PC	3	PC 3	PAM.eucl	0.71528353261513
Herschkowitz	no.norm	non-standardized	ROW	PC	3	PC 3	PAM.eucl	0.43072112687117
Jones	no.norm	non-standardized	ROW	PC	3	PC 3	PAM.eucl	0.720087140292977
Sorlie	no.norm	non-standardized	ROW	PC	3	PC 3	PAM.eucl	0.114663726571114
Ye	no.norm	non-standardized	ROW	PC	3	PC 3	PAM.eucl	0.377568851922579
Alizadeh	no.norm	non-standardized	ROW	PC	3	PC 3	SOM	0.19101518209222
Finak	no.norm	non-standardized	ROW	PC	3	PC 3	SOM	0.823775036437778
Galland	no.norm	non-standardized	ROW	PC	3	PC 3	SOM	0.630681818181818
Herschkowitz	no.norm	non-standardized	ROW	PC	3	PC 3	SOM	0.430701567434561
Jones	no.norm	non-standardized	ROW	PC	3	PC 3	SOM	0.720087140292977
Sorlie	no.norm	non-standardized	ROW	PC	3	PC 3	SOM	0.114663726571114
Ye	no.norm	non-standardized	ROW	PC	3	PC 3	SOM	0.268347136563322
Alizadeh	no.norm	non-standardized	ROW	PC	5	PC 5	hclust.corr.ave	0.0704885438363946
Finak	no.norm	non-standardized	ROW	PC	5	PC 5	hclust.corr.ave	0.880627747787857
Galland	no.norm	non-standardized	ROW	PC	5	PC 5	hclust.corr.ave	0.23155737704918
Herschkowitz	no.norm	non-standardized	ROW	PC	5	PC 5	hclust.corr.ave	0.14878972123437
Jones	no.norm	non-standardized	ROW	PC	5	PC 5	hclust.corr.ave	0.904086877227887
Sorlie	no.norm	non-standardized	ROW	PC	5	PC 5	hclust.corr.ave	0.261325493078525
Ye	no.norm	non-standardized	ROW	PC	5	PC 5	hclust.corr.ave	0.222056068500855
Alizadeh	no.norm	non-standardized	ROW	PC	5	PC 5	hclust.corr.ward	0.348100930789284
Finak	no.norm	non-standardized	ROW	PC	5	PC 5	hclust.corr.ward	0.823737033157812
Galland	no.norm	non-standardized	ROW	PC	5	PC 5	hclust.corr.ward	0.476716653512234
Herschkowitz	no.norm	non-standardized	ROW	PC	5	PC 5	hclust.corr.ward	0.197430606635663
Jones	no.norm	non-standardized	ROW	PC	5	PC 5	hclust.corr.ward	0.853664598089307
Sorlie	no.norm	non-standardized	ROW	PC	5	PC 5	hclust.corr.ward	0.185102496448143
Ye	no.norm	non-standardized	ROW	PC	5	PC 5	hclust.corr.ward	0.21088633532886
Alizadeh	no.norm	non-standardized	ROW	PC	5	PC 5	hclust.eucl.ave	0.0497462165453144
Finak	no.norm	non-standardized	ROW	PC	5	PC 5	hclust.eucl.ave	0.939383729145155
Galland	no.norm	non-standardized	ROW	PC	5	PC 5	hclust.eucl.ave	0.285714285714286
Herschkowitz	no.norm	non-standardized	ROW	PC	5	PC 5	hclust.eucl.ave	0.509401154526502
Jones	no.norm	non-standardized	ROW	PC	5	PC 5	hclust.eucl.ave	0.951067084100088
Sorlie	no.norm	non-standardized	ROW	PC	5	PC 5	hclust.eucl.ave	0.135629709364909
Ye	no.norm	non-standardized	ROW	PC	5	PC 5	hclust.eucl.ave	0.29499402786994
Alizadeh	no.norm	non-standardized	ROW	PC	5	PC 5	hclust.eucl.ward	0.233041976611513
Finak	no.norm	non-standardized	ROW	PC	5	PC 5	hclust.eucl.ward	0.768791051367017
Galland	no.norm	non-standardized	ROW	PC	5	PC 5	hclust.eucl.ward	0.477459016393443
Herschkowitz	no.norm	non-standardized	ROW	PC	5	PC 5	hclust.eucl.ward	0.381761718805507
Jones	no.norm	non-standardized	ROW	PC	5	PC 5	hclust.eucl.ward	0.80509553199294
Sorlie	no.norm	non-standardized	ROW	PC	5	PC 5	hclust.eucl.ward	0.154202654307984
Ye	no.norm	non-standardized	ROW	PC	5	PC 5	hclust.eucl.ward	0.408682933337452
Alizadeh	no.norm	non-standardized	ROW	PC	5	PC 5	hclust.manh.ave	0.0299400695018454
Finak	no.norm	non-standardized	ROW	PC	5	PC 5	hclust.manh.ave	0.880640617663937
Galland	no.norm	non-standardized	ROW	PC	5	PC 5	hclust.manh.ave	0.344262295081967
Herschkowitz	no.norm	non-standardized	ROW	PC	5	PC 5	hclust.manh.ave	0.271788196043118
Jones	no.norm	non-standardized	ROW	PC	5	PC 5	hclust.manh.ave	0.856463446693593
Sorlie	no.norm	non-standardized	ROW	PC	5	PC 5	hclust.manh.ave	0.0610249871373287
Ye	no.norm	non-standardized	ROW	PC	5	PC 5	hclust.manh.ave	0.280482159926941
Alizadeh	no.norm	non-standardized	ROW	PC	5	PC 5	hclust.manh.ward	0.204447547812914
Finak	no.norm	non-standardized	ROW	PC	5	PC 5	hclust.manh.ward	0.66437410682309
Galland	no.norm	non-standardized	ROW	PC	5	PC 5	hclust.manh.ward	0.551264349678488
Herschkowitz	no.norm	non-standardized	ROW	PC	5	PC 5	hclust.manh.ward	0.405738511107343
Jones	no.norm	non-standardized	ROW	PC	5	PC 5	hclust.manh.ward	0.80072491127388
Sorlie	no.norm	non-standardized	ROW	PC	5	PC 5	hclust.manh.ward	0.094398801582286
Ye	no.norm	non-standardized	ROW	PC	5	PC 5	hclust.manh.ward	0.288483760759674
Alizadeh	no.norm	non-standardized	ROW	PC	5	PC 5	kmeans	0.279538194860837
Finak	no.norm	non-standardized	ROW	PC	5	PC 5	kmeans	0.939383729145155
Galland	no.norm	non-standardized	ROW	PC	5	PC 5	kmeans	0.407481946253108
Herschkowitz	no.norm	non-standardized	ROW	PC	5	PC 5	kmeans	0.335476016934696
Jones	no.norm	non-standardized	ROW	PC	5	PC 5	kmeans	0.858957468843127
Sorlie	no.norm	non-standardized	ROW	PC	5	PC 5	kmeans	0.184417493568541
Ye	no.norm	non-standardized	ROW	PC	5	PC 5	kmeans	0.313829998757684
Alizadeh	no.norm	non-standardized	ROW	PC	5	PC 5	Mclust	0.233973983048817
Finak	no.norm	non-standardized	ROW	PC	5	PC 5	Mclust	0.880640617663937
Galland	no.norm	non-standardized	ROW	PC	5	PC 5	Mclust	0.630856601987695
Herschkowitz	no.norm	non-standardized	ROW	PC	5	PC 5	Mclust	0.482455970395056
Jones	no.norm	non-standardized	ROW	PC	5	PC 5	Mclust	0.951067084100088
Sorlie	no.norm	non-standardized	ROW	PC	5	PC 5	Mclust	0.252490050553942
Ye	no.norm	non-standardized	ROW	PC	5	PC 5	Mclust	0.441456536164565
Alizadeh	no.norm	non-standardized	ROW	PC	5	PC 5	PAM.corr	0.313023203095905
Finak	no.norm	non-standardized	ROW	PC	5	PC 5	PAM.corr	0.823775036437778
Galland	no.norm	non-standardized	ROW	PC	5	PC 5	PAM.corr	0.476716653512234
Herschkowitz	no.norm	non-standardized	ROW	PC	5	PC 5	PAM.corr	0.215104452026928
Jones	no.norm	non-standardized	ROW	PC	5	PC 5	PAM.corr	0.95011293116681
Sorlie	no.norm	non-standardized	ROW	PC	5	PC 5	PAM.corr	0.261325493078525
Ye	no.norm	non-standardized	ROW	PC	5	PC 5	PAM.corr	0.161630474221034
Alizadeh	no.norm	non-standardized	ROW	PC	5	PC 5	PAM.eucl	0.152708770612242
Finak	no.norm	non-standardized	ROW	PC	5	PC 5	PAM.eucl	0.715615799542447
Galland	no.norm	non-standardized	ROW	PC	5	PC 5	PAM.eucl	0.477046852815902
Herschkowitz	no.norm	non-standardized	ROW	PC	5	PC 5	PAM.eucl	0.405785189577233
Jones	no.norm	non-standardized	ROW	PC	5	PC 5	PAM.eucl	0.850530088099149
Sorlie	no.norm	non-standardized	ROW	PC	5	PC 5	PAM.eucl	0.211897848261485
Ye	no.norm	non-standardized	ROW	PC	5	PC 5	PAM.eucl	0.29499402786994
Alizadeh	no.norm	non-standardized	ROW	PC	5	PC 5	SOM	0.404059400852988
Finak	no.norm	non-standardized	ROW	PC	5	PC 5	SOM	0.823746535514374
Galland	no.norm	non-standardized	ROW	PC	5	PC 5	SOM	0.408602150537634
Herschkowitz	no.norm	non-standardized	ROW	PC	5	PC 5	SOM	0.358094780215786
Jones	no.norm	non-standardized	ROW	PC	5	PC 5	SOM	0.90030748475501
Sorlie	no.norm	non-standardized	ROW	PC	5	PC 5	SOM	0.159030954282533
Ye	no.norm	non-standardized	ROW	PC	5	PC 5	SOM	0.408682933337452
Alizadeh	no.norm	non-standardized	ROW	STD	100	STD 100	hclust.corr.ave	0.94030329128828
Finak	no.norm	non-standardized	ROW	STD	100	STD 100	hclust.corr.ave	1
Galland	no.norm	non-standardized	ROW	STD	100	STD 100	hclust.corr.ave	0.183307731694829
Herschkowitz	no.norm	non-standardized	ROW	STD	100	STD 100	hclust.corr.ave	0.565486656223753
Jones	no.norm	non-standardized	ROW	STD	100	STD 100	hclust.corr.ave	0.657990780739171
Sorlie	no.norm	non-standardized	ROW	STD	100	STD 100	hclust.corr.ave	0.443146992371877
Ye	no.norm	non-standardized	ROW	STD	100	STD 100	hclust.corr.ave	0.1570706170594
Alizadeh	no.norm	non-standardized	ROW	STD	100	STD 100	hclust.corr.ward	0.9111396310777
Finak	no.norm	non-standardized	ROW	STD	100	STD 100	hclust.corr.ward	1
Galland	no.norm	non-standardized	ROW	STD	100	STD 100	hclust.corr.ward	0.140292867264998
Herschkowitz	no.norm	non-standardized	ROW	STD	100	STD 100	hclust.corr.ward	0.565469594009188
Jones	no.norm	non-standardized	ROW	STD	100	STD 100	hclust.corr.ward	1
Sorlie	no.norm	non-standardized	ROW	STD	100	STD 100	hclust.corr.ward	0.433799613328784
Ye	no.norm	non-standardized	ROW	STD	100	STD 100	hclust.corr.ward	0.177124982741136
Alizadeh	no.norm	non-standardized	ROW	STD	100	STD 100	hclust.eucl.ave	0.772146299830343
Finak	no.norm	non-standardized	ROW	STD	100	STD 100	hclust.eucl.ave	1
Galland	no.norm	non-standardized	ROW	STD	100	STD 100	hclust.eucl.ave	0.23155737704918
Herschkowitz	no.norm	non-standardized	ROW	STD	100	STD 100	hclust.eucl.ave	0.5946044388325
Jones	no.norm	non-standardized	ROW	STD	100	STD 100	hclust.eucl.ave	0.657990780739171
Sorlie	no.norm	non-standardized	ROW	STD	100	STD 100	hclust.eucl.ave	0.162629235529394
Ye	no.norm	non-standardized	ROW	STD	100	STD 100	hclust.eucl.ave	0.349208979245563
Alizadeh	no.norm	non-standardized	ROW	STD	100	STD 100	hclust.eucl.ward	0.719744459101464
Finak	no.norm	non-standardized	ROW	STD	100	STD 100	hclust.eucl.ward	1
Galland	no.norm	non-standardized	ROW	STD	100	STD 100	hclust.eucl.ward	0.284587163201704
Herschkowitz	no.norm	non-standardized	ROW	STD	100	STD 100	hclust.eucl.ward	0.53710152235484
Jones	no.norm	non-standardized	ROW	STD	100	STD 100	hclust.eucl.ward	0.750833526485638
Sorlie	no.norm	non-standardized	ROW	STD	100	STD 100	hclust.eucl.ward	0.41504105090312
Ye	no.norm	non-standardized	ROW	STD	100	STD 100	hclust.eucl.ward	0.340489323744008
Alizadeh	no.norm	non-standardized	ROW	STD	100	STD 100	hclust.manh.ave	0.74572672866666
Finak	no.norm	non-standardized	ROW	STD	100	STD 100	hclust.manh.ave	1
Galland	no.norm	non-standardized	ROW	STD	100	STD 100	hclust.manh.ave	0.0756368182528519
Herschkowitz	no.norm	non-standardized	ROW	STD	100	STD 100	hclust.manh.ave	0.624413338080729
Jones	no.norm	non-standardized	ROW	STD	100	STD 100	hclust.manh.ave	0.73376243417203
Sorlie	no.norm	non-standardized	ROW	STD	100	STD 100	hclust.manh.ave	0.211897848261485
Ye	no.norm	non-standardized	ROW	STD	100	STD 100	hclust.manh.ave	0.102313048267181
Alizadeh	no.norm	non-standardized	ROW	STD	100	STD 100	hclust.manh.ward	0.772147766612032
Finak	no.norm	non-standardized	ROW	STD	100	STD 100	hclust.manh.ward	1
Galland	no.norm	non-standardized	ROW	STD	100	STD 100	hclust.manh.ward	0.184335785374297
Herschkowitz	no.norm	non-standardized	ROW	STD	100	STD 100	hclust.manh.ward	0.482486451885887
Jones	no.norm	non-standardized	ROW	STD	100	STD 100	hclust.manh.ward	0.750833526485638
Sorlie	no.norm	non-standardized	ROW	STD	100	STD 100	hclust.manh.ward	0.397469724646506
Ye	no.norm	non-standardized	ROW	STD	100	STD 100	hclust.manh.ward	0.180782429860172
Alizadeh	no.norm	non-standardized	ROW	STD	100	STD 100	kmeans	0.74571936289206
Finak	no.norm	non-standardized	ROW	STD	100	STD 100	kmeans	1
Galland	no.norm	non-standardized	ROW	STD	100	STD 100	kmeans	0.105609784781842
Herschkowitz	no.norm	non-standardized	ROW	STD	100	STD 100	kmeans	0.53710152235484
Jones	no.norm	non-standardized	ROW	STD	100	STD 100	kmeans	1
Sorlie	no.norm	non-standardized	ROW	STD	100	STD 100	kmeans	0.481428861376091
Ye	no.norm	non-standardized	ROW	STD	100	STD 100	kmeans	0.180782429860172
Alizadeh	no.norm	non-standardized	ROW	STD	100	STD 100	Mclust	0.826378274662858
Finak	no.norm	non-standardized	ROW	STD	100	STD 100	Mclust	1
Galland	no.norm	non-standardized	ROW	STD	100	STD 100	Mclust	0.184335785374297
Herschkowitz	no.norm	non-standardized	ROW	STD	100	STD 100	Mclust	0.482494071697587
Jones	no.norm	non-standardized	ROW	STD	100	STD 100	Mclust	1
Sorlie	no.norm	non-standardized	ROW	STD	100	STD 100	Mclust	0.41504105090312
Ye	no.norm	non-standardized	ROW	STD	100	STD 100	Mclust	0.340489323744008
Alizadeh	no.norm	non-standardized	ROW	STD	100	STD 100	PAM.corr	0.854177856127509
Finak	no.norm	non-standardized	ROW	STD	100	STD 100	PAM.corr	1
Galland	no.norm	non-standardized	ROW	STD	100	STD 100	PAM.corr	0.141509433962264
Herschkowitz	no.norm	non-standardized	ROW	STD	100	STD 100	PAM.corr	0.456256060321816
Jones	no.norm	non-standardized	ROW	STD	100	STD 100	PAM.corr	1
Sorlie	no.norm	non-standardized	ROW	STD	100	STD 100	PAM.corr	0.481428861376091
Ye	no.norm	non-standardized	ROW	STD	100	STD 100	PAM.corr	0.129083618639225
Alizadeh	no.norm	non-standardized	ROW	STD	100	STD 100	PAM.eucl	0.854173162516746
Finak	no.norm	non-standardized	ROW	STD	100	STD 100	PAM.eucl	1
Galland	no.norm	non-standardized	ROW	STD	100	STD 100	PAM.eucl	0.184335785374297
Herschkowitz	no.norm	non-standardized	ROW	STD	100	STD 100	PAM.eucl	0.509434865167362
Jones	no.norm	non-standardized	ROW	STD	100	STD 100	PAM.eucl	0.904086877227887
Sorlie	no.norm	non-standardized	ROW	STD	100	STD 100	PAM.eucl	0.41504105090312
Ye	no.norm	non-standardized	ROW	STD	100	STD 100	PAM.eucl	0.144060843403181
Alizadeh	no.norm	non-standardized	ROW	STD	100	STD 100	SOM	0.74572672866666
Finak	no.norm	non-standardized	ROW	STD	100	STD 100	SOM	1
Galland	no.norm	non-standardized	ROW	STD	100	STD 100	SOM	0.230587121212121
Herschkowitz	no.norm	non-standardized	ROW	STD	100	STD 100	SOM	0.565448264356544
Jones	no.norm	non-standardized	ROW	STD	100	STD 100	SOM	0.951067084100088
Sorlie	no.norm	non-standardized	ROW	STD	100	STD 100	SOM	0.443146992371877
Ye	no.norm	non-standardized	ROW	STD	100	STD 100	SOM	0.183896537745847
Alizadeh	no.norm	non-standardized	ROW	STD	1000	STD 1000	hclust.corr.ave	0.911137628978692
Finak	no.norm	non-standardized	ROW	STD	1000	STD 1000	hclust.corr.ave	0.939383729145155
Galland	no.norm	non-standardized	ROW	STD	1000	STD 1000	hclust.corr.ave	0.284587163201704
Herschkowitz	no.norm	non-standardized	ROW	STD	1000	STD 1000	hclust.corr.ave	0.509434865167362
Jones	no.norm	non-standardized	ROW	STD	1000	STD 1000	hclust.corr.ave	0.405487804878049
Sorlie	no.norm	non-standardized	ROW	STD	1000	STD 1000	hclust.corr.ave	0.443146992371877
Ye	no.norm	non-standardized	ROW	STD	1000	STD 1000	hclust.corr.ave	0.365742866622429
Alizadeh	no.norm	non-standardized	ROW	STD	1000	STD 1000	hclust.corr.ward	0.94030329128828
Finak	no.norm	non-standardized	ROW	STD	1000	STD 1000	hclust.corr.ward	0.939383729145155
Galland	no.norm	non-standardized	ROW	STD	1000	STD 1000	hclust.corr.ward	0.344985041725713
Herschkowitz	no.norm	non-standardized	ROW	STD	1000	STD 1000	hclust.corr.ward	0.509348171300625
Jones	no.norm	non-standardized	ROW	STD	1000	STD 1000	hclust.corr.ward	1
Sorlie	no.norm	non-standardized	ROW	STD	1000	STD 1000	hclust.corr.ward	0.352439440464006
Ye	no.norm	non-standardized	ROW	STD	1000	STD 1000	hclust.corr.ward	0.365742866622429
Alizadeh	no.norm	non-standardized	ROW	STD	1000	STD 1000	hclust.eucl.ave	0.082485372540562
Finak	no.norm	non-standardized	ROW	STD	1000	STD 1000	hclust.eucl.ave	0.939383729145155
Galland	no.norm	non-standardized	ROW	STD	1000	STD 1000	hclust.eucl.ave	0.184335785374297
Herschkowitz	no.norm	non-standardized	ROW	STD	1000	STD 1000	hclust.eucl.ave	0.537085617964466
Jones	no.norm	non-standardized	ROW	STD	1000	STD 1000	hclust.eucl.ave	0.30427235567501
Sorlie	no.norm	non-standardized	ROW	STD	1000	STD 1000	hclust.eucl.ave	0.208866995073892
Ye	no.norm	non-standardized	ROW	STD	1000	STD 1000	hclust.eucl.ave	0.30419254706925
Alizadeh	no.norm	non-standardized	ROW	STD	1000	STD 1000	hclust.eucl.ward	0.772147766612032
Finak	no.norm	non-standardized	ROW	STD	1000	STD 1000	hclust.eucl.ward	0.939383729145155
Galland	no.norm	non-standardized	ROW	STD	1000	STD 1000	hclust.eucl.ward	0.233490566037736
Herschkowitz	no.norm	non-standardized	ROW	STD	1000	STD 1000	hclust.eucl.ward	0.456208019632673
Jones	no.norm	non-standardized	ROW	STD	1000	STD 1000	hclust.eucl.ward	1
Sorlie	no.norm	non-standardized	ROW	STD	1000	STD 1000	hclust.eucl.ward	0.300072736890829
Ye	no.norm	non-standardized	ROW	STD	1000	STD 1000	hclust.eucl.ward	0.320037145528681
Alizadeh	no.norm	non-standardized	ROW	STD	1000	STD 1000	hclust.manh.ave	0.073716984803722
Finak	no.norm	non-standardized	ROW	STD	1000	STD 1000	hclust.manh.ave	0.939383729145155
Galland	no.norm	non-standardized	ROW	STD	1000	STD 1000	hclust.manh.ave	0.407481946253108
Herschkowitz	no.norm	non-standardized	ROW	STD	1000	STD 1000	hclust.manh.ave	0.565486656223753
Jones	no.norm	non-standardized	ROW	STD	1000	STD 1000	hclust.manh.ave	0.622200170116246
Sorlie	no.norm	non-standardized	ROW	STD	1000	STD 1000	hclust.manh.ave	0.174568537988494
Ye	no.norm	non-standardized	ROW	STD	1000	STD 1000	hclust.manh.ave	0.349208979245563
Alizadeh	no.norm	non-standardized	ROW	STD	1000	STD 1000	hclust.manh.ward	0.464220885161228
Finak	no.norm	non-standardized	ROW	STD	1000	STD 1000	hclust.manh.ward	0.939383729145155
Galland	no.norm	non-standardized	ROW	STD	1000	STD 1000	hclust.manh.ward	0.630623520126283
Herschkowitz	no.norm	non-standardized	ROW	STD	1000	STD 1000	hclust.manh.ward	0.509348171300625
Jones	no.norm	non-standardized	ROW	STD	1000	STD 1000	hclust.manh.ward	1
Sorlie	no.norm	non-standardized	ROW	STD	1000	STD 1000	hclust.manh.ward	0.16227098852426
Ye	no.norm	non-standardized	ROW	STD	1000	STD 1000	hclust.manh.ward	0.340489323744008
Alizadeh	no.norm	non-standardized	ROW	STD	1000	STD 1000	kmeans	0.745722636622344
Finak	no.norm	non-standardized	ROW	STD	1000	STD 1000	kmeans	1
Galland	no.norm	non-standardized	ROW	STD	1000	STD 1000	kmeans	0.476799242424242
Herschkowitz	no.norm	non-standardized	ROW	STD	1000	STD 1000	kmeans	0.509401154526502
Jones	no.norm	non-standardized	ROW	STD	1000	STD 1000	kmeans	1
Sorlie	no.norm	non-standardized	ROW	STD	1000	STD 1000	kmeans	0.330691530691531
Ye	no.norm	non-standardized	ROW	STD	1000	STD 1000	kmeans	0.377257477864117
Alizadeh	no.norm	non-standardized	ROW	STD	1000	STD 1000	PAM.corr	0.882429382842565
Finak	no.norm	non-standardized	ROW	STD	1000	STD 1000	PAM.corr	1
Galland	no.norm	non-standardized	ROW	STD	1000	STD 1000	PAM.corr	0.408602150537634
Herschkowitz	no.norm	non-standardized	ROW	STD	1000	STD 1000	PAM.corr	0.509434865167362
Jones	no.norm	non-standardized	ROW	STD	1000	STD 1000	PAM.corr	0.858957468843127
Sorlie	no.norm	non-standardized	ROW	STD	1000	STD 1000	PAM.corr	0.397469724646506
Ye	no.norm	non-standardized	ROW	STD	1000	STD 1000	PAM.corr	0.213872596230854
Alizadeh	no.norm	non-standardized	ROW	STD	1000	STD 1000	PAM.eucl	0.485247801500986
Finak	no.norm	non-standardized	ROW	STD	1000	STD 1000	PAM.eucl	0.880640617663937
Galland	no.norm	non-standardized	ROW	STD	1000	STD 1000	PAM.eucl	0.284587163201704
Herschkowitz	no.norm	non-standardized	ROW	STD	1000	STD 1000	PAM.eucl	0.482433106920423
Jones	no.norm	non-standardized	ROW	STD	1000	STD 1000	PAM.eucl	0.95011293116681
Sorlie	no.norm	non-standardized	ROW	STD	1000	STD 1000	PAM.eucl	0.264164059784498
Ye	no.norm	non-standardized	ROW	STD	1000	STD 1000	PAM.eucl	0.433324302019773
Alizadeh	no.norm	non-standardized	ROW	STD	1000	STD 1000	SOM	0.69422919206737
Finak	no.norm	non-standardized	ROW	STD	1000	STD 1000	SOM	1
Galland	no.norm	non-standardized	ROW	STD	1000	STD 1000	SOM	0.408042578356002
Herschkowitz	no.norm	non-standardized	ROW	STD	1000	STD 1000	SOM	0.53710152235484
Jones	no.norm	non-standardized	ROW	STD	1000	STD 1000	SOM	1
Sorlie	no.norm	non-standardized	ROW	STD	1000	STD 1000	SOM	0.300072736890829
Ye	no.norm	non-standardized	ROW	STD	1000	STD 1000	SOM	0.452289072573134
Alizadeh	no.norm	non-standardized	ROW	STD	15	STD 15	hclust.corr.ave	0.312797664101888
Finak	no.norm	non-standardized	ROW	STD	15	STD 15	hclust.corr.ave	1
Galland	no.norm	non-standardized	ROW	STD	15	STD 15	hclust.corr.ave	0.232404345772319
Herschkowitz	no.norm	non-standardized	ROW	STD	15	STD 15	hclust.corr.ave	0.430701567434561
Jones	no.norm	non-standardized	ROW	STD	15	STD 15	hclust.corr.ave	0.657990780739171
Sorlie	no.norm	non-standardized	ROW	STD	15	STD 15	hclust.corr.ave	0.397469724646506
Ye	no.norm	non-standardized	ROW	STD	15	STD 15	hclust.corr.ave	0.148060858217992
Alizadeh	no.norm	non-standardized	ROW	STD	15	STD 15	hclust.corr.ward	0.330129526585744
Finak	no.norm	non-standardized	ROW	STD	15	STD 15	hclust.corr.ward	1
Galland	no.norm	non-standardized	ROW	STD	15	STD 15	hclust.corr.ward	0.232404345772319
Herschkowitz	no.norm	non-standardized	ROW	STD	15	STD 15	hclust.corr.ward	0.381795099932727
Jones	no.norm	non-standardized	ROW	STD	15	STD 15	hclust.corr.ward	0.750833526485638
Sorlie	no.norm	non-standardized	ROW	STD	15	STD 15	hclust.corr.ward	0.352439440464006
Ye	no.norm	non-standardized	ROW	STD	15	STD 15	hclust.corr.ward	0.189588966586538
Alizadeh	no.norm	non-standardized	ROW	STD	15	STD 15	hclust.eucl.ave	0.1663760653525
Finak	no.norm	non-standardized	ROW	STD	15	STD 15	hclust.eucl.ave	1
Galland	no.norm	non-standardized	ROW	STD	15	STD 15	hclust.eucl.ave	0.285714285714286
Herschkowitz	no.norm	non-standardized	ROW	STD	15	STD 15	hclust.eucl.ave	0.45624538534668
Jones	no.norm	non-standardized	ROW	STD	15	STD 15	hclust.eucl.ave	0.657990780739171
Sorlie	no.norm	non-standardized	ROW	STD	15	STD 15	hclust.eucl.ave	0.122834514032558
Ye	no.norm	non-standardized	ROW	STD	15	STD 15	hclust.eucl.ave	0.241550746959661
Alizadeh	no.norm	non-standardized	ROW	STD	15	STD 15	hclust.eucl.ward	0.263979577541522
Finak	no.norm	non-standardized	ROW	STD	15	STD 15	hclust.eucl.ward	1
Galland	no.norm	non-standardized	ROW	STD	15	STD 15	hclust.eucl.ward	0.285038438793613
Herschkowitz	no.norm	non-standardized	ROW	STD	15	STD 15	hclust.eucl.ward	0.358472854722415
Jones	no.norm	non-standardized	ROW	STD	15	STD 15	hclust.eucl.ward	0.750833526485638
Sorlie	no.norm	non-standardized	ROW	STD	15	STD 15	hclust.eucl.ward	0.326520474061458
Ye	no.norm	non-standardized	ROW	STD	15	STD 15	hclust.eucl.ward	0.288483760759674
Alizadeh	no.norm	non-standardized	ROW	STD	15	STD 15	hclust.manh.ave	0.205230226414977
Finak	no.norm	non-standardized	ROW	STD	15	STD 15	hclust.manh.ave	1
Galland	no.norm	non-standardized	ROW	STD	15	STD 15	hclust.manh.ave	0.344985041725713
Herschkowitz	no.norm	non-standardized	ROW	STD	15	STD 15	hclust.manh.ave	0.430735097074475
Jones	no.norm	non-standardized	ROW	STD	15	STD 15	hclust.manh.ave	0.657990780739171
Sorlie	no.norm	non-standardized	ROW	STD	15	STD 15	hclust.manh.ave	0.0721046828517339
Ye	no.norm	non-standardized	ROW	STD	15	STD 15	hclust.manh.ave	0.126066359736618
Alizadeh	no.norm	non-standardized	ROW	STD	15	STD 15	hclust.manh.ward	0.233907486286602
Finak	no.norm	non-standardized	ROW	STD	15	STD 15	hclust.manh.ward	1
Galland	no.norm	non-standardized	ROW	STD	15	STD 15	hclust.manh.ward	0.184335785374297
Herschkowitz	no.norm	non-standardized	ROW	STD	15	STD 15	hclust.manh.ward	0.405931012543332
Jones	no.norm	non-standardized	ROW	STD	15	STD 15	hclust.manh.ward	0.700794528814241
Sorlie	no.norm	non-standardized	ROW	STD	15	STD 15	hclust.manh.ward	0.261005661005661
Ye	no.norm	non-standardized	ROW	STD	15	STD 15	hclust.manh.ward	0.199361180729102
Alizadeh	no.norm	non-standardized	ROW	STD	15	STD 15	kmeans	0.263659793413076
Finak	no.norm	non-standardized	ROW	STD	15	STD 15	kmeans	1
Galland	no.norm	non-standardized	ROW	STD	15	STD 15	kmeans	0.232404345772319
Herschkowitz	no.norm	non-standardized	ROW	STD	15	STD 15	kmeans	0.509420418317141
Jones	no.norm	non-standardized	ROW	STD	15	STD 15	kmeans	0.850530088099149
Sorlie	no.norm	non-standardized	ROW	STD	15	STD 15	kmeans	0.39754108279484
Ye	no.norm	non-standardized	ROW	STD	15	STD 15	kmeans	0.210616073264775
Alizadeh	no.norm	non-standardized	ROW	STD	15	STD 15	Mclust	0.347901600370204
Finak	no.norm	non-standardized	ROW	STD	15	STD 15	Mclust	1
Galland	no.norm	non-standardized	ROW	STD	15	STD 15	Mclust	0.230587121212121
Herschkowitz	no.norm	non-standardized	ROW	STD	15	STD 15	Mclust	0.509444495928142
Jones	no.norm	non-standardized	ROW	STD	15	STD 15	Mclust	0.750833526485638
Sorlie	no.norm	non-standardized	ROW	STD	15	STD 15	Mclust	0.360889845712235
Ye	no.norm	non-standardized	ROW	STD	15	STD 15	Mclust	0.20081376325895
Alizadeh	no.norm	non-standardized	ROW	STD	15	STD 15	PAM.corr	0.312852956966334
Finak	no.norm	non-standardized	ROW	STD	15	STD 15	PAM.corr	1
Galland	no.norm	non-standardized	ROW	STD	15	STD 15	PAM.corr	0.141509433962264
Herschkowitz	no.norm	non-standardized	ROW	STD	15	STD 15	PAM.corr	0.381822409082983
Jones	no.norm	non-standardized	ROW	STD	15	STD 15	PAM.corr	0.90030748475501
Sorlie	no.norm	non-standardized	ROW	STD	15	STD 15	PAM.corr	0.380588734416814
Ye	no.norm	non-standardized	ROW	STD	15	STD 15	PAM.corr	0.144060843403181
Alizadeh	no.norm	non-standardized	ROW	STD	15	STD 15	PAM.eucl	0.248087629819705
Finak	no.norm	non-standardized	ROW	STD	15	STD 15	PAM.eucl	1
Galland	no.norm	non-standardized	ROW	STD	15	STD 15	PAM.eucl	0.142991681054779
Herschkowitz	no.norm	non-standardized	ROW	STD	15	STD 15	PAM.eucl	0.456181326692681
Jones	no.norm	non-standardized	ROW	STD	15	STD 15	PAM.eucl	0.76165067113031
Sorlie	no.norm	non-standardized	ROW	STD	15	STD 15	PAM.eucl	0.48951048951049
Ye	no.norm	non-standardized	ROW	STD	15	STD 15	PAM.eucl	0.139303722089021
Alizadeh	no.norm	non-standardized	ROW	STD	15	STD 15	SOM	0.24845048076504
Finak	no.norm	non-standardized	ROW	STD	15	STD 15	SOM	1
Galland	no.norm	non-standardized	ROW	STD	15	STD 15	SOM	0.184335785374297
Herschkowitz	no.norm	non-standardized	ROW	STD	15	STD 15	SOM	0.509401154526502
Jones	no.norm	non-standardized	ROW	STD	15	STD 15	SOM	0.714364141713791
Sorlie	no.norm	non-standardized	ROW	STD	15	STD 15	SOM	0.363129991275753
Ye	no.norm	non-standardized	ROW	STD	15	STD 15	SOM	0.183896537745847
Alizadeh	no.norm	non-standardized	ROW	STD	1500	STD 1500	hclust.corr.ave	0.234343199395243
Finak	no.norm	non-standardized	ROW	STD	1500	STD 1500	hclust.corr.ave	0.939383729145155
Galland	no.norm	non-standardized	ROW	STD	1500	STD 1500	hclust.corr.ave	0.343745070200347
Herschkowitz	no.norm	non-standardized	ROW	STD	1500	STD 1500	hclust.corr.ave	0.509434865167362
Jones	no.norm	non-standardized	ROW	STD	1500	STD 1500	hclust.corr.ave	0.353051167682749
Sorlie	no.norm	non-standardized	ROW	STD	1500	STD 1500	hclust.corr.ave	0.294314537836762
Ye	no.norm	non-standardized	ROW	STD	1500	STD 1500	hclust.corr.ave	0.365742866622429
Alizadeh	no.norm	non-standardized	ROW	STD	1500	STD 1500	hclust.corr.ward	0.882429382842565
Finak	no.norm	non-standardized	ROW	STD	1500	STD 1500	hclust.corr.ward	0.939383729145155
Galland	no.norm	non-standardized	ROW	STD	1500	STD 1500	hclust.corr.ward	0.408602150537634
Herschkowitz	no.norm	non-standardized	ROW	STD	1500	STD 1500	hclust.corr.ward	0.509377072660615
Jones	no.norm	non-standardized	ROW	STD	1500	STD 1500	hclust.corr.ward	1
Sorlie	no.norm	non-standardized	ROW	STD	1500	STD 1500	hclust.corr.ward	0.340285019117136
Ye	no.norm	non-standardized	ROW	STD	1500	STD 1500	hclust.corr.ward	0.268347136563322
Alizadeh	no.norm	non-standardized	ROW	STD	1500	STD 1500	hclust.eucl.ave	0.0141340744407239
Finak	no.norm	non-standardized	ROW	STD	1500	STD 1500	hclust.eucl.ave	0.939383729145155
Galland	no.norm	non-standardized	ROW	STD	1500	STD 1500	hclust.eucl.ave	0.343434343434343
Herschkowitz	no.norm	non-standardized	ROW	STD	1500	STD 1500	hclust.eucl.ave	0.313503045059908
Jones	no.norm	non-standardized	ROW	STD	1500	STD 1500	hclust.eucl.ave	0.30427235567501
Sorlie	no.norm	non-standardized	ROW	STD	1500	STD 1500	hclust.eucl.ave	0.208866995073892
Ye	no.norm	non-standardized	ROW	STD	1500	STD 1500	hclust.eucl.ave	0.308525258472118
Alizadeh	no.norm	non-standardized	ROW	STD	1500	STD 1500	hclust.eucl.ward	0.669225630748677
Finak	no.norm	non-standardized	ROW	STD	1500	STD 1500	hclust.eucl.ward	0.939383729145155
Galland	no.norm	non-standardized	ROW	STD	1500	STD 1500	hclust.eucl.ward	0.407481946253108
Herschkowitz	no.norm	non-standardized	ROW	STD	1500	STD 1500	hclust.eucl.ward	0.509348171300625
Jones	no.norm	non-standardized	ROW	STD	1500	STD 1500	hclust.eucl.ward	1
Sorlie	no.norm	non-standardized	ROW	STD	1500	STD 1500	hclust.eucl.ward	0.330691530691531
Ye	no.norm	non-standardized	ROW	STD	1500	STD 1500	hclust.eucl.ward	0.313829998757684
Alizadeh	no.norm	non-standardized	ROW	STD	1500	STD 1500	hclust.manh.ave	0.191106268387217
Finak	no.norm	non-standardized	ROW	STD	1500	STD 1500	hclust.manh.ave	0.939383729145155
Galland	no.norm	non-standardized	ROW	STD	1500	STD 1500	hclust.manh.ave	0.407481946253108
Herschkowitz	no.norm	non-standardized	ROW	STD	1500	STD 1500	hclust.manh.ave	0.482486451885887
Jones	no.norm	non-standardized	ROW	STD	1500	STD 1500	hclust.manh.ave	0.622200170116246
Sorlie	no.norm	non-standardized	ROW	STD	1500	STD 1500	hclust.manh.ave	0.20373161105131
Ye	no.norm	non-standardized	ROW	STD	1500	STD 1500	hclust.manh.ave	0.308525258472118
Alizadeh	no.norm	non-standardized	ROW	STD	1500	STD 1500	hclust.manh.ward	0.46438117771586
Finak	no.norm	non-standardized	ROW	STD	1500	STD 1500	hclust.manh.ward	0.939383729145155
Galland	no.norm	non-standardized	ROW	STD	1500	STD 1500	hclust.manh.ward	0.630623520126283
Herschkowitz	no.norm	non-standardized	ROW	STD	1500	STD 1500	hclust.manh.ward	0.509348171300625
Jones	no.norm	non-standardized	ROW	STD	1500	STD 1500	hclust.manh.ward	1
Sorlie	no.norm	non-standardized	ROW	STD	1500	STD 1500	hclust.manh.ward	0.135629709364909
Ye	no.norm	non-standardized	ROW	STD	1500	STD 1500	hclust.manh.ward	0.268347136563322
Alizadeh	no.norm	non-standardized	ROW	STD	1500	STD 1500	kmeans	0.443853355766129
Finak	no.norm	non-standardized	ROW	STD	1500	STD 1500	kmeans	1
Galland	no.norm	non-standardized	ROW	STD	1500	STD 1500	kmeans	0.551122686555385
Herschkowitz	no.norm	non-standardized	ROW	STD	1500	STD 1500	kmeans	0.537085617964466
Jones	no.norm	non-standardized	ROW	STD	1500	STD 1500	kmeans	1
Sorlie	no.norm	non-standardized	ROW	STD	1500	STD 1500	kmeans	0.363129991275753
Ye	no.norm	non-standardized	ROW	STD	1500	STD 1500	kmeans	0.377257477864117
Alizadeh	no.norm	non-standardized	ROW	STD	1500	STD 1500	PAM.corr	0.882427490712457
Finak	no.norm	non-standardized	ROW	STD	1500	STD 1500	PAM.corr	1
Galland	no.norm	non-standardized	ROW	STD	1500	STD 1500	PAM.corr	0.477459016393443
Herschkowitz	no.norm	non-standardized	ROW	STD	1500	STD 1500	PAM.corr	0.456229372098047
Jones	no.norm	non-standardized	ROW	STD	1500	STD 1500	PAM.corr	0.858957468843127
Sorlie	no.norm	non-standardized	ROW	STD	1500	STD 1500	PAM.corr	0.352439440464006
Ye	no.norm	non-standardized	ROW	STD	1500	STD 1500	PAM.corr	0.352687295286385
Alizadeh	no.norm	non-standardized	ROW	STD	1500	STD 1500	PAM.eucl	0.404555687120225
Finak	no.norm	non-standardized	ROW	STD	1500	STD 1500	PAM.eucl	0.939383729145155
Galland	no.norm	non-standardized	ROW	STD	1500	STD 1500	PAM.eucl	0.284587163201704
Herschkowitz	no.norm	non-standardized	ROW	STD	1500	STD 1500	PAM.eucl	0.482433106920423
Jones	no.norm	non-standardized	ROW	STD	1500	STD 1500	PAM.eucl	0.95011293116681
Sorlie	no.norm	non-standardized	ROW	STD	1500	STD 1500	PAM.eucl	0.2711986863711
Ye	no.norm	non-standardized	ROW	STD	1500	STD 1500	PAM.eucl	0.496101442416917
Alizadeh	no.norm	non-standardized	ROW	STD	1500	STD 1500	SOM	0.50659117230409
Finak	no.norm	non-standardized	ROW	STD	1500	STD 1500	SOM	0.880640617663937
Galland	no.norm	non-standardized	ROW	STD	1500	STD 1500	SOM	0.343434343434343
Herschkowitz	no.norm	non-standardized	ROW	STD	1500	STD 1500	SOM	0.45624538534668
Jones	no.norm	non-standardized	ROW	STD	1500	STD 1500	SOM	1
Sorlie	no.norm	non-standardized	ROW	STD	1500	STD 1500	SOM	0.330691530691531
Ye	no.norm	non-standardized	ROW	STD	1500	STD 1500	SOM	0.388272854516119
Alizadeh	no.norm	non-standardized	ROW	STD	300	STD 300	hclust.corr.ave	0.911137628978692
Finak	no.norm	non-standardized	ROW	STD	300	STD 300	hclust.corr.ave	1
Galland	no.norm	non-standardized	ROW	STD	300	STD 300	hclust.corr.ave	0.408042578356002
Herschkowitz	no.norm	non-standardized	ROW	STD	300	STD 300	hclust.corr.ave	0.537085617964466
Jones	no.norm	non-standardized	ROW	STD	300	STD 300	hclust.corr.ave	0.657990780739171
Sorlie	no.norm	non-standardized	ROW	STD	300	STD 300	hclust.corr.ave	0.423172285946009
Ye	no.norm	non-standardized	ROW	STD	300	STD 300	hclust.corr.ave	0.151272970336356
Alizadeh	no.norm	non-standardized	ROW	STD	300	STD 300	hclust.corr.ward	0.882427490712457
Finak	no.norm	non-standardized	ROW	STD	300	STD 300	hclust.corr.ward	1
Galland	no.norm	non-standardized	ROW	STD	300	STD 300	hclust.corr.ward	0.343434343434343
Herschkowitz	no.norm	non-standardized	ROW	STD	300	STD 300	hclust.corr.ward	0.456149291705381
Jones	no.norm	non-standardized	ROW	STD	300	STD 300	hclust.corr.ward	1
Sorlie	no.norm	non-standardized	ROW	STD	300	STD 300	hclust.corr.ward	0.363129991275753
Ye	no.norm	non-standardized	ROW	STD	300	STD 300	hclust.corr.ward	0.168390842733908
Alizadeh	no.norm	non-standardized	ROW	STD	300	STD 300	hclust.eucl.ave	0.669225630748677
Finak	no.norm	non-standardized	ROW	STD	300	STD 300	hclust.eucl.ave	1
Galland	no.norm	non-standardized	ROW	STD	300	STD 300	hclust.eucl.ave	0.107568941912771
Herschkowitz	no.norm	non-standardized	ROW	STD	300	STD 300	hclust.eucl.ave	0.565499452005377
Jones	no.norm	non-standardized	ROW	STD	300	STD 300	hclust.eucl.ave	0.554502264205525
Sorlie	no.norm	non-standardized	ROW	STD	300	STD 300	hclust.eucl.ave	0.231467363682567
Ye	no.norm	non-standardized	ROW	STD	300	STD 300	hclust.eucl.ave	0.368510883054445
Alizadeh	no.norm	non-standardized	ROW	STD	300	STD 300	hclust.eucl.ward	0.745715270610662
Finak	no.norm	non-standardized	ROW	STD	300	STD 300	hclust.eucl.ward	1
Galland	no.norm	non-standardized	ROW	STD	300	STD 300	hclust.eucl.ward	0.182534989158289
Herschkowitz	no.norm	non-standardized	ROW	STD	300	STD 300	hclust.eucl.ward	0.482473751701063
Jones	no.norm	non-standardized	ROW	STD	300	STD 300	hclust.eucl.ward	1
Sorlie	no.norm	non-standardized	ROW	STD	300	STD 300	hclust.eucl.ward	0.386765819734215
Ye	no.norm	non-standardized	ROW	STD	300	STD 300	hclust.eucl.ward	0.256589907347378
Alizadeh	no.norm	non-standardized	ROW	STD	300	STD 300	hclust.manh.ave	0.669252239730869
Finak	no.norm	non-standardized	ROW	STD	300	STD 300	hclust.manh.ave	1
Galland	no.norm	non-standardized	ROW	STD	300	STD 300	hclust.manh.ave	0.139344262295082
Herschkowitz	no.norm	non-standardized	ROW	STD	300	STD 300	hclust.manh.ave	0.537119697462841
Jones	no.norm	non-standardized	ROW	STD	300	STD 300	hclust.manh.ave	0.622200170116246
Sorlie	no.norm	non-standardized	ROW	STD	300	STD 300	hclust.manh.ave	0.294314537836762
Ye	no.norm	non-standardized	ROW	STD	300	STD 300	hclust.manh.ave	0.313829998757684
Alizadeh	no.norm	non-standardized	ROW	STD	300	STD 300	hclust.manh.ward	0.799036270672757
Finak	no.norm	non-standardized	ROW	STD	300	STD 300	hclust.manh.ward	1
Galland	no.norm	non-standardized	ROW	STD	300	STD 300	hclust.manh.ward	0.343330702446725
Herschkowitz	no.norm	non-standardized	ROW	STD	300	STD 300	hclust.manh.ward	0.456229372098047
Jones	no.norm	non-standardized	ROW	STD	300	STD 300	hclust.manh.ward	1
Sorlie	no.norm	non-standardized	ROW	STD	300	STD 300	hclust.manh.ward	0.326520474061458
Ye	no.norm	non-standardized	ROW	STD	300	STD 300	hclust.manh.ward	0.311339318110135
Alizadeh	no.norm	non-standardized	ROW	STD	300	STD 300	kmeans	0.772147766612032
Finak	no.norm	non-standardized	ROW	STD	300	STD 300	kmeans	1
Galland	no.norm	non-standardized	ROW	STD	300	STD 300	kmeans	0.183307731694829
Herschkowitz	no.norm	non-standardized	ROW	STD	300	STD 300	kmeans	0.53710152235484
Jones	no.norm	non-standardized	ROW	STD	300	STD 300	kmeans	1
Sorlie	no.norm	non-standardized	ROW	STD	300	STD 300	kmeans	0.433799613328784
Ye	no.norm	non-standardized	ROW	STD	300	STD 300	kmeans	0.268347136563322
Alizadeh	no.norm	non-standardized	ROW	STD	300	STD 300	Mclust	0.74571936289206
Finak	no.norm	non-standardized	ROW	STD	300	STD 300	Mclust	1
Galland	no.norm	non-standardized	ROW	STD	300	STD 300	Mclust	0.230951254141032
Herschkowitz	no.norm	non-standardized	ROW	STD	300	STD 300	Mclust	0.509420418317141
Jones	no.norm	non-standardized	ROW	STD	300	STD 300	Mclust	1
Sorlie	no.norm	non-standardized	ROW	STD	300	STD 300	Mclust	0.340285019117136
Ye	no.norm	non-standardized	ROW	STD	300	STD 300	Mclust	0.268347136563322
Alizadeh	no.norm	non-standardized	ROW	STD	300	STD 300	PAM.corr	0.82637548047072
Finak	no.norm	non-standardized	ROW	STD	300	STD 300	PAM.corr	0.93938046113893
Galland	no.norm	non-standardized	ROW	STD	300	STD 300	PAM.corr	0.285038438793613
Herschkowitz	no.norm	non-standardized	ROW	STD	300	STD 300	PAM.corr	0.482486451885887
Jones	no.norm	non-standardized	ROW	STD	300	STD 300	PAM.corr	0.951067084100088
Sorlie	no.norm	non-standardized	ROW	STD	300	STD 300	PAM.corr	0.397469724646506
Ye	no.norm	non-standardized	ROW	STD	300	STD 300	PAM.corr	0.105717258018106
Alizadeh	no.norm	non-standardized	ROW	STD	300	STD 300	PAM.eucl	0.694222302793347
Finak	no.norm	non-standardized	ROW	STD	300	STD 300	PAM.eucl	1
Galland	no.norm	non-standardized	ROW	STD	300	STD 300	PAM.eucl	0.182534989158289
Herschkowitz	no.norm	non-standardized	ROW	STD	300	STD 300	PAM.eucl	0.482486451885887
Jones	no.norm	non-standardized	ROW	STD	300	STD 300	PAM.eucl	0.95011293116681
Sorlie	no.norm	non-standardized	ROW	STD	300	STD 300	PAM.eucl	0.397469724646506
Ye	no.norm	non-standardized	ROW	STD	300	STD 300	PAM.eucl	0.171476192897815
Alizadeh	no.norm	non-standardized	ROW	STD	300	STD 300	SOM	0.799036270672757
Finak	no.norm	non-standardized	ROW	STD	300	STD 300	SOM	1
Galland	no.norm	non-standardized	ROW	STD	300	STD 300	SOM	0.285038438793613
Herschkowitz	no.norm	non-standardized	ROW	STD	300	STD 300	SOM	0.482455970395056
Jones	no.norm	non-standardized	ROW	STD	300	STD 300	SOM	0.90030748475501
Sorlie	no.norm	non-standardized	ROW	STD	300	STD 300	SOM	0.294314537836762
Ye	no.norm	non-standardized	ROW	STD	300	STD 300	SOM	0.268347136563322
Alizadeh	no.norm	non-standardized	ROW	STD	500	STD 500	hclust.corr.ave	0.826374921621501
Finak	no.norm	non-standardized	ROW	STD	500	STD 500	hclust.corr.ave	0.939383729145155
Galland	no.norm	non-standardized	ROW	STD	500	STD 500	hclust.corr.ave	0.23155737704918
Herschkowitz	no.norm	non-standardized	ROW	STD	500	STD 500	hclust.corr.ave	0.53710152235484
Jones	no.norm	non-standardized	ROW	STD	500	STD 500	hclust.corr.ave	0.378795771743613
Sorlie	no.norm	non-standardized	ROW	STD	500	STD 500	hclust.corr.ave	0.406859806859807
Ye	no.norm	non-standardized	ROW	STD	500	STD 500	hclust.corr.ave	0.132504924042141
Alizadeh	no.norm	non-standardized	ROW	STD	500	STD 500	hclust.corr.ward	0.882428247571808
Finak	no.norm	non-standardized	ROW	STD	500	STD 500	hclust.corr.ward	0.939383729145155
Galland	no.norm	non-standardized	ROW	STD	500	STD 500	hclust.corr.ward	0.230587121212121
Herschkowitz	no.norm	non-standardized	ROW	STD	500	STD 500	hclust.corr.ward	0.48233400851614
Jones	no.norm	non-standardized	ROW	STD	500	STD 500	hclust.corr.ward	1
Sorlie	no.norm	non-standardized	ROW	STD	500	STD 500	hclust.corr.ward	0.433799613328784
Ye	no.norm	non-standardized	ROW	STD	500	STD 500	hclust.corr.ward	0.263349146118422
Alizadeh	no.norm	non-standardized	ROW	STD	500	STD 500	hclust.eucl.ave	0.0740050494750092
Finak	no.norm	non-standardized	ROW	STD	500	STD 500	hclust.eucl.ave	0.939383729145155
Galland	no.norm	non-standardized	ROW	STD	500	STD 500	hclust.eucl.ave	0.185617218491025
Herschkowitz	no.norm	non-standardized	ROW	STD	500	STD 500	hclust.eucl.ave	0.5946044388325
Jones	no.norm	non-standardized	ROW	STD	500	STD 500	hclust.eucl.ave	0.30427235567501
Sorlie	no.norm	non-standardized	ROW	STD	500	STD 500	hclust.eucl.ave	0.310970739853336
Ye	no.norm	non-standardized	ROW	STD	500	STD 500	hclust.eucl.ave	0.195831420839365
Alizadeh	no.norm	non-standardized	ROW	STD	500	STD 500	hclust.eucl.ward	0.719748067245056
Finak	no.norm	non-standardized	ROW	STD	500	STD 500	hclust.eucl.ward	0.939383729145155
Galland	no.norm	non-standardized	ROW	STD	500	STD 500	hclust.eucl.ward	0.187149633462699
Herschkowitz	no.norm	non-standardized	ROW	STD	500	STD 500	hclust.eucl.ward	0.456111912783033
Jones	no.norm	non-standardized	ROW	STD	500	STD 500	hclust.eucl.ward	1
Sorlie	no.norm	non-standardized	ROW	STD	500	STD 500	hclust.eucl.ward	0.3091182037726
Ye	no.norm	non-standardized	ROW	STD	500	STD 500	hclust.eucl.ward	0.320037145528681
Alizadeh	no.norm	non-standardized	ROW	STD	500	STD 500	hclust.manh.ave	0.62047513831081
Finak	no.norm	non-standardized	ROW	STD	500	STD 500	hclust.manh.ave	0.939383729145155
Galland	no.norm	non-standardized	ROW	STD	500	STD 500	hclust.manh.ave	0.184335785374297
Herschkowitz	no.norm	non-standardized	ROW	STD	500	STD 500	hclust.manh.ave	0.537119697462841
Jones	no.norm	non-standardized	ROW	STD	500	STD 500	hclust.manh.ave	0.622200170116246
Sorlie	no.norm	non-standardized	ROW	STD	500	STD 500	hclust.manh.ave	0.185102496448143
Ye	no.norm	non-standardized	ROW	STD	500	STD 500	hclust.manh.ave	0.280482159926941
Alizadeh	no.norm	non-standardized	ROW	STD	500	STD 500	hclust.manh.ward	0.745714452138577
Finak	no.norm	non-standardized	ROW	STD	500	STD 500	hclust.manh.ward	0.939383729145155
Galland	no.norm	non-standardized	ROW	STD	500	STD 500	hclust.manh.ward	0.477459016393443
Herschkowitz	no.norm	non-standardized	ROW	STD	500	STD 500	hclust.manh.ward	0.482372127777657
Jones	no.norm	non-standardized	ROW	STD	500	STD 500	hclust.manh.ward	1
Sorlie	no.norm	non-standardized	ROW	STD	500	STD 500	hclust.manh.ward	0.261005661005661
Ye	no.norm	non-standardized	ROW	STD	500	STD 500	hclust.manh.ward	0.320037145528681
Alizadeh	no.norm	non-standardized	ROW	STD	500	STD 500	kmeans	0.854173162516746
Finak	no.norm	non-standardized	ROW	STD	500	STD 500	kmeans	1
Galland	no.norm	non-standardized	ROW	STD	500	STD 500	kmeans	0.141509433962264
Herschkowitz	no.norm	non-standardized	ROW	STD	500	STD 500	kmeans	0.509420418317141
Jones	no.norm	non-standardized	ROW	STD	500	STD 500	kmeans	1
Sorlie	no.norm	non-standardized	ROW	STD	500	STD 500	kmeans	0.330691530691531
Ye	no.norm	non-standardized	ROW	STD	500	STD 500	kmeans	0.320037145528681
Alizadeh	no.norm	non-standardized	ROW	STD	500	STD 500	Mclust	0.719741752932799
Finak	no.norm	non-standardized	ROW	STD	500	STD 500	Mclust	0.939383729145155
Galland	no.norm	non-standardized	ROW	STD	500	STD 500	Mclust	0.234814000941767
Herschkowitz	no.norm	non-standardized	ROW	STD	500	STD 500	Mclust	0.482372127777657
Jones	no.norm	non-standardized	ROW	STD	500	STD 500	Mclust	1
Sorlie	no.norm	non-standardized	ROW	STD	500	STD 500	Mclust	0.352439440464006
Ye	no.norm	non-standardized	ROW	STD	500	STD 500	Mclust	0.349208979245563
Alizadeh	no.norm	non-standardized	ROW	STD	500	STD 500	PAM.corr	0.854173162516746
Finak	no.norm	non-standardized	ROW	STD	500	STD 500	PAM.corr	0.93938046113893
Galland	no.norm	non-standardized	ROW	STD	500	STD 500	PAM.corr	0.343745070200347
Herschkowitz	no.norm	non-standardized	ROW	STD	500	STD 500	PAM.corr	0.509434865167362
Jones	no.norm	non-standardized	ROW	STD	500	STD 500	PAM.corr	0.951067084100088
Sorlie	no.norm	non-standardized	ROW	STD	500	STD 500	PAM.corr	0.397469724646506
Ye	no.norm	non-standardized	ROW	STD	500	STD 500	PAM.corr	0.105717258018106
Alizadeh	no.norm	non-standardized	ROW	STD	500	STD 500	PAM.eucl	0.62047513831081
Finak	no.norm	non-standardized	ROW	STD	500	STD 500	PAM.eucl	1
Galland	no.norm	non-standardized	ROW	STD	500	STD 500	PAM.eucl	0.284587163201704
Herschkowitz	no.norm	non-standardized	ROW	STD	500	STD 500	PAM.eucl	0.509401154526502
Jones	no.norm	non-standardized	ROW	STD	500	STD 500	PAM.eucl	0.904086877227887
Sorlie	no.norm	non-standardized	ROW	STD	500	STD 500	PAM.eucl	0.3091182037726
Ye	no.norm	non-standardized	ROW	STD	500	STD 500	PAM.eucl	0.330201541812772
Alizadeh	no.norm	non-standardized	ROW	STD	500	STD 500	SOM	0.694219350152303
Finak	no.norm	non-standardized	ROW	STD	500	STD 500	SOM	1
Galland	no.norm	non-standardized	ROW	STD	500	STD 500	SOM	0.408042578356002
Herschkowitz	no.norm	non-standardized	ROW	STD	500	STD 500	SOM	0.482455970395056
Jones	no.norm	non-standardized	ROW	STD	500	STD 500	SOM	0.90030748475501
Sorlie	no.norm	non-standardized	ROW	STD	500	STD 500	SOM	0.422101096619298
Ye	no.norm	non-standardized	ROW	STD	500	STD 500	SOM	0.340489323744008
Alizadeh	no.norm	non-standardized	ROW	T1	100	T1 100	hclust.corr.ave	0.0659842323296185
Finak	no.norm	non-standardized	ROW	T1	100	T1 100	hclust.corr.ave	0.0836283290964814
Galland	no.norm	non-standardized	ROW	T1	100	T1 100	hclust.corr.ave	0.28661342984147
Herschkowitz	no.norm	non-standardized	ROW	T1	100	T1 100	hclust.corr.ave	0.0396564300859702
Jones	no.norm	non-standardized	ROW	T1	100	T1 100	hclust.corr.ave	-0.0158325865132147
Sorlie	no.norm	non-standardized	ROW	T1	100	T1 100	hclust.corr.ave	0.138040860716228
Ye	no.norm	non-standardized	ROW	T1	100	T1 100	hclust.corr.ave	0.308525258472118
Alizadeh	no.norm	non-standardized	ROW	T1	100	T1 100	hclust.corr.ward	0.74571936289206
Finak	no.norm	non-standardized	ROW	T1	100	T1 100	hclust.corr.ward	0.25472701119473
Galland	no.norm	non-standardized	ROW	T1	100	T1 100	hclust.corr.ward	0.477046852815902
Herschkowitz	no.norm	non-standardized	ROW	T1	100	T1 100	hclust.corr.ward	0.0809658773907028
Jones	no.norm	non-standardized	ROW	T1	100	T1 100	hclust.corr.ward	0.95011293116681
Sorlie	no.norm	non-standardized	ROW	T1	100	T1 100	hclust.corr.ward	0.261005661005661
Ye	no.norm	non-standardized	ROW	T1	100	T1 100	hclust.corr.ward	0.349208979245563
Alizadeh	no.norm	non-standardized	ROW	T1	100	T1 100	hclust.eucl.ave	0.0279823723669283
Finak	no.norm	non-standardized	ROW	T1	100	T1 100	hclust.eucl.ave	0.0614614767561787
Galland	no.norm	non-standardized	ROW	T1	100	T1 100	hclust.eucl.ave	0.551547407845456
Herschkowitz	no.norm	non-standardized	ROW	T1	100	T1 100	hclust.eucl.ave	0.0314791045750213
Jones	no.norm	non-standardized	ROW	T1	100	T1 100	hclust.eucl.ave	-0.0158325865132147
Sorlie	no.norm	non-standardized	ROW	T1	100	T1 100	hclust.eucl.ave	0.0936615116532346
Ye	no.norm	non-standardized	ROW	T1	100	T1 100	hclust.eucl.ave	0.195831420839365
Alizadeh	no.norm	non-standardized	ROW	T1	100	T1 100	hclust.eucl.ward	0.745715270610662
Finak	no.norm	non-standardized	ROW	T1	100	T1 100	hclust.eucl.ward	0.0975392650131956
Galland	no.norm	non-standardized	ROW	T1	100	T1 100	hclust.eucl.ward	0.551547407845456
Herschkowitz	no.norm	non-standardized	ROW	T1	100	T1 100	hclust.eucl.ward	0.0338751329181224
Jones	no.norm	non-standardized	ROW	T1	100	T1 100	hclust.eucl.ward	0.756545219252402
Sorlie	no.norm	non-standardized	ROW	T1	100	T1 100	hclust.eucl.ward	0.16227098852426
Ye	no.norm	non-standardized	ROW	T1	100	T1 100	hclust.eucl.ward	0.244551908246614
Alizadeh	no.norm	non-standardized	ROW	T1	100	T1 100	hclust.manh.ave	0.0378457592511133
Finak	no.norm	non-standardized	ROW	T1	100	T1 100	hclust.manh.ave	0.0982196835456232
Galland	no.norm	non-standardized	ROW	T1	100	T1 100	hclust.manh.ave	0.477459016393443
Herschkowitz	no.norm	non-standardized	ROW	T1	100	T1 100	hclust.manh.ave	0.048774120564753
Jones	no.norm	non-standardized	ROW	T1	100	T1 100	hclust.manh.ave	-0.0158325865132147
Sorlie	no.norm	non-standardized	ROW	T1	100	T1 100	hclust.manh.ave	0.141081141081141
Ye	no.norm	non-standardized	ROW	T1	100	T1 100	hclust.manh.ave	0.30419254706925
Alizadeh	no.norm	non-standardized	ROW	T1	100	T1 100	hclust.manh.ward	0.719741752932799
Finak	no.norm	non-standardized	ROW	T1	100	T1 100	hclust.manh.ward	0.0788918940159377
Galland	no.norm	non-standardized	ROW	T1	100	T1 100	hclust.manh.ward	0.477459016393443
Herschkowitz	no.norm	non-standardized	ROW	T1	100	T1 100	hclust.manh.ward	0.0339936749585861
Jones	no.norm	non-standardized	ROW	T1	100	T1 100	hclust.manh.ward	0.756545219252402
Sorlie	no.norm	non-standardized	ROW	T1	100	T1 100	hclust.manh.ward	0.114204139900071
Ye	no.norm	non-standardized	ROW	T1	100	T1 100	hclust.manh.ward	0.452289072573134
Alizadeh	no.norm	non-standardized	ROW	T1	100	T1 100	kmeans	0.573505919947178
Finak	no.norm	non-standardized	ROW	T1	100	T1 100	kmeans	0.0445401081300951
Galland	no.norm	non-standardized	ROW	T1	100	T1 100	kmeans	0.477046852815902
Herschkowitz	no.norm	non-standardized	ROW	T1	100	T1 100	kmeans	0.071327898885797
Jones	no.norm	non-standardized	ROW	T1	100	T1 100	kmeans	0.80072491127388
Sorlie	no.norm	non-standardized	ROW	T1	100	T1 100	kmeans	0.277720914363699
Ye	no.norm	non-standardized	ROW	T1	100	T1 100	kmeans	0.388272854516119
Alizadeh	no.norm	non-standardized	ROW	T1	100	T1 100	Mclust	0.0791753928794105
Finak	no.norm	non-standardized	ROW	T1	100	T1 100	Mclust	0.0609560341053597
Galland	no.norm	non-standardized	ROW	T1	100	T1 100	Mclust	0.551547407845456
Herschkowitz	no.norm	non-standardized	ROW	T1	100	T1 100	Mclust	0.0263499835987511
Jones	no.norm	non-standardized	ROW	T1	100	T1 100	Mclust	0.756545219252402
Sorlie	no.norm	non-standardized	ROW	T1	100	T1 100	Mclust	0.163151861224666
Ye	no.norm	non-standardized	ROW	T1	100	T1 100	Mclust	0.313829998757684
Alizadeh	no.norm	non-standardized	ROW	T1	100	T1 100	PAM.corr	0.772149966749158
Finak	no.norm	non-standardized	ROW	T1	100	T1 100	PAM.corr	0.0784453417376742
Galland	no.norm	non-standardized	ROW	T1	100	T1 100	PAM.corr	0.343745070200347
Herschkowitz	no.norm	non-standardized	ROW	T1	100	T1 100	PAM.corr	0.0825084918744777
Jones	no.norm	non-standardized	ROW	T1	100	T1 100	PAM.corr	0.648126493703733
Sorlie	no.norm	non-standardized	ROW	T1	100	T1 100	PAM.corr	0.220841233059476
Ye	no.norm	non-standardized	ROW	T1	100	T1 100	PAM.corr	0.288483760759674
Alizadeh	no.norm	non-standardized	ROW	T1	100	T1 100	PAM.eucl	0.596744379437235
Finak	no.norm	non-standardized	ROW	T1	100	T1 100	PAM.eucl	0.0205509182911064
Galland	no.norm	non-standardized	ROW	T1	100	T1 100	PAM.eucl	0.630856601987695
Herschkowitz	no.norm	non-standardized	ROW	T1	100	T1 100	PAM.eucl	0.106630490079702
Jones	no.norm	non-standardized	ROW	T1	100	T1 100	PAM.eucl	0.750833526485638
Sorlie	no.norm	non-standardized	ROW	T1	100	T1 100	PAM.eucl	0.28964499026911
Ye	no.norm	non-standardized	ROW	T1	100	T1 100	PAM.eucl	0.38510623532119
Alizadeh	no.norm	non-standardized	ROW	T1	100	T1 100	SOM	0.596717123422928
Finak	no.norm	non-standardized	ROW	T1	100	T1 100	SOM	0.0605512878445549
Galland	no.norm	non-standardized	ROW	T1	100	T1 100	SOM	0.407481946253108
Herschkowitz	no.norm	non-standardized	ROW	T1	100	T1 100	SOM	0.119513927883377
Jones	no.norm	non-standardized	ROW	T1	100	T1 100	SOM	0.80509553199294
Sorlie	no.norm	non-standardized	ROW	T1	100	T1 100	SOM	0.163151861224666
Ye	no.norm	non-standardized	ROW	T1	100	T1 100	SOM	0.278950475431389
Alizadeh	no.norm	non-standardized	ROW	T1	1000	T1 1000	hclust.corr.ave	0.082205788925839
Finak	no.norm	non-standardized	ROW	T1	1000	T1 1000	hclust.corr.ave	0.122517093822848
Galland	no.norm	non-standardized	ROW	T1	1000	T1 1000	hclust.corr.ave	0.631147540983606
Herschkowitz	no.norm	non-standardized	ROW	T1	1000	T1 1000	hclust.corr.ave	0.039873782267614
Jones	no.norm	non-standardized	ROW	T1	1000	T1 1000	hclust.corr.ave	0.0413942013004413
Sorlie	no.norm	non-standardized	ROW	T1	1000	T1 1000	hclust.corr.ave	0.278818323167085
Ye	no.norm	non-standardized	ROW	T1	1000	T1 1000	hclust.corr.ave	0.308525258472118
Alizadeh	no.norm	non-standardized	ROW	T1	1000	T1 1000	hclust.corr.ward	0.799038857975723
Finak	no.norm	non-standardized	ROW	T1	1000	T1 1000	hclust.corr.ward	0.254003860399603
Galland	no.norm	non-standardized	ROW	T1	1000	T1 1000	hclust.corr.ward	0.477459016393443
Herschkowitz	no.norm	non-standardized	ROW	T1	1000	T1 1000	hclust.corr.ward	0.272238536237295
Jones	no.norm	non-standardized	ROW	T1	1000	T1 1000	hclust.corr.ward	0.95011293116681
Sorlie	no.norm	non-standardized	ROW	T1	1000	T1 1000	hclust.corr.ward	0.20373161105131
Ye	no.norm	non-standardized	ROW	T1	1000	T1 1000	hclust.corr.ward	0.511180646512515
Alizadeh	no.norm	non-standardized	ROW	T1	1000	T1 1000	hclust.eucl.ave	0.110684683823242
Finak	no.norm	non-standardized	ROW	T1	1000	T1 1000	hclust.eucl.ave	0.167898574491146
Galland	no.norm	non-standardized	ROW	T1	1000	T1 1000	hclust.eucl.ave	0.476799242424242
Herschkowitz	no.norm	non-standardized	ROW	T1	1000	T1 1000	hclust.eucl.ave	0.105602948575141
Jones	no.norm	non-standardized	ROW	T1	1000	T1 1000	hclust.eucl.ave	-0.0158325865132147
Sorlie	no.norm	non-standardized	ROW	T1	1000	T1 1000	hclust.eucl.ave	0.220841233059476
Ye	no.norm	non-standardized	ROW	T1	1000	T1 1000	hclust.eucl.ave	0.358798687850236
Alizadeh	no.norm	non-standardized	ROW	T1	1000	T1 1000	hclust.eucl.ward	0.69422919206737
Finak	no.norm	non-standardized	ROW	T1	1000	T1 1000	hclust.eucl.ward	0.120392368727666
Galland	no.norm	non-standardized	ROW	T1	1000	T1 1000	hclust.eucl.ward	0.344262295081967
Herschkowitz	no.norm	non-standardized	ROW	T1	1000	T1 1000	hclust.eucl.ward	0.292731484244045
Jones	no.norm	non-standardized	ROW	T1	1000	T1 1000	hclust.eucl.ward	0.850530088099149
Sorlie	no.norm	non-standardized	ROW	T1	1000	T1 1000	hclust.eucl.ward	0.211897848261485
Ye	no.norm	non-standardized	ROW	T1	1000	T1 1000	hclust.eucl.ward	0.357016155631474
Alizadeh	no.norm	non-standardized	ROW	T1	1000	T1 1000	hclust.manh.ave	0.0106362018919497
Finak	no.norm	non-standardized	ROW	T1	1000	T1 1000	hclust.manh.ave	0.195105172090308
Galland	no.norm	non-standardized	ROW	T1	1000	T1 1000	hclust.manh.ave	0.408042578356002
Herschkowitz	no.norm	non-standardized	ROW	T1	1000	T1 1000	hclust.manh.ave	0.0812820392610783
Jones	no.norm	non-standardized	ROW	T1	1000	T1 1000	hclust.manh.ave	0.212161935158744
Sorlie	no.norm	non-standardized	ROW	T1	1000	T1 1000	hclust.manh.ave	0.178009604239112
Ye	no.norm	non-standardized	ROW	T1	1000	T1 1000	hclust.manh.ave	0.264464165920707
Alizadeh	no.norm	non-standardized	ROW	T1	1000	T1 1000	hclust.manh.ward	0.52839596917236
Finak	no.norm	non-standardized	ROW	T1	1000	T1 1000	hclust.manh.ward	0.254405784003615
Galland	no.norm	non-standardized	ROW	T1	1000	T1 1000	hclust.manh.ward	0.344262295081967
Herschkowitz	no.norm	non-standardized	ROW	T1	1000	T1 1000	hclust.manh.ward	0.214653474559186
Jones	no.norm	non-standardized	ROW	T1	1000	T1 1000	hclust.manh.ward	0.680304949453911
Sorlie	no.norm	non-standardized	ROW	T1	1000	T1 1000	hclust.manh.ward	0.141081141081141
Ye	no.norm	non-standardized	ROW	T1	1000	T1 1000	hclust.manh.ward	0.368510883054445
Alizadeh	no.norm	non-standardized	ROW	T1	1000	T1 1000	kmeans	0.772156566905609
Finak	no.norm	non-standardized	ROW	T1	1000	T1 1000	kmeans	0.167225694255747
Galland	no.norm	non-standardized	ROW	T1	1000	T1 1000	kmeans	0.407481946253108
Herschkowitz	no.norm	non-standardized	ROW	T1	1000	T1 1000	kmeans	0.292714127324787
Jones	no.norm	non-standardized	ROW	T1	1000	T1 1000	kmeans	0.850530088099149
Sorlie	no.norm	non-standardized	ROW	T1	1000	T1 1000	kmeans	0.320095618248653
Ye	no.norm	non-standardized	ROW	T1	1000	T1 1000	kmeans	0.348042455631232
Alizadeh	no.norm	non-standardized	ROW	T1	1000	T1 1000	PAM.corr	0.82637548047072
Finak	no.norm	non-standardized	ROW	T1	1000	T1 1000	PAM.corr	0.25472701119473
Galland	no.norm	non-standardized	ROW	T1	1000	T1 1000	PAM.corr	0.551264349678488
Herschkowitz	no.norm	non-standardized	ROW	T1	1000	T1 1000	PAM.corr	0.19728876486749
Jones	no.norm	non-standardized	ROW	T1	1000	T1 1000	PAM.corr	0.695156273144719
Sorlie	no.norm	non-standardized	ROW	T1	1000	T1 1000	PAM.corr	0.261005661005661
Ye	no.norm	non-standardized	ROW	T1	1000	T1 1000	PAM.corr	0.297019423674551
Alizadeh	no.norm	non-standardized	ROW	T1	1000	T1 1000	PAM.eucl	0.423723045037347
Finak	no.norm	non-standardized	ROW	T1	1000	T1 1000	PAM.eucl	0.0620672901736913
Galland	no.norm	non-standardized	ROW	T1	1000	T1 1000	PAM.eucl	0.477046852815902
Herschkowitz	no.norm	non-standardized	ROW	T1	1000	T1 1000	PAM.eucl	0.313759181429484
Jones	no.norm	non-standardized	ROW	T1	1000	T1 1000	PAM.eucl	0.587723085941083
Sorlie	no.norm	non-standardized	ROW	T1	1000	T1 1000	PAM.eucl	0.211897848261485
Ye	no.norm	non-standardized	ROW	T1	1000	T1 1000	PAM.eucl	0.348042455631232
Alizadeh	no.norm	non-standardized	ROW	T1	1000	T1 1000	SOM	0.403944313015797
Finak	no.norm	non-standardized	ROW	T1	1000	T1 1000	SOM	0.0973446710835202
Galland	no.norm	non-standardized	ROW	T1	1000	T1 1000	SOM	0.408042578356002
Herschkowitz	no.norm	non-standardized	ROW	T1	1000	T1 1000	SOM	0.381822409082983
Jones	no.norm	non-standardized	ROW	T1	1000	T1 1000	SOM	0.76165067113031
Sorlie	no.norm	non-standardized	ROW	T1	1000	T1 1000	SOM	0.211897848261485
Ye	no.norm	non-standardized	ROW	T1	1000	T1 1000	SOM	0.406672613438712
Alizadeh	no.norm	non-standardized	ROW	T1	15	T1 15	hclust.corr.ave	0.191792659006034
Finak	no.norm	non-standardized	ROW	T1	15	T1 15	hclust.corr.ave	0.0347837825676102
Galland	no.norm	non-standardized	ROW	T1	15	T1 15	hclust.corr.ave	0.10053222945003
Herschkowitz	no.norm	non-standardized	ROW	T1	15	T1 15	hclust.corr.ave	0.0314791045750213
Jones	no.norm	non-standardized	ROW	T1	15	T1 15	hclust.corr.ave	-0.00483000421897974
Sorlie	no.norm	non-standardized	ROW	T1	15	T1 15	hclust.corr.ave	0.261325493078525
Ye	no.norm	non-standardized	ROW	T1	15	T1 15	hclust.corr.ave	0.222056068500855
Alizadeh	no.norm	non-standardized	ROW	T1	15	T1 15	hclust.corr.ward	0.219409020159668
Finak	no.norm	non-standardized	ROW	T1	15	T1 15	hclust.corr.ward	0.0600448641035004
Galland	no.norm	non-standardized	ROW	T1	15	T1 15	hclust.corr.ward	0.284587163201704
Herschkowitz	no.norm	non-standardized	ROW	T1	15	T1 15	hclust.corr.ward	0.0339889338354953
Jones	no.norm	non-standardized	ROW	T1	15	T1 15	hclust.corr.ward	0.659279333891989
Sorlie	no.norm	non-standardized	ROW	T1	15	T1 15	hclust.corr.ward	0.185102496448143
Ye	no.norm	non-standardized	ROW	T1	15	T1 15	hclust.corr.ward	0.313829998757684
Alizadeh	no.norm	non-standardized	ROW	T1	15	T1 15	hclust.eucl.ave	0.072801116007145
Finak	no.norm	non-standardized	ROW	T1	15	T1 15	hclust.eucl.ave	0.0602474991046499
Galland	no.norm	non-standardized	ROW	T1	15	T1 15	hclust.eucl.ave	0.185617218491025
Herschkowitz	no.norm	non-standardized	ROW	T1	15	T1 15	hclust.eucl.ave	0.0421171418612
Jones	no.norm	non-standardized	ROW	T1	15	T1 15	hclust.eucl.ave	-0.0158325865132147
Sorlie	no.norm	non-standardized	ROW	T1	15	T1 15	hclust.eucl.ave	0.209644035027863
Ye	no.norm	non-standardized	ROW	T1	15	T1 15	hclust.eucl.ave	0.268537100490195
Alizadeh	no.norm	non-standardized	ROW	T1	15	T1 15	hclust.eucl.ward	0.178114786276407
Finak	no.norm	non-standardized	ROW	T1	15	T1 15	hclust.eucl.ward	0.100737994594969
Galland	no.norm	non-standardized	ROW	T1	15	T1 15	hclust.eucl.ward	0.185617218491025
Herschkowitz	no.norm	non-standardized	ROW	T1	15	T1 15	hclust.eucl.ward	0.0339889338354953
Jones	no.norm	non-standardized	ROW	T1	15	T1 15	hclust.eucl.ward	0.445969580907259
Sorlie	no.norm	non-standardized	ROW	T1	15	T1 15	hclust.eucl.ward	0.197802197802198
Ye	no.norm	non-standardized	ROW	T1	15	T1 15	hclust.eucl.ward	0.21088633532886
Alizadeh	no.norm	non-standardized	ROW	T1	15	T1 15	hclust.manh.ave	0.0280199144193279
Finak	no.norm	non-standardized	ROW	T1	15	T1 15	hclust.manh.ave	0.0453631864169223
Galland	no.norm	non-standardized	ROW	T1	15	T1 15	hclust.manh.ave	0.185617218491025
Herschkowitz	no.norm	non-standardized	ROW	T1	15	T1 15	hclust.manh.ave	0.0264168862552254
Jones	no.norm	non-standardized	ROW	T1	15	T1 15	hclust.manh.ave	-0.0158325865132147
Sorlie	no.norm	non-standardized	ROW	T1	15	T1 15	hclust.manh.ave	0.235970529504923
Ye	no.norm	non-standardized	ROW	T1	15	T1 15	hclust.manh.ave	0.268347136563322
Alizadeh	no.norm	non-standardized	ROW	T1	15	T1 15	hclust.manh.ward	0.177686353600852
Finak	no.norm	non-standardized	ROW	T1	15	T1 15	hclust.manh.ward	0.0816607468685674
Galland	no.norm	non-standardized	ROW	T1	15	T1 15	hclust.manh.ward	0.184335785374297
Herschkowitz	no.norm	non-standardized	ROW	T1	15	T1 15	hclust.manh.ward	0.0422581789445684
Jones	no.norm	non-standardized	ROW	T1	15	T1 15	hclust.manh.ward	0.445969580907259
Sorlie	no.norm	non-standardized	ROW	T1	15	T1 15	hclust.manh.ward	0.194809407948094
Ye	no.norm	non-standardized	ROW	T1	15	T1 15	hclust.manh.ward	0.190131117281704
Alizadeh	no.norm	non-standardized	ROW	T1	15	T1 15	kmeans	0.153338041885371
Finak	no.norm	non-standardized	ROW	T1	15	T1 15	kmeans	0.0800805870749328
Galland	no.norm	non-standardized	ROW	T1	15	T1 15	kmeans	0.142991681054779
Herschkowitz	no.norm	non-standardized	ROW	T1	15	T1 15	kmeans	0.0336094931442423
Jones	no.norm	non-standardized	ROW	T1	15	T1 15	kmeans	0.619773968637519
Sorlie	no.norm	non-standardized	ROW	T1	15	T1 15	kmeans	0.185235950655962
Ye	no.norm	non-standardized	ROW	T1	15	T1 15	kmeans	0.210616073264775
Alizadeh	no.norm	non-standardized	ROW	T1	15	T1 15	Mclust	0.165306262197418
Finak	no.norm	non-standardized	ROW	T1	15	T1 15	Mclust	0.100737994594969
Galland	no.norm	non-standardized	ROW	T1	15	T1 15	Mclust	0.185617218491025
Herschkowitz	no.norm	non-standardized	ROW	T1	15	T1 15	Mclust	0.0506800241924229
Jones	no.norm	non-standardized	ROW	T1	15	T1 15	Mclust	0.497626379564968
Sorlie	no.norm	non-standardized	ROW	T1	15	T1 15	Mclust	0.174568537988494
Ye	no.norm	non-standardized	ROW	T1	15	T1 15	Mclust	0.29499402786994
Alizadeh	no.norm	non-standardized	ROW	T1	15	T1 15	PAM.corr	0.464103621268595
Finak	no.norm	non-standardized	ROW	T1	15	T1 15	PAM.corr	0.0825964008837567
Galland	no.norm	non-standardized	ROW	T1	15	T1 15	PAM.corr	0.284361311708299
Herschkowitz	no.norm	non-standardized	ROW	T1	15	T1 15	PAM.corr	0.0421171418612
Jones	no.norm	non-standardized	ROW	T1	15	T1 15	PAM.corr	0.474300103688342
Sorlie	no.norm	non-standardized	ROW	T1	15	T1 15	PAM.corr	0.178009604239112
Ye	no.norm	non-standardized	ROW	T1	15	T1 15	PAM.corr	0.257000552550388
Alizadeh	no.norm	non-standardized	ROW	T1	15	T1 15	PAM.eucl	0.31280429971546
Finak	no.norm	non-standardized	ROW	T1	15	T1 15	PAM.eucl	0.0777001249932069
Galland	no.norm	non-standardized	ROW	T1	15	T1 15	PAM.eucl	0.230465666929755
Herschkowitz	no.norm	non-standardized	ROW	T1	15	T1 15	PAM.eucl	0.0816882136011503
Jones	no.norm	non-standardized	ROW	T1	15	T1 15	PAM.eucl	0.408341053403586
Sorlie	no.norm	non-standardized	ROW	T1	15	T1 15	PAM.eucl	0.132221063607925
Ye	no.norm	non-standardized	ROW	T1	15	T1 15	PAM.eucl	0.177124982741136
Alizadeh	no.norm	non-standardized	ROW	T1	15	T1 15	SOM	0.219039956174889
Finak	no.norm	non-standardized	ROW	T1	15	T1 15	SOM	0.0627730847655113
Galland	no.norm	non-standardized	ROW	T1	15	T1 15	SOM	0.144736842105263
Herschkowitz	no.norm	non-standardized	ROW	T1	15	T1 15	SOM	0.0505727867054857
Jones	no.norm	non-standardized	ROW	T1	15	T1 15	SOM	0.445969580907259
Sorlie	no.norm	non-standardized	ROW	T1	15	T1 15	SOM	0.150782997762864
Ye	no.norm	non-standardized	ROW	T1	15	T1 15	SOM	0.243581716328614
Alizadeh	no.norm	non-standardized	ROW	T2	100	T2 100	hclust.corr.ave	0.826383303982074
Finak	no.norm	non-standardized	ROW	T2	100	T2 100	hclust.corr.ave	1
Galland	no.norm	non-standardized	ROW	T2	100	T2 100	hclust.corr.ave	0.478034955125177
Herschkowitz	no.norm	non-standardized	ROW	T2	100	T2 100	hclust.corr.ave	0.624413338080729
Jones	no.norm	non-standardized	ROW	T2	100	T2 100	hclust.corr.ave	0.405487804878049
Sorlie	no.norm	non-standardized	ROW	T2	100	T2 100	hclust.corr.ave	0.578643578643579
Ye	no.norm	non-standardized	ROW	T2	100	T2 100	hclust.corr.ave	0.612477478474513
Alizadeh	no.norm	non-standardized	ROW	T2	100	T2 100	hclust.corr.ward	0.854175978719461
Finak	no.norm	non-standardized	ROW	T2	100	T2 100	hclust.corr.ward	1
Galland	no.norm	non-standardized	ROW	T2	100	T2 100	hclust.corr.ward	0.71528353261513
Herschkowitz	no.norm	non-standardized	ROW	T2	100	T2 100	hclust.corr.ward	0.594572600420998
Jones	no.norm	non-standardized	ROW	T2	100	T2 100	hclust.corr.ward	1
Sorlie	no.norm	non-standardized	ROW	T2	100	T2 100	hclust.corr.ward	0.578643578643579
Ye	no.norm	non-standardized	ROW	T2	100	T2 100	hclust.corr.ward	0.637940206763377
Alizadeh	no.norm	non-standardized	ROW	T2	100	T2 100	hclust.eucl.ave	0.82637548047072
Finak	no.norm	non-standardized	ROW	T2	100	T2 100	hclust.eucl.ave	1
Galland	no.norm	non-standardized	ROW	T2	100	T2 100	hclust.eucl.ave	0.715552927261975
Herschkowitz	no.norm	non-standardized	ROW	T2	100	T2 100	hclust.eucl.ave	0.624413338080729
Jones	no.norm	non-standardized	ROW	T2	100	T2 100	hclust.eucl.ave	1
Sorlie	no.norm	non-standardized	ROW	T2	100	T2 100	hclust.eucl.ave	0.529695993557479
Ye	no.norm	non-standardized	ROW	T2	100	T2 100	hclust.eucl.ave	0.809804032666837
Alizadeh	no.norm	non-standardized	ROW	T2	100	T2 100	hclust.eucl.ward	0.79903238959339
Finak	no.norm	non-standardized	ROW	T2	100	T2 100	hclust.eucl.ward	1
Galland	no.norm	non-standardized	ROW	T2	100	T2 100	hclust.eucl.ward	0.715373387510355
Herschkowitz	no.norm	non-standardized	ROW	T2	100	T2 100	hclust.eucl.ward	0.565422666009125
Jones	no.norm	non-standardized	ROW	T2	100	T2 100	hclust.eucl.ward	1
Sorlie	no.norm	non-standardized	ROW	T2	100	T2 100	hclust.eucl.ward	0.521801432958035
Ye	no.norm	non-standardized	ROW	T2	100	T2 100	hclust.eucl.ward	0.809804032666837
Alizadeh	no.norm	non-standardized	ROW	T2	100	T2 100	hclust.manh.ave	0.82637548047072
Finak	no.norm	non-standardized	ROW	T2	100	T2 100	hclust.manh.ave	1
Galland	no.norm	non-standardized	ROW	T2	100	T2 100	hclust.manh.ave	0.715552927261975
Herschkowitz	no.norm	non-standardized	ROW	T2	100	T2 100	hclust.manh.ave	0.686216984932393
Jones	no.norm	non-standardized	ROW	T2	100	T2 100	hclust.manh.ave	1
Sorlie	no.norm	non-standardized	ROW	T2	100	T2 100	hclust.manh.ave	0.481428861376091
Ye	no.norm	non-standardized	ROW	T2	100	T2 100	hclust.manh.ave	0.809804032666837
Alizadeh	no.norm	non-standardized	ROW	T2	100	T2 100	hclust.manh.ward	0.82637548047072
Finak	no.norm	non-standardized	ROW	T2	100	T2 100	hclust.manh.ward	1
Galland	no.norm	non-standardized	ROW	T2	100	T2 100	hclust.manh.ward	0.71528353261513
Herschkowitz	no.norm	non-standardized	ROW	T2	100	T2 100	hclust.manh.ward	0.594572600420998
Jones	no.norm	non-standardized	ROW	T2	100	T2 100	hclust.manh.ward	1
Sorlie	no.norm	non-standardized	ROW	T2	100	T2 100	hclust.manh.ward	0.622776994832562
Ye	no.norm	non-standardized	ROW	T2	100	T2 100	hclust.manh.ward	0.809804032666837
Alizadeh	no.norm	non-standardized	ROW	T2	100	T2 100	kmeans	0.882427490712457
Finak	no.norm	non-standardized	ROW	T2	100	T2 100	kmeans	1
Galland	no.norm	non-standardized	ROW	T2	100	T2 100	kmeans	0.71528353261513
Herschkowitz	no.norm	non-standardized	ROW	T2	100	T2 100	kmeans	0.537010625401127
Jones	no.norm	non-standardized	ROW	T2	100	T2 100	kmeans	1
Sorlie	no.norm	non-standardized	ROW	T2	100	T2 100	kmeans	0.481428861376091
Ye	no.norm	non-standardized	ROW	T2	100	T2 100	kmeans	0.809804032666837
Alizadeh	no.norm	non-standardized	ROW	T2	100	T2 100	Mclust	0.772145566432416
Finak	no.norm	non-standardized	ROW	T2	100	T2 100	Mclust	1
Galland	no.norm	non-standardized	ROW	T2	100	T2 100	Mclust	0.715373387510355
Herschkowitz	no.norm	non-standardized	ROW	T2	100	T2 100	Mclust	0.624428085817885
Jones	no.norm	non-standardized	ROW	T2	100	T2 100	Mclust	1
Sorlie	no.norm	non-standardized	ROW	T2	100	T2 100	Mclust	0.521801432958035
Ye	no.norm	non-standardized	ROW	T2	100	T2 100	Mclust	0.809804032666837
Alizadeh	no.norm	non-standardized	ROW	T2	100	T2 100	PAM.corr	0.854177856127509
Finak	no.norm	non-standardized	ROW	T2	100	T2 100	PAM.corr	1
Galland	no.norm	non-standardized	ROW	T2	100	T2 100	PAM.corr	0.477459016393443
Herschkowitz	no.norm	non-standardized	ROW	T2	100	T2 100	PAM.corr	0.594572600420998
Jones	no.norm	non-standardized	ROW	T2	100	T2 100	PAM.corr	1
Sorlie	no.norm	non-standardized	ROW	T2	100	T2 100	PAM.corr	0.536599880975997
Ye	no.norm	non-standardized	ROW	T2	100	T2 100	PAM.corr	0.646151235119435
Alizadeh	no.norm	non-standardized	ROW	T2	100	T2 100	PAM.eucl	0.826376598158368
Finak	no.norm	non-standardized	ROW	T2	100	T2 100	PAM.eucl	1
Galland	no.norm	non-standardized	ROW	T2	100	T2 100	PAM.eucl	0.71528353261513
Herschkowitz	no.norm	non-standardized	ROW	T2	100	T2 100	PAM.eucl	0.654955404613615
Jones	no.norm	non-standardized	ROW	T2	100	T2 100	PAM.eucl	1
Sorlie	no.norm	non-standardized	ROW	T2	100	T2 100	PAM.eucl	0.481428861376091
Ye	no.norm	non-standardized	ROW	T2	100	T2 100	PAM.eucl	0.583219147102653
Alizadeh	no.norm	non-standardized	ROW	T2	100	T2 100	SOM	0.8541745706317
Finak	no.norm	non-standardized	ROW	T2	100	T2 100	SOM	1
Galland	no.norm	non-standardized	ROW	T2	100	T2 100	SOM	0.71528353261513
Herschkowitz	no.norm	non-standardized	ROW	T2	100	T2 100	SOM	0.654955404613615
Jones	no.norm	non-standardized	ROW	T2	100	T2 100	SOM	1
Sorlie	no.norm	non-standardized	ROW	T2	100	T2 100	SOM	0.633117942693036
Ye	no.norm	non-standardized	ROW	T2	100	T2 100	SOM	0.809804032666837
Alizadeh	no.norm	non-standardized	ROW	T2	1000	T2 1000	hclust.corr.ave	0.79904597271538
Finak	no.norm	non-standardized	ROW	T2	1000	T2 1000	hclust.corr.ave	1
Galland	no.norm	non-standardized	ROW	T2	1000	T2 1000	hclust.corr.ave	0.631147540983606
Herschkowitz	no.norm	non-standardized	ROW	T2	1000	T2 1000	hclust.corr.ave	0.654955404613615
Jones	no.norm	non-standardized	ROW	T2	1000	T2 1000	hclust.corr.ave	0.433163074623147
Sorlie	no.norm	non-standardized	ROW	T2	1000	T2 1000	hclust.corr.ave	0.555742808323386
Ye	no.norm	non-standardized	ROW	T2	1000	T2 1000	hclust.corr.ave	0.856524788241611
Alizadeh	no.norm	non-standardized	ROW	T2	1000	T2 1000	hclust.corr.ward	0.85418301875039
Finak	no.norm	non-standardized	ROW	T2	1000	T2 1000	hclust.corr.ward	1
Galland	no.norm	non-standardized	ROW	T2	1000	T2 1000	hclust.corr.ward	0.715552927261975
Herschkowitz	no.norm	non-standardized	ROW	T2	1000	T2 1000	hclust.corr.ward	0.565422666009125
Jones	no.norm	non-standardized	ROW	T2	1000	T2 1000	hclust.corr.ward	1
Sorlie	no.norm	non-standardized	ROW	T2	1000	T2 1000	hclust.corr.ward	0.443146992371877
Ye	no.norm	non-standardized	ROW	T2	1000	T2 1000	hclust.corr.ward	0.724920644046564
Alizadeh	no.norm	non-standardized	ROW	T2	1000	T2 1000	hclust.eucl.ave	0.669225630748677
Finak	no.norm	non-standardized	ROW	T2	1000	T2 1000	hclust.eucl.ave	1
Galland	no.norm	non-standardized	ROW	T2	1000	T2 1000	hclust.eucl.ave	0.715373387510355
Herschkowitz	no.norm	non-standardized	ROW	T2	1000	T2 1000	hclust.eucl.ave	0.718226028326197
Jones	no.norm	non-standardized	ROW	T2	1000	T2 1000	hclust.eucl.ave	1
Sorlie	no.norm	non-standardized	ROW	T2	1000	T2 1000	hclust.eucl.ave	0.264164059784498
Ye	no.norm	non-standardized	ROW	T2	1000	T2 1000	hclust.eucl.ave	0.308525258472118
Alizadeh	no.norm	non-standardized	ROW	T2	1000	T2 1000	hclust.eucl.ward	0.644548227735335
Finak	no.norm	non-standardized	ROW	T2	1000	T2 1000	hclust.eucl.ward	1
Galland	no.norm	non-standardized	ROW	T2	1000	T2 1000	hclust.eucl.ward	0.630623520126283
Herschkowitz	no.norm	non-standardized	ROW	T2	1000	T2 1000	hclust.eucl.ward	0.62439490178047
Jones	no.norm	non-standardized	ROW	T2	1000	T2 1000	hclust.eucl.ward	1
Sorlie	no.norm	non-standardized	ROW	T2	1000	T2 1000	hclust.eucl.ward	0.458412201118291
Ye	no.norm	non-standardized	ROW	T2	1000	T2 1000	hclust.eucl.ward	0.724920644046564
Alizadeh	no.norm	non-standardized	ROW	T2	1000	T2 1000	hclust.manh.ave	0.644667174015123
Finak	no.norm	non-standardized	ROW	T2	1000	T2 1000	hclust.manh.ave	1
Galland	no.norm	non-standardized	ROW	T2	1000	T2 1000	hclust.manh.ave	0.477459016393443
Herschkowitz	no.norm	non-standardized	ROW	T2	1000	T2 1000	hclust.manh.ave	0.5946044388325
Jones	no.norm	non-standardized	ROW	T2	1000	T2 1000	hclust.manh.ave	1
Sorlie	no.norm	non-standardized	ROW	T2	1000	T2 1000	hclust.manh.ave	0.222691989351945
Ye	no.norm	non-standardized	ROW	T2	1000	T2 1000	hclust.manh.ave	0.308525258472118
Alizadeh	no.norm	non-standardized	ROW	T2	1000	T2 1000	hclust.manh.ward	0.644548227735335
Finak	no.norm	non-standardized	ROW	T2	1000	T2 1000	hclust.manh.ward	1
Galland	no.norm	non-standardized	ROW	T2	1000	T2 1000	hclust.manh.ward	0.630623520126283
Herschkowitz	no.norm	non-standardized	ROW	T2	1000	T2 1000	hclust.manh.ward	0.654990967923924
Jones	no.norm	non-standardized	ROW	T2	1000	T2 1000	hclust.manh.ward	1
Sorlie	no.norm	non-standardized	ROW	T2	1000	T2 1000	hclust.manh.ward	0.372479005488329
Ye	no.norm	non-standardized	ROW	T2	1000	T2 1000	hclust.manh.ward	0.724920644046564
Alizadeh	no.norm	non-standardized	ROW	T2	1000	T2 1000	kmeans	0.772146299830343
Finak	no.norm	non-standardized	ROW	T2	1000	T2 1000	kmeans	1
Galland	no.norm	non-standardized	ROW	T2	1000	T2 1000	kmeans	0.551547407845456
Herschkowitz	no.norm	non-standardized	ROW	T2	1000	T2 1000	kmeans	0.654955404613615
Jones	no.norm	non-standardized	ROW	T2	1000	T2 1000	kmeans	1
Sorlie	no.norm	non-standardized	ROW	T2	1000	T2 1000	kmeans	0.433799613328784
Ye	no.norm	non-standardized	ROW	T2	1000	T2 1000	kmeans	0.684800725558952
Alizadeh	no.norm	non-standardized	ROW	T2	1000	T2 1000	PAM.corr	0.911137628978692
Finak	no.norm	non-standardized	ROW	T2	1000	T2 1000	PAM.corr	1
Galland	no.norm	non-standardized	ROW	T2	1000	T2 1000	PAM.corr	0.71528353261513
Herschkowitz	no.norm	non-standardized	ROW	T2	1000	T2 1000	PAM.corr	0.53710152235484
Jones	no.norm	non-standardized	ROW	T2	1000	T2 1000	PAM.corr	0.695156273144719
Sorlie	no.norm	non-standardized	ROW	T2	1000	T2 1000	PAM.corr	0.44994617868676
Ye	no.norm	non-standardized	ROW	T2	1000	T2 1000	PAM.corr	0.573052556316268
Alizadeh	no.norm	non-standardized	ROW	T2	1000	T2 1000	PAM.eucl	0.55071154878568
Finak	no.norm	non-standardized	ROW	T2	1000	T2 1000	PAM.eucl	1
Galland	no.norm	non-standardized	ROW	T2	1000	T2 1000	PAM.eucl	0.630681818181818
Herschkowitz	no.norm	non-standardized	ROW	T2	1000	T2 1000	PAM.eucl	0.53710152235484
Jones	no.norm	non-standardized	ROW	T2	1000	T2 1000	PAM.eucl	1
Sorlie	no.norm	non-standardized	ROW	T2	1000	T2 1000	PAM.eucl	0.529695993557479
Ye	no.norm	non-standardized	ROW	T2	1000	T2 1000	PAM.eucl	0.760268020418817
Alizadeh	no.norm	non-standardized	ROW	T2	1000	T2 1000	SOM	0.772145566432416
Finak	no.norm	non-standardized	ROW	T2	1000	T2 1000	SOM	1
Galland	no.norm	non-standardized	ROW	T2	1000	T2 1000	SOM	0.630856601987695
Herschkowitz	no.norm	non-standardized	ROW	T2	1000	T2 1000	SOM	0.565499452005377
Jones	no.norm	non-standardized	ROW	T2	1000	T2 1000	SOM	1
Sorlie	no.norm	non-standardized	ROW	T2	1000	T2 1000	SOM	0.451321386850052
Ye	no.norm	non-standardized	ROW	T2	1000	T2 1000	SOM	0.763588486966933
Alizadeh	no.norm	non-standardized	ROW	T2	15	T2 15	hclust.corr.ave	0.719779634538913
Finak	no.norm	non-standardized	ROW	T2	15	T2 15	hclust.corr.ave	0.521984287473637
Galland	no.norm	non-standardized	ROW	T2	15	T2 15	hclust.corr.ave	0.409346603202077
Herschkowitz	no.norm	non-standardized	ROW	T2	15	T2 15	hclust.corr.ave	0.594590510142794
Jones	no.norm	non-standardized	ROW	T2	15	T2 15	hclust.corr.ave	0.461859841527932
Sorlie	no.norm	non-standardized	ROW	T2	15	T2 15	hclust.corr.ave	0.678752052545156
Ye	no.norm	non-standardized	ROW	T2	15	T2 15	hclust.corr.ave	0.237562356748011
Alizadeh	no.norm	non-standardized	ROW	T2	15	T2 15	hclust.corr.ward	0.719779634538913
Finak	no.norm	non-standardized	ROW	T2	15	T2 15	hclust.corr.ward	0.880640617663937
Galland	no.norm	non-standardized	ROW	T2	15	T2 15	hclust.corr.ward	0.631147540983606
Herschkowitz	no.norm	non-standardized	ROW	T2	15	T2 15	hclust.corr.ward	0.537010625401127
Jones	no.norm	non-standardized	ROW	T2	15	T2 15	hclust.corr.ward	1
Sorlie	no.norm	non-standardized	ROW	T2	15	T2 15	hclust.corr.ward	0.589470724374365
Ye	no.norm	non-standardized	ROW	T2	15	T2 15	hclust.corr.ward	0.552972516974372
Alizadeh	no.norm	non-standardized	ROW	T2	15	T2 15	hclust.eucl.ave	0.772145566432416
Finak	no.norm	non-standardized	ROW	T2	15	T2 15	hclust.eucl.ave	1
Galland	no.norm	non-standardized	ROW	T2	15	T2 15	hclust.eucl.ave	0.71528353261513
Herschkowitz	no.norm	non-standardized	ROW	T2	15	T2 15	hclust.eucl.ave	0.686216984932393
Jones	no.norm	non-standardized	ROW	T2	15	T2 15	hclust.eucl.ave	0.951067084100088
Sorlie	no.norm	non-standardized	ROW	T2	15	T2 15	hclust.eucl.ave	0.512125262554898
Ye	no.norm	non-standardized	ROW	T2	15	T2 15	hclust.eucl.ave	0.220466691414923
Alizadeh	no.norm	non-standardized	ROW	T2	15	T2 15	hclust.eucl.ward	0.64456424437275
Finak	no.norm	non-standardized	ROW	T2	15	T2 15	hclust.eucl.ward	1
Galland	no.norm	non-standardized	ROW	T2	15	T2 15	hclust.eucl.ward	0.71528353261513
Herschkowitz	no.norm	non-standardized	ROW	T2	15	T2 15	hclust.eucl.ward	0.62439490178047
Jones	no.norm	non-standardized	ROW	T2	15	T2 15	hclust.eucl.ward	1
Sorlie	no.norm	non-standardized	ROW	T2	15	T2 15	hclust.eucl.ward	0.507801964939318
Ye	no.norm	non-standardized	ROW	T2	15	T2 15	hclust.eucl.ward	0.681166196092469
Alizadeh	no.norm	non-standardized	ROW	T2	15	T2 15	hclust.manh.ave	0.669171335146944
Finak	no.norm	non-standardized	ROW	T2	15	T2 15	hclust.manh.ave	1
Galland	no.norm	non-standardized	ROW	T2	15	T2 15	hclust.manh.ave	0.71528353261513
Herschkowitz	no.norm	non-standardized	ROW	T2	15	T2 15	hclust.manh.ave	0.654982501134042
Jones	no.norm	non-standardized	ROW	T2	15	T2 15	hclust.manh.ave	0.657990780739171
Sorlie	no.norm	non-standardized	ROW	T2	15	T2 15	hclust.manh.ave	0.507801964939318
Ye	no.norm	non-standardized	ROW	T2	15	T2 15	hclust.manh.ave	0.539109684909405
Alizadeh	no.norm	non-standardized	ROW	T2	15	T2 15	hclust.manh.ward	0.719752577293899
Finak	no.norm	non-standardized	ROW	T2	15	T2 15	hclust.manh.ward	1
Galland	no.norm	non-standardized	ROW	T2	15	T2 15	hclust.manh.ward	0.630681818181818
Herschkowitz	no.norm	non-standardized	ROW	T2	15	T2 15	hclust.manh.ward	0.624413338080729
Jones	no.norm	non-standardized	ROW	T2	15	T2 15	hclust.manh.ward	1
Sorlie	no.norm	non-standardized	ROW	T2	15	T2 15	hclust.manh.ward	0.481428861376091
Ye	no.norm	non-standardized	ROW	T2	15	T2 15	hclust.manh.ward	0.655154066282194
Alizadeh	no.norm	non-standardized	ROW	T2	15	T2 15	kmeans	0.620428722249971
Finak	no.norm	non-standardized	ROW	T2	15	T2 15	kmeans	1
Galland	no.norm	non-standardized	ROW	T2	15	T2 15	kmeans	0.715552927261975
Herschkowitz	no.norm	non-standardized	ROW	T2	15	T2 15	kmeans	0.62439490178047
Jones	no.norm	non-standardized	ROW	T2	15	T2 15	kmeans	0.904086877227887
Sorlie	no.norm	non-standardized	ROW	T2	15	T2 15	kmeans	0.469628209225525
Ye	no.norm	non-standardized	ROW	T2	15	T2 15	kmeans	0.461297034309694
Alizadeh	no.norm	non-standardized	ROW	T2	15	T2 15	Mclust	0.719748067245056
Finak	no.norm	non-standardized	ROW	T2	15	T2 15	Mclust	1
Galland	no.norm	non-standardized	ROW	T2	15	T2 15	Mclust	0.71528353261513
Herschkowitz	no.norm	non-standardized	ROW	T2	15	T2 15	Mclust	0.62439490178047
Jones	no.norm	non-standardized	ROW	T2	15	T2 15	Mclust	1
Sorlie	no.norm	non-standardized	ROW	T2	15	T2 15	Mclust	0.469628209225525
Ye	no.norm	non-standardized	ROW	T2	15	T2 15	Mclust	0.511180646512515
Alizadeh	no.norm	non-standardized	ROW	T2	15	T2 15	PAM.corr	0.719779634538913
Finak	no.norm	non-standardized	ROW	T2	15	T2 15	PAM.corr	0.880627747787857
Galland	no.norm	non-standardized	ROW	T2	15	T2 15	PAM.corr	0.551971326164875
Herschkowitz	no.norm	non-standardized	ROW	T2	15	T2 15	PAM.corr	0.565469594009188
Jones	no.norm	non-standardized	ROW	T2	15	T2 15	PAM.corr	0.622200170116246
Sorlie	no.norm	non-standardized	ROW	T2	15	T2 15	PAM.corr	0.542588603877032
Ye	no.norm	non-standardized	ROW	T2	15	T2 15	PAM.corr	0.552972516974372
Alizadeh	no.norm	non-standardized	ROW	T2	15	T2 15	PAM.eucl	0.694234112787327
Finak	no.norm	non-standardized	ROW	T2	15	T2 15	PAM.eucl	1
Galland	no.norm	non-standardized	ROW	T2	15	T2 15	PAM.eucl	0.630623520126283
Herschkowitz	no.norm	non-standardized	ROW	T2	15	T2 15	PAM.eucl	0.624413338080729
Jones	no.norm	non-standardized	ROW	T2	15	T2 15	PAM.eucl	1
Sorlie	no.norm	non-standardized	ROW	T2	15	T2 15	PAM.eucl	0.507801964939318
Ye	no.norm	non-standardized	ROW	T2	15	T2 15	PAM.eucl	0.461297034309694
Alizadeh	no.norm	non-standardized	ROW	T2	15	T2 15	SOM	0.669171335146944
Finak	no.norm	non-standardized	ROW	T2	15	T2 15	SOM	1
Galland	no.norm	non-standardized	ROW	T2	15	T2 15	SOM	0.80508207070707
Herschkowitz	no.norm	non-standardized	ROW	T2	15	T2 15	SOM	0.654955404613615
Jones	no.norm	non-standardized	ROW	T2	15	T2 15	SOM	0.815584367182077
Sorlie	no.norm	non-standardized	ROW	T2	15	T2 15	SOM	0.584455391351943
Ye	no.norm	non-standardized	ROW	T2	15	T2 15	SOM	0.500970520369663
Alizadeh	no.norm	non-standardized	SVD	M	100	M 100	hclust.corr.ave	0.772156566905609
Finak	no.norm	non-standardized	SVD	M	100	M 100	hclust.corr.ave	0.169375090250672
Galland	no.norm	non-standardized	SVD	M	100	M 100	hclust.corr.ave	0.343745070200347
Herschkowitz	no.norm	non-standardized	SVD	M	100	M 100	hclust.corr.ave	0.164397415814911
Jones	no.norm	non-standardized	SVD	M	100	M 100	hclust.corr.ave	-0.0158325865132147
Sorlie	no.norm	non-standardized	SVD	M	100	M 100	hclust.corr.ave	0.113458349279245
Ye	no.norm	non-standardized	SVD	M	100	M 100	hclust.corr.ave	0.132504924042141
Alizadeh	no.norm	non-standardized	SVD	M	100	M 100	hclust.corr.ward	0.911137628978692
Finak	no.norm	non-standardized	SVD	M	100	M 100	hclust.corr.ward	0.254405784003615
Galland	no.norm	non-standardized	SVD	M	100	M 100	hclust.corr.ward	0.477046852815902
Herschkowitz	no.norm	non-standardized	SVD	M	100	M 100	hclust.corr.ward	0.215023545495974
Jones	no.norm	non-standardized	SVD	M	100	M 100	hclust.corr.ward	0.951067084100088
Sorlie	no.norm	non-standardized	SVD	M	100	M 100	hclust.corr.ward	0.326520474061458
Ye	no.norm	non-standardized	SVD	M	100	M 100	hclust.corr.ward	0.222056068500855
Alizadeh	no.norm	non-standardized	SVD	M	100	M 100	hclust.eucl.ave	0.799042092010747
Finak	no.norm	non-standardized	SVD	M	100	M 100	hclust.eucl.ave	0.0614614767561787
Galland	no.norm	non-standardized	SVD	M	100	M 100	hclust.eucl.ave	0.409346603202077
Herschkowitz	no.norm	non-standardized	SVD	M	100	M 100	hclust.eucl.ave	0.0930827039661772
Jones	no.norm	non-standardized	SVD	M	100	M 100	hclust.eucl.ave	0.328220481483
Sorlie	no.norm	non-standardized	SVD	M	100	M 100	hclust.eucl.ave	0.162629235529394
Ye	no.norm	non-standardized	SVD	M	100	M 100	hclust.eucl.ave	0.352687295286385
Alizadeh	no.norm	non-standardized	SVD	M	100	M 100	hclust.eucl.ward	0.826383303982074
Finak	no.norm	non-standardized	SVD	M	100	M 100	hclust.eucl.ward	0.223179175044835
Galland	no.norm	non-standardized	SVD	M	100	M 100	hclust.eucl.ward	0.345911949685535
Herschkowitz	no.norm	non-standardized	SVD	M	100	M 100	hclust.eucl.ward	0.164446628910365
Jones	no.norm	non-standardized	SVD	M	100	M 100	hclust.eucl.ward	0.95011293116681
Sorlie	no.norm	non-standardized	SVD	M	100	M 100	hclust.eucl.ward	0.127483481045486
Ye	no.norm	non-standardized	SVD	M	100	M 100	hclust.eucl.ward	0.264464165920707
Alizadeh	no.norm	non-standardized	SVD	M	100	M 100	hclust.manh.ave	0.882428247571808
Finak	no.norm	non-standardized	SVD	M	100	M 100	hclust.manh.ave	0.0794370927742447
Galland	no.norm	non-standardized	SVD	M	100	M 100	hclust.manh.ave	0.630856601987695
Herschkowitz	no.norm	non-standardized	SVD	M	100	M 100	hclust.manh.ave	0.0809658773907028
Jones	no.norm	non-standardized	SVD	M	100	M 100	hclust.manh.ave	0.65336912998084
Sorlie	no.norm	non-standardized	SVD	M	100	M 100	hclust.manh.ave	0.189820130118638
Ye	no.norm	non-standardized	SVD	M	100	M 100	hclust.manh.ave	0.264464165920707
Alizadeh	no.norm	non-standardized	SVD	M	100	M 100	hclust.manh.ward	0.826378274662858
Finak	no.norm	non-standardized	SVD	M	100	M 100	hclust.manh.ward	0.121715627419639
Galland	no.norm	non-standardized	SVD	M	100	M 100	hclust.manh.ward	0.551264349678488
Herschkowitz	no.norm	non-standardized	SVD	M	100	M 100	hclust.manh.ward	0.071327898885797
Jones	no.norm	non-standardized	SVD	M	100	M 100	hclust.manh.ward	1
Sorlie	no.norm	non-standardized	SVD	M	100	M 100	hclust.manh.ward	0.178009604239112
Ye	no.norm	non-standardized	SVD	M	100	M 100	hclust.manh.ward	0.281639372408487
Alizadeh	no.norm	non-standardized	SVD	M	100	M 100	kmeans	0.772147766612032
Finak	no.norm	non-standardized	SVD	M	100	M 100	kmeans	0.170044502947871
Galland	no.norm	non-standardized	SVD	M	100	M 100	kmeans	0.408602150537634
Herschkowitz	no.norm	non-standardized	SVD	M	100	M 100	kmeans	0.18058344019335
Jones	no.norm	non-standardized	SVD	M	100	M 100	kmeans	0.95011293116681
Sorlie	no.norm	non-standardized	SVD	M	100	M 100	kmeans	0.170625903738897
Ye	no.norm	non-standardized	SVD	M	100	M 100	kmeans	0.213344051610264
Alizadeh	no.norm	non-standardized	SVD	M	100	M 100	Mclust	0.745714452138577
Finak	no.norm	non-standardized	SVD	M	100	M 100	Mclust	0.119112587495551
Galland	no.norm	non-standardized	SVD	M	100	M 100	Mclust	0.477046852815902
Herschkowitz	no.norm	non-standardized	SVD	M	100	M 100	Mclust	0.0312550594702272
Jones	no.norm	non-standardized	SVD	M	100	M 100	Mclust	0.95011293116681
Sorlie	no.norm	non-standardized	SVD	M	100	M 100	Mclust	0.178009604239112
Ye	no.norm	non-standardized	SVD	M	100	M 100	Mclust	0.408682933337452
Alizadeh	no.norm	non-standardized	SVD	M	100	M 100	PAM.corr	0.8541745706317
Finak	no.norm	non-standardized	SVD	M	100	M 100	PAM.corr	0.395743126923679
Galland	no.norm	non-standardized	SVD	M	100	M 100	PAM.corr	0.28661342984147
Herschkowitz	no.norm	non-standardized	SVD	M	100	M 100	PAM.corr	0.271938371355379
Jones	no.norm	non-standardized	SVD	M	100	M 100	PAM.corr	0.815584367182077
Sorlie	no.norm	non-standardized	SVD	M	100	M 100	PAM.corr	0.248811297991626
Ye	no.norm	non-standardized	SVD	M	100	M 100	PAM.corr	0.102313048267181
Alizadeh	no.norm	non-standardized	SVD	M	100	M 100	PAM.eucl	0.745731638945991
Finak	no.norm	non-standardized	SVD	M	100	M 100	PAM.eucl	0.25472701119473
Galland	no.norm	non-standardized	SVD	M	100	M 100	PAM.eucl	0.407481946253108
Herschkowitz	no.norm	non-standardized	SVD	M	100	M 100	PAM.eucl	0.233236424300204
Jones	no.norm	non-standardized	SVD	M	100	M 100	PAM.eucl	0.95011293116681
Sorlie	no.norm	non-standardized	SVD	M	100	M 100	PAM.eucl	0.261005661005661
Ye	no.norm	non-standardized	SVD	M	100	M 100	PAM.eucl	0.151272970336356
Alizadeh	no.norm	non-standardized	SVD	M	100	M 100	SOM	0.745715270610662
Finak	no.norm	non-standardized	SVD	M	100	M 100	SOM	0.194758246723904
Galland	no.norm	non-standardized	SVD	M	100	M 100	SOM	0.477046852815902
Herschkowitz	no.norm	non-standardized	SVD	M	100	M 100	SOM	0.164397415814911
Jones	no.norm	non-standardized	SVD	M	100	M 100	SOM	0.856463446693593
Sorlie	no.norm	non-standardized	SVD	M	100	M 100	SOM	0.185102496448143
Ye	no.norm	non-standardized	SVD	M	100	M 100	SOM	0.278950475431389
Alizadeh	no.norm	non-standardized	SVD	M	1000	M 1000	hclust.corr.ave	0.131547116125345
Finak	no.norm	non-standardized	SVD	M	1000	M 1000	hclust.corr.ave	0.93938046113893
Galland	no.norm	non-standardized	SVD	M	1000	M 1000	hclust.corr.ave	0.477459016393443
Herschkowitz	no.norm	non-standardized	SVD	M	1000	M 1000	hclust.corr.ave	0.292245168271362
Jones	no.norm	non-standardized	SVD	M	1000	M 1000	hclust.corr.ave	0.328220481483
Sorlie	no.norm	non-standardized	SVD	M	1000	M 1000	hclust.corr.ave	0.294314537836762
Ye	no.norm	non-standardized	SVD	M	1000	M 1000	hclust.corr.ave	0.365742866622429
Alizadeh	no.norm	non-standardized	SVD	M	1000	M 1000	hclust.corr.ward	0.94030329128828
Finak	no.norm	non-standardized	SVD	M	1000	M 1000	hclust.corr.ward	0.93938046113893
Galland	no.norm	non-standardized	SVD	M	1000	M 1000	hclust.corr.ward	0.478034955125177
Herschkowitz	no.norm	non-standardized	SVD	M	1000	M 1000	hclust.corr.ward	0.509377072660615
Jones	no.norm	non-standardized	SVD	M	1000	M 1000	hclust.corr.ward	1
Sorlie	no.norm	non-standardized	SVD	M	1000	M 1000	hclust.corr.ward	0.340285019117136
Ye	no.norm	non-standardized	SVD	M	1000	M 1000	hclust.corr.ward	0.308139154387524
Alizadeh	no.norm	non-standardized	SVD	M	1000	M 1000	hclust.eucl.ave	0.082485372540562
Finak	no.norm	non-standardized	SVD	M	1000	M 1000	hclust.eucl.ave	0.614915820364034
Galland	no.norm	non-standardized	SVD	M	1000	M 1000	hclust.eucl.ave	0.477459016393443
Herschkowitz	no.norm	non-standardized	SVD	M	1000	M 1000	hclust.eucl.ave	0.252050928151606
Jones	no.norm	non-standardized	SVD	M	1000	M 1000	hclust.eucl.ave	0.52248422451013
Sorlie	no.norm	non-standardized	SVD	M	1000	M 1000	hclust.eucl.ave	0.352439440464006
Ye	no.norm	non-standardized	SVD	M	1000	M 1000	hclust.eucl.ave	0.308139154387524
Alizadeh	no.norm	non-standardized	SVD	M	1000	M 1000	hclust.eucl.ward	0.745759460280411
Finak	no.norm	non-standardized	SVD	M	1000	M 1000	hclust.eucl.ward	0.715615799542447
Galland	no.norm	non-standardized	SVD	M	1000	M 1000	hclust.eucl.ward	0.478034955125177
Herschkowitz	no.norm	non-standardized	SVD	M	1000	M 1000	hclust.eucl.ward	0.509348171300625
Jones	no.norm	non-standardized	SVD	M	1000	M 1000	hclust.eucl.ward	0.95011293116681
Sorlie	no.norm	non-standardized	SVD	M	1000	M 1000	hclust.eucl.ward	0.277720914363699
Ye	no.norm	non-standardized	SVD	M	1000	M 1000	hclust.eucl.ward	0.320037145528681
Alizadeh	no.norm	non-standardized	SVD	M	1000	M 1000	hclust.manh.ave	0.073716984803722
Finak	no.norm	non-standardized	SVD	M	1000	M 1000	hclust.manh.ave	0.142936062873939
Galland	no.norm	non-standardized	SVD	M	1000	M 1000	hclust.manh.ave	0.630681818181818
Herschkowitz	no.norm	non-standardized	SVD	M	1000	M 1000	hclust.manh.ave	0.292245168271362
Jones	no.norm	non-standardized	SVD	M	1000	M 1000	hclust.manh.ave	0.622200170116246
Sorlie	no.norm	non-standardized	SVD	M	1000	M 1000	hclust.manh.ave	0.352439440464006
Ye	no.norm	non-standardized	SVD	M	1000	M 1000	hclust.manh.ave	0.363968042872909
Alizadeh	no.norm	non-standardized	SVD	M	1000	M 1000	hclust.manh.ward	0.719764302741575
Finak	no.norm	non-standardized	SVD	M	1000	M 1000	hclust.manh.ward	0.436045624798739
Galland	no.norm	non-standardized	SVD	M	1000	M 1000	hclust.manh.ward	0.477046852815902
Herschkowitz	no.norm	non-standardized	SVD	M	1000	M 1000	hclust.manh.ward	0.482433106920423
Jones	no.norm	non-standardized	SVD	M	1000	M 1000	hclust.manh.ward	0.95011293116681
Sorlie	no.norm	non-standardized	SVD	M	1000	M 1000	hclust.manh.ward	0.261005661005661
Ye	no.norm	non-standardized	SVD	M	1000	M 1000	hclust.manh.ward	0.340489323744008
Alizadeh	no.norm	non-standardized	SVD	M	1000	M 1000	kmeans	0.644636301382447
Finak	no.norm	non-standardized	SVD	M	1000	M 1000	kmeans	0.823746535514374
Galland	no.norm	non-standardized	SVD	M	1000	M 1000	kmeans	0.477046852815902
Herschkowitz	no.norm	non-standardized	SVD	M	1000	M 1000	kmeans	0.537010625401127
Jones	no.norm	non-standardized	SVD	M	1000	M 1000	kmeans	0.95011293116681
Sorlie	no.norm	non-standardized	SVD	M	1000	M 1000	kmeans	0.330691530691531
Ye	no.norm	non-standardized	SVD	M	1000	M 1000	kmeans	0.392115685006549
Alizadeh	no.norm	non-standardized	SVD	M	1000	M 1000	PAM.corr	0.82637548047072
Finak	no.norm	non-standardized	SVD	M	1000	M 1000	PAM.corr	0.93938046113893
Galland	no.norm	non-standardized	SVD	M	1000	M 1000	PAM.corr	0.477459016393443
Herschkowitz	no.norm	non-standardized	SVD	M	1000	M 1000	PAM.corr	0.456181326692681
Jones	no.norm	non-standardized	SVD	M	1000	M 1000	PAM.corr	0.858957468843127
Sorlie	no.norm	non-standardized	SVD	M	1000	M 1000	PAM.corr	0.397469724646506
Ye	no.norm	non-standardized	SVD	M	1000	M 1000	PAM.corr	0.153450423260421
Alizadeh	no.norm	non-standardized	SVD	M	1000	M 1000	PAM.eucl	0.573666454543077
Finak	no.norm	non-standardized	SVD	M	1000	M 1000	PAM.eucl	0.435802402043367
Galland	no.norm	non-standardized	SVD	M	1000	M 1000	PAM.eucl	0.478034955125177
Herschkowitz	no.norm	non-standardized	SVD	M	1000	M 1000	PAM.eucl	0.482433106920423
Jones	no.norm	non-standardized	SVD	M	1000	M 1000	PAM.eucl	0.95011293116681
Sorlie	no.norm	non-standardized	SVD	M	1000	M 1000	PAM.eucl	0.33992337164751
Ye	no.norm	non-standardized	SVD	M	1000	M 1000	PAM.eucl	0.433324302019773
Alizadeh	no.norm	non-standardized	SVD	M	1000	M 1000	SOM	0.669156427353658
Finak	no.norm	non-standardized	SVD	M	1000	M 1000	SOM	0.664265540653347
Galland	no.norm	non-standardized	SVD	M	1000	M 1000	SOM	0.478034955125177
Herschkowitz	no.norm	non-standardized	SVD	M	1000	M 1000	SOM	0.537010625401127
Jones	no.norm	non-standardized	SVD	M	1000	M 1000	SOM	0.95011293116681
Sorlie	no.norm	non-standardized	SVD	M	1000	M 1000	SOM	0.235970529504923
Ye	no.norm	non-standardized	SVD	M	1000	M 1000	SOM	0.377568851922579
Alizadeh	no.norm	non-standardized	SVD	M	15	M 15	hclust.corr.ave	0.485158350889814
Finak	no.norm	non-standardized	SVD	M	15	M 15	hclust.corr.ave	0.224182960278338
Galland	no.norm	non-standardized	SVD	M	15	M 15	hclust.corr.ave	0.285714285714286
Herschkowitz	no.norm	non-standardized	SVD	M	15	M 15	hclust.corr.ave	0.0103508121466752
Jones	no.norm	non-standardized	SVD	M	15	M 15	hclust.corr.ave	0.773879858722586
Sorlie	no.norm	non-standardized	SVD	M	15	M 15	hclust.corr.ave	0.113458349279245
Ye	no.norm	non-standardized	SVD	M	15	M 15	hclust.corr.ave	0.132504924042141
Alizadeh	no.norm	non-standardized	SVD	M	15	M 15	hclust.corr.ward	0.443697651713684
Finak	no.norm	non-standardized	SVD	M	15	M 15	hclust.corr.ward	0.286708480819579
Galland	no.norm	non-standardized	SVD	M	15	M 15	hclust.corr.ward	0.408602150537634
Herschkowitz	no.norm	non-standardized	SVD	M	15	M 15	hclust.corr.ward	0.133595540843706
Jones	no.norm	non-standardized	SVD	M	15	M 15	hclust.corr.ward	0.809000636905796
Sorlie	no.norm	non-standardized	SVD	M	15	M 15	hclust.corr.ward	0.127483481045486
Ye	no.norm	non-standardized	SVD	M	15	M 15	hclust.corr.ward	0.168390842733908
Alizadeh	no.norm	non-standardized	SVD	M	15	M 15	hclust.eucl.ave	0.644579115672242
Finak	no.norm	non-standardized	SVD	M	15	M 15	hclust.eucl.ave	0.286593119939134
Galland	no.norm	non-standardized	SVD	M	15	M 15	hclust.eucl.ave	0.408042578356002
Herschkowitz	no.norm	non-standardized	SVD	M	15	M 15	hclust.eucl.ave	0.0178784914683185
Jones	no.norm	non-standardized	SVD	M	15	M 15	hclust.eucl.ave	0.0349926093289097
Sorlie	no.norm	non-standardized	SVD	M	15	M 15	hclust.eucl.ave	0.278818323167085
Ye	no.norm	non-standardized	SVD	M	15	M 15	hclust.eucl.ave	0.268347136563322
Alizadeh	no.norm	non-standardized	SVD	M	15	M 15	hclust.eucl.ward	0.506611812160511
Finak	no.norm	non-standardized	SVD	M	15	M 15	hclust.eucl.ward	0.170801867496088
Galland	no.norm	non-standardized	SVD	M	15	M 15	hclust.eucl.ward	0.285714285714286
Herschkowitz	no.norm	non-standardized	SVD	M	15	M 15	hclust.eucl.ward	0.0824994857908762
Jones	no.norm	non-standardized	SVD	M	15	M 15	hclust.eucl.ward	0.856463446693593
Sorlie	no.norm	non-standardized	SVD	M	15	M 15	hclust.eucl.ward	0.197802197802198
Ye	no.norm	non-standardized	SVD	M	15	M 15	hclust.eucl.ward	0.268347136563322
Alizadeh	no.norm	non-standardized	SVD	M	15	M 15	hclust.manh.ave	0.192298904564124
Finak	no.norm	non-standardized	SVD	M	15	M 15	hclust.manh.ave	0.0982196835456232
Galland	no.norm	non-standardized	SVD	M	15	M 15	hclust.manh.ave	0.630623520126283
Herschkowitz	no.norm	non-standardized	SVD	M	15	M 15	hclust.manh.ave	0.0703423115155816
Jones	no.norm	non-standardized	SVD	M	15	M 15	hclust.manh.ave	-0.0158325865132147
Sorlie	no.norm	non-standardized	SVD	M	15	M 15	hclust.manh.ave	0.248811297991626
Ye	no.norm	non-standardized	SVD	M	15	M 15	hclust.manh.ave	0.268347136563322
Alizadeh	no.norm	non-standardized	SVD	M	15	M 15	hclust.manh.ward	0.620420170684607
Finak	no.norm	non-standardized	SVD	M	15	M 15	hclust.manh.ward	0.223304790225764
Galland	no.norm	non-standardized	SVD	M	15	M 15	hclust.manh.ward	0.477046852815902
Herschkowitz	no.norm	non-standardized	SVD	M	15	M 15	hclust.manh.ward	0.0609458242334549
Jones	no.norm	non-standardized	SVD	M	15	M 15	hclust.manh.ward	0.770271634858124
Sorlie	no.norm	non-standardized	SVD	M	15	M 15	hclust.manh.ward	0.159030954282533
Ye	no.norm	non-standardized	SVD	M	15	M 15	hclust.manh.ward	0.244551908246614
Alizadeh	no.norm	non-standardized	SVD	M	15	M 15	kmeans	0.550766490245448
Finak	no.norm	non-standardized	SVD	M	15	M 15	kmeans	0.321070315543436
Galland	no.norm	non-standardized	SVD	M	15	M 15	kmeans	0.408042578356002
Herschkowitz	no.norm	non-standardized	SVD	M	15	M 15	kmeans	0.0608075390931766
Jones	no.norm	non-standardized	SVD	M	15	M 15	kmeans	0.367561768748533
Sorlie	no.norm	non-standardized	SVD	M	15	M 15	kmeans	0.1482088024565
Ye	no.norm	non-standardized	SVD	M	15	M 15	kmeans	0.222056068500855
Alizadeh	no.norm	non-standardized	SVD	M	15	M 15	Mclust	0.719752577293899
Finak	no.norm	non-standardized	SVD	M	15	M 15	Mclust	0.256169114893263
Galland	no.norm	non-standardized	SVD	M	15	M 15	Mclust	0.407481946253108
Herschkowitz	no.norm	non-standardized	SVD	M	15	M 15	Mclust	0.0412700462863571
Jones	no.norm	non-standardized	SVD	M	15	M 15	Mclust	0.850530088099149
Sorlie	no.norm	non-standardized	SVD	M	15	M 15	Mclust	0.132221063607925
Ye	no.norm	non-standardized	SVD	M	15	M 15	Mclust	0.264464165920707
Alizadeh	no.norm	non-standardized	SVD	M	15	M 15	PAM.corr	0.366121207496157
Finak	no.norm	non-standardized	SVD	M	15	M 15	PAM.corr	0.357467528938645
Galland	no.norm	non-standardized	SVD	M	15	M 15	PAM.corr	0.344262295081967
Herschkowitz	no.norm	non-standardized	SVD	M	15	M 15	PAM.corr	0.060853638665019
Jones	no.norm	non-standardized	SVD	M	15	M 15	PAM.corr	0.729735710525458
Sorlie	no.norm	non-standardized	SVD	M	15	M 15	PAM.corr	0.235970529504923
Ye	no.norm	non-standardized	SVD	M	15	M 15	PAM.corr	0.129083618639225
Alizadeh	no.norm	non-standardized	SVD	M	15	M 15	PAM.eucl	0.694219350152303
Finak	no.norm	non-standardized	SVD	M	15	M 15	PAM.eucl	0.321801580187204
Galland	no.norm	non-standardized	SVD	M	15	M 15	PAM.eucl	0.551547407845456
Herschkowitz	no.norm	non-standardized	SVD	M	15	M 15	PAM.eucl	0.0704747573079116
Jones	no.norm	non-standardized	SVD	M	15	M 15	PAM.eucl	0.587723085941083
Sorlie	no.norm	non-standardized	SVD	M	15	M 15	PAM.eucl	0.0470862470862471
Ye	no.norm	non-standardized	SVD	M	15	M 15	PAM.eucl	0.23234157763121
Alizadeh	no.norm	non-standardized	SVD	M	15	M 15	SOM	0.719748067245056
Finak	no.norm	non-standardized	SVD	M	15	M 15	SOM	0.396328879067731
Galland	no.norm	non-standardized	SVD	M	15	M 15	SOM	0.284587163201704
Herschkowitz	no.norm	non-standardized	SVD	M	15	M 15	SOM	0.0510155675923715
Jones	no.norm	non-standardized	SVD	M	15	M 15	SOM	0.479691390191651
Sorlie	no.norm	non-standardized	SVD	M	15	M 15	SOM	0.127483481045486
Ye	no.norm	non-standardized	SVD	M	15	M 15	SOM	0.0669516666812522
Alizadeh	no.norm	non-standardized	SVD	Mdiff	100	Mdiff 100	hclust.corr.ave	0.9111396310777
Finak	no.norm	non-standardized	SVD	Mdiff	100	Mdiff 100	hclust.corr.ave	1
Galland	no.norm	non-standardized	SVD	Mdiff	100	Mdiff 100	hclust.corr.ave	0.631147540983606
Herschkowitz	no.norm	non-standardized	SVD	Mdiff	100	Mdiff 100	hclust.corr.ave	0.509444495928142
Jones	no.norm	non-standardized	SVD	Mdiff	100	Mdiff 100	hclust.corr.ave	0.461859841527932
Sorlie	no.norm	non-standardized	SVD	Mdiff	100	Mdiff 100	hclust.corr.ave	0.529695993557479
Ye	no.norm	non-standardized	SVD	Mdiff	100	Mdiff 100	hclust.corr.ave	0.179954669867375
Alizadeh	no.norm	non-standardized	SVD	Mdiff	100	Mdiff 100	hclust.corr.ward	0.911137628978692
Finak	no.norm	non-standardized	SVD	Mdiff	100	Mdiff 100	hclust.corr.ward	1
Galland	no.norm	non-standardized	SVD	Mdiff	100	Mdiff 100	hclust.corr.ward	0.631147540983606
Herschkowitz	no.norm	non-standardized	SVD	Mdiff	100	Mdiff 100	hclust.corr.ward	0.482486451885887
Jones	no.norm	non-standardized	SVD	Mdiff	100	Mdiff 100	hclust.corr.ward	1
Sorlie	no.norm	non-standardized	SVD	Mdiff	100	Mdiff 100	hclust.corr.ward	0.502627992992019
Ye	no.norm	non-standardized	SVD	Mdiff	100	Mdiff 100	hclust.corr.ward	0.352687295286385
Alizadeh	no.norm	non-standardized	SVD	Mdiff	100	Mdiff 100	hclust.eucl.ave	0.745714452138577
Finak	no.norm	non-standardized	SVD	Mdiff	100	Mdiff 100	hclust.eucl.ave	1
Galland	no.norm	non-standardized	SVD	Mdiff	100	Mdiff 100	hclust.eucl.ave	0.477046852815902
Herschkowitz	no.norm	non-standardized	SVD	Mdiff	100	Mdiff 100	hclust.eucl.ave	0.565499452005377
Jones	no.norm	non-standardized	SVD	Mdiff	100	Mdiff 100	hclust.eucl.ave	1
Sorlie	no.norm	non-standardized	SVD	Mdiff	100	Mdiff 100	hclust.eucl.ave	0.529695993557479
Ye	no.norm	non-standardized	SVD	Mdiff	100	Mdiff 100	hclust.eucl.ave	0.428855868251784
Alizadeh	no.norm	non-standardized	SVD	Mdiff	100	Mdiff 100	hclust.eucl.ward	0.719757989160904
Finak	no.norm	non-standardized	SVD	Mdiff	100	Mdiff 100	hclust.eucl.ward	1
Galland	no.norm	non-standardized	SVD	Mdiff	100	Mdiff 100	hclust.eucl.ward	0.805174317715728
Herschkowitz	no.norm	non-standardized	SVD	Mdiff	100	Mdiff 100	hclust.eucl.ward	0.53710152235484
Jones	no.norm	non-standardized	SVD	Mdiff	100	Mdiff 100	hclust.eucl.ward	1
Sorlie	no.norm	non-standardized	SVD	Mdiff	100	Mdiff 100	hclust.eucl.ward	0.481428861376091
Ye	no.norm	non-standardized	SVD	Mdiff	100	Mdiff 100	hclust.eucl.ward	0.58953207398539
Alizadeh	no.norm	non-standardized	SVD	Mdiff	100	Mdiff 100	hclust.manh.ave	0.74571936289206
Finak	no.norm	non-standardized	SVD	Mdiff	100	Mdiff 100	hclust.manh.ave	1
Galland	no.norm	non-standardized	SVD	Mdiff	100	Mdiff 100	hclust.manh.ave	0.805174317715728
Herschkowitz	no.norm	non-standardized	SVD	Mdiff	100	Mdiff 100	hclust.manh.ave	0.5946044388325
Jones	no.norm	non-standardized	SVD	Mdiff	100	Mdiff 100	hclust.manh.ave	0.90030748475501
Sorlie	no.norm	non-standardized	SVD	Mdiff	100	Mdiff 100	hclust.manh.ave	0.529695993557479
Ye	no.norm	non-standardized	SVD	Mdiff	100	Mdiff 100	hclust.manh.ave	0.428855868251784
Alizadeh	no.norm	non-standardized	SVD	Mdiff	100	Mdiff 100	hclust.manh.ward	0.719757989160904
Finak	no.norm	non-standardized	SVD	Mdiff	100	Mdiff 100	hclust.manh.ward	1
Galland	no.norm	non-standardized	SVD	Mdiff	100	Mdiff 100	hclust.manh.ward	0.805174317715728
Herschkowitz	no.norm	non-standardized	SVD	Mdiff	100	Mdiff 100	hclust.manh.ward	0.654955404613615
Jones	no.norm	non-standardized	SVD	Mdiff	100	Mdiff 100	hclust.manh.ward	1
Sorlie	no.norm	non-standardized	SVD	Mdiff	100	Mdiff 100	hclust.manh.ward	0.521801432958035
Ye	no.norm	non-standardized	SVD	Mdiff	100	Mdiff 100	hclust.manh.ward	0.62769355097264
Alizadeh	no.norm	non-standardized	SVD	Mdiff	100	Mdiff 100	kmeans	0.799034330151812
Finak	no.norm	non-standardized	SVD	Mdiff	100	Mdiff 100	kmeans	1
Galland	no.norm	non-standardized	SVD	Mdiff	100	Mdiff 100	kmeans	0.551547407845456
Herschkowitz	no.norm	non-standardized	SVD	Mdiff	100	Mdiff 100	kmeans	0.482473751701063
Jones	no.norm	non-standardized	SVD	Mdiff	100	Mdiff 100	kmeans	0.773879858722586
Sorlie	no.norm	non-standardized	SVD	Mdiff	100	Mdiff 100	kmeans	0.481428861376091
Ye	no.norm	non-standardized	SVD	Mdiff	100	Mdiff 100	kmeans	0.495336567507139
Alizadeh	no.norm	non-standardized	SVD	Mdiff	100	Mdiff 100	Mclust	0.772152900199233
Finak	no.norm	non-standardized	SVD	Mdiff	100	Mdiff 100	Mclust	1
Galland	no.norm	non-standardized	SVD	Mdiff	100	Mdiff 100	Mclust	0.631147540983606
Herschkowitz	no.norm	non-standardized	SVD	Mdiff	100	Mdiff 100	Mclust	0.594590510142794
Jones	no.norm	non-standardized	SVD	Mdiff	100	Mdiff 100	Mclust	1
Sorlie	no.norm	non-standardized	SVD	Mdiff	100	Mdiff 100	Mclust	0.481428861376091
Ye	no.norm	non-standardized	SVD	Mdiff	100	Mdiff 100	Mclust	0.573052556316268
Alizadeh	no.norm	non-standardized	SVD	Mdiff	100	Mdiff 100	PAM.corr	0.826378274662858
Finak	no.norm	non-standardized	SVD	Mdiff	100	Mdiff 100	PAM.corr	1
Galland	no.norm	non-standardized	SVD	Mdiff	100	Mdiff 100	PAM.corr	0.551971326164875
Herschkowitz	no.norm	non-standardized	SVD	Mdiff	100	Mdiff 100	PAM.corr	0.482486451885887
Jones	no.norm	non-standardized	SVD	Mdiff	100	Mdiff 100	PAM.corr	0.904086877227887
Sorlie	no.norm	non-standardized	SVD	Mdiff	100	Mdiff 100	PAM.corr	0.542588603877032
Ye	no.norm	non-standardized	SVD	Mdiff	100	Mdiff 100	PAM.corr	0.268347136563322
Alizadeh	no.norm	non-standardized	SVD	Mdiff	100	Mdiff 100	PAM.eucl	0.772152900199233
Finak	no.norm	non-standardized	SVD	Mdiff	100	Mdiff 100	PAM.eucl	1
Galland	no.norm	non-standardized	SVD	Mdiff	100	Mdiff 100	PAM.eucl	0.630623520126283
Herschkowitz	no.norm	non-standardized	SVD	Mdiff	100	Mdiff 100	PAM.eucl	0.624413338080729
Jones	no.norm	non-standardized	SVD	Mdiff	100	Mdiff 100	PAM.eucl	0.95011293116681
Sorlie	no.norm	non-standardized	SVD	Mdiff	100	Mdiff 100	PAM.eucl	0.529695993557479
Ye	no.norm	non-standardized	SVD	Mdiff	100	Mdiff 100	PAM.eucl	0.445297864541926
Alizadeh	no.norm	non-standardized	SVD	Mdiff	100	Mdiff 100	SOM	0.82637548047072
Finak	no.norm	non-standardized	SVD	Mdiff	100	Mdiff 100	SOM	1
Galland	no.norm	non-standardized	SVD	Mdiff	100	Mdiff 100	SOM	0.630681818181818
Herschkowitz	no.norm	non-standardized	SVD	Mdiff	100	Mdiff 100	SOM	0.594550708611983
Jones	no.norm	non-standardized	SVD	Mdiff	100	Mdiff 100	SOM	1
Sorlie	no.norm	non-standardized	SVD	Mdiff	100	Mdiff 100	SOM	0.578643578643579
Ye	no.norm	non-standardized	SVD	Mdiff	100	Mdiff 100	SOM	0.633089130815328
Alizadeh	no.norm	non-standardized	SVD	Mdiff	1000	Mdiff 1000	hclust.corr.ave	0.911137628978692
Finak	no.norm	non-standardized	SVD	Mdiff	1000	Mdiff 1000	hclust.corr.ave	1
Galland	no.norm	non-standardized	SVD	Mdiff	1000	Mdiff 1000	hclust.corr.ave	0.631147540983606
Herschkowitz	no.norm	non-standardized	SVD	Mdiff	1000	Mdiff 1000	hclust.corr.ave	0.565499452005377
Jones	no.norm	non-standardized	SVD	Mdiff	1000	Mdiff 1000	hclust.corr.ave	0.433163074623147
Sorlie	no.norm	non-standardized	SVD	Mdiff	1000	Mdiff 1000	hclust.corr.ave	0.555742808323386
Ye	no.norm	non-standardized	SVD	Mdiff	1000	Mdiff 1000	hclust.corr.ave	0.539109684909405
Alizadeh	no.norm	non-standardized	SVD	Mdiff	1000	Mdiff 1000	hclust.corr.ward	0.94030329128828
Finak	no.norm	non-standardized	SVD	Mdiff	1000	Mdiff 1000	hclust.corr.ward	1
Galland	no.norm	non-standardized	SVD	Mdiff	1000	Mdiff 1000	hclust.corr.ward	0.899996055071206
Herschkowitz	no.norm	non-standardized	SVD	Mdiff	1000	Mdiff 1000	hclust.corr.ward	0.565448264356544
Jones	no.norm	non-standardized	SVD	Mdiff	1000	Mdiff 1000	hclust.corr.ward	1
Sorlie	no.norm	non-standardized	SVD	Mdiff	1000	Mdiff 1000	hclust.corr.ward	0.443146992371877
Ye	no.norm	non-standardized	SVD	Mdiff	1000	Mdiff 1000	hclust.corr.ward	0.637940206763377
Alizadeh	no.norm	non-standardized	SVD	Mdiff	1000	Mdiff 1000	hclust.eucl.ave	0.772147766612032
Finak	no.norm	non-standardized	SVD	Mdiff	1000	Mdiff 1000	hclust.eucl.ave	0.939383729145155
Galland	no.norm	non-standardized	SVD	Mdiff	1000	Mdiff 1000	hclust.eucl.ave	0.631147540983606
Herschkowitz	no.norm	non-standardized	SVD	Mdiff	1000	Mdiff 1000	hclust.eucl.ave	0.565499452005377
Jones	no.norm	non-standardized	SVD	Mdiff	1000	Mdiff 1000	hclust.eucl.ave	1
Sorlie	no.norm	non-standardized	SVD	Mdiff	1000	Mdiff 1000	hclust.eucl.ave	0.326520474061458
Ye	no.norm	non-standardized	SVD	Mdiff	1000	Mdiff 1000	hclust.eucl.ave	0.637940206763377
Alizadeh	no.norm	non-standardized	SVD	Mdiff	1000	Mdiff 1000	hclust.eucl.ward	0.826383303982074
Finak	no.norm	non-standardized	SVD	Mdiff	1000	Mdiff 1000	hclust.eucl.ward	0.93938046113893
Galland	no.norm	non-standardized	SVD	Mdiff	1000	Mdiff 1000	hclust.eucl.ward	0.631147540983606
Herschkowitz	no.norm	non-standardized	SVD	Mdiff	1000	Mdiff 1000	hclust.eucl.ward	0.509420418317141
Jones	no.norm	non-standardized	SVD	Mdiff	1000	Mdiff 1000	hclust.eucl.ward	1
Sorlie	no.norm	non-standardized	SVD	Mdiff	1000	Mdiff 1000	hclust.eucl.ward	0.406859806859807
Ye	no.norm	non-standardized	SVD	Mdiff	1000	Mdiff 1000	hclust.eucl.ward	0.486131946226726
Alizadeh	no.norm	non-standardized	SVD	Mdiff	1000	Mdiff 1000	hclust.manh.ave	0.178114786276407
Finak	no.norm	non-standardized	SVD	Mdiff	1000	Mdiff 1000	hclust.manh.ave	0.939383729145155
Galland	no.norm	non-standardized	SVD	Mdiff	1000	Mdiff 1000	hclust.manh.ave	0.551122686555385
Herschkowitz	no.norm	non-standardized	SVD	Mdiff	1000	Mdiff 1000	hclust.manh.ave	0.624439145860727
Jones	no.norm	non-standardized	SVD	Mdiff	1000	Mdiff 1000	hclust.manh.ave	1
Sorlie	no.norm	non-standardized	SVD	Mdiff	1000	Mdiff 1000	hclust.manh.ave	0.28964499026911
Ye	no.norm	non-standardized	SVD	Mdiff	1000	Mdiff 1000	hclust.manh.ave	0.58953207398539
Alizadeh	no.norm	non-standardized	SVD	Mdiff	1000	Mdiff 1000	hclust.manh.ward	0.69422919206737
Finak	no.norm	non-standardized	SVD	Mdiff	1000	Mdiff 1000	hclust.manh.ward	0.939383729145155
Galland	no.norm	non-standardized	SVD	Mdiff	1000	Mdiff 1000	hclust.manh.ward	0.551122686555385
Herschkowitz	no.norm	non-standardized	SVD	Mdiff	1000	Mdiff 1000	hclust.manh.ward	0.565486656223753
Jones	no.norm	non-standardized	SVD	Mdiff	1000	Mdiff 1000	hclust.manh.ward	0.95011293116681
Sorlie	no.norm	non-standardized	SVD	Mdiff	1000	Mdiff 1000	hclust.manh.ward	0.354673687364884
Ye	no.norm	non-standardized	SVD	Mdiff	1000	Mdiff 1000	hclust.manh.ward	0.667525245551974
Alizadeh	no.norm	non-standardized	SVD	Mdiff	1000	Mdiff 1000	kmeans	0.799038857975723
Finak	no.norm	non-standardized	SVD	Mdiff	1000	Mdiff 1000	kmeans	1
Galland	no.norm	non-standardized	SVD	Mdiff	1000	Mdiff 1000	kmeans	0.630681818181818
Herschkowitz	no.norm	non-standardized	SVD	Mdiff	1000	Mdiff 1000	kmeans	0.594572600420998
Jones	no.norm	non-standardized	SVD	Mdiff	1000	Mdiff 1000	kmeans	1
Sorlie	no.norm	non-standardized	SVD	Mdiff	1000	Mdiff 1000	kmeans	0.433799613328784
Ye	no.norm	non-standardized	SVD	Mdiff	1000	Mdiff 1000	kmeans	0.486131946226726
Alizadeh	no.norm	non-standardized	SVD	Mdiff	1000	Mdiff 1000	PAM.corr	0.882429382842565
Finak	no.norm	non-standardized	SVD	Mdiff	1000	Mdiff 1000	PAM.corr	1
Galland	no.norm	non-standardized	SVD	Mdiff	1000	Mdiff 1000	PAM.corr	0.805174317715728
Herschkowitz	no.norm	non-standardized	SVD	Mdiff	1000	Mdiff 1000	PAM.corr	0.53710152235484
[truncated: 30,901 more rows]
