# Supplementary material for: Challenges in microarray class discovery: a comprehensive examination of normalization, gene selection and clustering
Source: BMC Bioinformatics. 2010 Oct 11;11:503. doi: 10.1186/1471-2105-11-503 (PMC3098084; doi:10.1186/1471-2105-11-503)
Supplement: Additional file 4 — Adjusted Rand index. An excel file with adjusted Rand index for the seven datasets for each combination of parameters. [file 1471-2105-11-503-S4.XLS]

## Sheet: aRand
dataset	normalization	standarization	imputation	Geneselection method	number of genes	Geneselection method and number of genes	clustering method	aRand
Alizadeh	no.norm	non-standardized	ROW	M	100	M 100	hclust.corr.ave	0.772157
Finak	no.norm	non-standardized	ROW	M	100	M 100	hclust.corr.ave	0.169375
Galland	no.norm	non-standardized	ROW	M	100	M 100	hclust.corr.ave	0.343745
Herschkowitz	no.norm	non-standardized	ROW	M	100	M 100	hclust.corr.ave	0.0493775
Jones	no.norm	non-standardized	ROW	M	100	M 100	hclust.corr.ave	-0.0158326
Sorlie	no.norm	non-standardized	ROW	M	100	M 100	hclust.corr.ave	0.113458
Ye	no.norm	non-standardized	ROW	M	100	M 100	hclust.corr.ave	0.133806
Alizadeh	no.norm	non-standardized	ROW	M	100	M 100	hclust.corr.ward	0.911138
Finak	no.norm	non-standardized	ROW	M	100	M 100	hclust.corr.ward	0.254406
Galland	no.norm	non-standardized	ROW	M	100	M 100	hclust.corr.ward	0.477047
Herschkowitz	no.norm	non-standardized	ROW	M	100	M 100	hclust.corr.ward	0.197431
Jones	no.norm	non-standardized	ROW	M	100	M 100	hclust.corr.ward	0.951067
Sorlie	no.norm	non-standardized	ROW	M	100	M 100	hclust.corr.ward	0.32652
Ye	no.norm	non-standardized	ROW	M	100	M 100	hclust.corr.ward	0.264405
Alizadeh	no.norm	non-standardized	ROW	M	100	M 100	hclust.eucl.ave	0.772161
Finak	no.norm	non-standardized	ROW	M	100	M 100	hclust.eucl.ave	0.0614615
Galland	no.norm	non-standardized	ROW	M	100	M 100	hclust.eucl.ave	0.409347
Herschkowitz	no.norm	non-standardized	ROW	M	100	M 100	hclust.eucl.ave	0.0691578
Jones	no.norm	non-standardized	ROW	M	100	M 100	hclust.eucl.ave	0.32822
Sorlie	no.norm	non-standardized	ROW	M	100	M 100	hclust.eucl.ave	0.162629
Ye	no.norm	non-standardized	ROW	M	100	M 100	hclust.eucl.ave	0.352687
Alizadeh	no.norm	non-standardized	ROW	M	100	M 100	hclust.eucl.ward	0.854178
Finak	no.norm	non-standardized	ROW	M	100	M 100	hclust.eucl.ward	0.223179
Galland	no.norm	non-standardized	ROW	M	100	M 100	hclust.eucl.ward	0.345912
Herschkowitz	no.norm	non-standardized	ROW	M	100	M 100	hclust.eucl.ward	0.215116
Jones	no.norm	non-standardized	ROW	M	100	M 100	hclust.eucl.ward	0.950113
Sorlie	no.norm	non-standardized	ROW	M	100	M 100	hclust.eucl.ward	0.127483
Ye	no.norm	non-standardized	ROW	M	100	M 100	hclust.eucl.ward	0.264464
Alizadeh	no.norm	non-standardized	ROW	M	100	M 100	hclust.manh.ave	0.854175
Finak	no.norm	non-standardized	ROW	M	100	M 100	hclust.manh.ave	0.0794371
Galland	no.norm	non-standardized	ROW	M	100	M 100	hclust.manh.ave	0.630857
Herschkowitz	no.norm	non-standardized	ROW	M	100	M 100	hclust.manh.ave	0.0809659
Jones	no.norm	non-standardized	ROW	M	100	M 100	hclust.manh.ave	0.653369
Sorlie	no.norm	non-standardized	ROW	M	100	M 100	hclust.manh.ave	0.18982
Ye	no.norm	non-standardized	ROW	M	100	M 100	hclust.manh.ave	0.264464
Alizadeh	no.norm	non-standardized	ROW	M	100	M 100	hclust.manh.ward	0.854173
Finak	no.norm	non-standardized	ROW	M	100	M 100	hclust.manh.ward	0.121716
Galland	no.norm	non-standardized	ROW	M	100	M 100	hclust.manh.ward	0.551264
Herschkowitz	no.norm	non-standardized	ROW	M	100	M 100	hclust.manh.ward	0.14899
Jones	no.norm	non-standardized	ROW	M	100	M 100	hclust.manh.ward	1
Sorlie	no.norm	non-standardized	ROW	M	100	M 100	hclust.manh.ward	0.17801
Ye	no.norm	non-standardized	ROW	M	100	M 100	hclust.manh.ward	0.281639
Alizadeh	no.norm	non-standardized	ROW	M	100	M 100	kmeans	0.745719
Finak	no.norm	non-standardized	ROW	M	100	M 100	kmeans	0.170045
Galland	no.norm	non-standardized	ROW	M	100	M 100	kmeans	0.408602
Herschkowitz	no.norm	non-standardized	ROW	M	100	M 100	kmeans	0.148928
Jones	no.norm	non-standardized	ROW	M	100	M 100	kmeans	0.950113
Sorlie	no.norm	non-standardized	ROW	M	100	M 100	kmeans	0.25249
Ye	no.norm	non-standardized	ROW	M	100	M 100	kmeans	0.377569
Alizadeh	no.norm	non-standardized	ROW	M	100	M 100	Mclust	0.154295
Finak	no.norm	non-standardized	ROW	M	100	M 100	Mclust	0.119113
Galland	no.norm	non-standardized	ROW	M	100	M 100	Mclust	0.477047
Herschkowitz	no.norm	non-standardized	ROW	M	100	M 100	Mclust	0.0312551
Jones	no.norm	non-standardized	ROW	M	100	M 100	Mclust	0.950113
Sorlie	no.norm	non-standardized	ROW	M	100	M 100	Mclust	0.17801
Ye	no.norm	non-standardized	ROW	M	100	M 100	Mclust	0.352687
Alizadeh	no.norm	non-standardized	ROW	M	100	M 100	PAM.corr	0.854178
Finak	no.norm	non-standardized	ROW	M	100	M 100	PAM.corr	0.395743
Galland	no.norm	non-standardized	ROW	M	100	M 100	PAM.corr	0.286613
Herschkowitz	no.norm	non-standardized	ROW	M	100	M 100	PAM.corr	0.271938
Jones	no.norm	non-standardized	ROW	M	100	M 100	PAM.corr	0.815584
Sorlie	no.norm	non-standardized	ROW	M	100	M 100	PAM.corr	0.248811
Ye	no.norm	non-standardized	ROW	M	100	M 100	PAM.corr	0.102313
Alizadeh	no.norm	non-standardized	ROW	M	100	M 100	PAM.eucl	0.694219
Finak	no.norm	non-standardized	ROW	M	100	M 100	PAM.eucl	0.254727
Galland	no.norm	non-standardized	ROW	M	100	M 100	PAM.eucl	0.407482
Herschkowitz	no.norm	non-standardized	ROW	M	100	M 100	PAM.eucl	0.233236
Jones	no.norm	non-standardized	ROW	M	100	M 100	PAM.eucl	0.950113
Sorlie	no.norm	non-standardized	ROW	M	100	M 100	PAM.eucl	0.261006
Ye	no.norm	non-standardized	ROW	M	100	M 100	PAM.eucl	0.0881735
Alizadeh	no.norm	non-standardized	ROW	M	100	M 100	SOM	0.772146
Finak	no.norm	non-standardized	ROW	M	100	M 100	SOM	0.194758
Galland	no.norm	non-standardized	ROW	M	100	M 100	SOM	0.477459
Herschkowitz	no.norm	non-standardized	ROW	M	100	M 100	SOM	0.214808
Jones	no.norm	non-standardized	ROW	M	100	M 100	SOM	0.856463
Sorlie	no.norm	non-standardized	ROW	M	100	M 100	SOM	0.114115
Ye	no.norm	non-standardized	ROW	M	100	M 100	SOM	0.461297
Alizadeh	no.norm	non-standardized	ROW	M	1000	M 1000	hclust.corr.ave	0.131547
Finak	no.norm	non-standardized	ROW	M	1000	M 1000	hclust.corr.ave	0.93938
Galland	no.norm	non-standardized	ROW	M	1000	M 1000	hclust.corr.ave	0.477459
Herschkowitz	no.norm	non-standardized	ROW	M	1000	M 1000	hclust.corr.ave	0.292245
Jones	no.norm	non-standardized	ROW	M	1000	M 1000	hclust.corr.ave	0.32822
Sorlie	no.norm	non-standardized	ROW	M	1000	M 1000	hclust.corr.ave	0.294315
Ye	no.norm	non-standardized	ROW	M	1000	M 1000	hclust.corr.ave	0.365743
Alizadeh	no.norm	non-standardized	ROW	M	1000	M 1000	hclust.corr.ward	0.882427
Finak	no.norm	non-standardized	ROW	M	1000	M 1000	hclust.corr.ward	0.93938
Galland	no.norm	non-standardized	ROW	M	1000	M 1000	hclust.corr.ward	0.478035
Herschkowitz	no.norm	non-standardized	ROW	M	1000	M 1000	hclust.corr.ward	0.509377
Jones	no.norm	non-standardized	ROW	M	1000	M 1000	hclust.corr.ward	1
Sorlie	no.norm	non-standardized	ROW	M	1000	M 1000	hclust.corr.ward	0.340285
Ye	no.norm	non-standardized	ROW	M	1000	M 1000	hclust.corr.ward	0.352687
Alizadeh	no.norm	non-standardized	ROW	M	1000	M 1000	hclust.eucl.ave	0.0914253
Finak	no.norm	non-standardized	ROW	M	1000	M 1000	hclust.eucl.ave	0.614916
Galland	no.norm	non-standardized	ROW	M	1000	M 1000	hclust.eucl.ave	0.477459
Herschkowitz	no.norm	non-standardized	ROW	M	1000	M 1000	hclust.eucl.ave	0.252051
Jones	no.norm	non-standardized	ROW	M	1000	M 1000	hclust.eucl.ave	0.522484
Sorlie	no.norm	non-standardized	ROW	M	1000	M 1000	hclust.eucl.ave	0.352439
Ye	no.norm	non-standardized	ROW	M	1000	M 1000	hclust.eucl.ave	0.308139
Alizadeh	no.norm	non-standardized	ROW	M	1000	M 1000	hclust.eucl.ward	0.596702
Finak	no.norm	non-standardized	ROW	M	1000	M 1000	hclust.eucl.ward	0.715616
Galland	no.norm	non-standardized	ROW	M	1000	M 1000	hclust.eucl.ward	0.478035
Herschkowitz	no.norm	non-standardized	ROW	M	1000	M 1000	hclust.eucl.ward	0.509348
Jones	no.norm	non-standardized	ROW	M	1000	M 1000	hclust.eucl.ward	0.950113
Sorlie	no.norm	non-standardized	ROW	M	1000	M 1000	hclust.eucl.ward	0.277721
Ye	no.norm	non-standardized	ROW	M	1000	M 1000	hclust.eucl.ward	0.320037
Alizadeh	no.norm	non-standardized	ROW	M	1000	M 1000	hclust.manh.ave	0.0983668
Finak	no.norm	non-standardized	ROW	M	1000	M 1000	hclust.manh.ave	0.142936
Galland	no.norm	non-standardized	ROW	M	1000	M 1000	hclust.manh.ave	0.630682
Herschkowitz	no.norm	non-standardized	ROW	M	1000	M 1000	hclust.manh.ave	0.292245
Jones	no.norm	non-standardized	ROW	M	1000	M 1000	hclust.manh.ave	0.6222
Sorlie	no.norm	non-standardized	ROW	M	1000	M 1000	hclust.manh.ave	0.352439
Ye	no.norm	non-standardized	ROW	M	1000	M 1000	hclust.manh.ave	0.358799
Alizadeh	no.norm	non-standardized	ROW	M	1000	M 1000	hclust.manh.ward	0.644588
Finak	no.norm	non-standardized	ROW	M	1000	M 1000	hclust.manh.ward	0.436046
Galland	no.norm	non-standardized	ROW	M	1000	M 1000	hclust.manh.ward	0.477047
Herschkowitz	no.norm	non-standardized	ROW	M	1000	M 1000	hclust.manh.ward	0.482334
Jones	no.norm	non-standardized	ROW	M	1000	M 1000	hclust.manh.ward	0.950113
Sorlie	no.norm	non-standardized	ROW	M	1000	M 1000	hclust.manh.ward	0.261006
Ye	no.norm	non-standardized	ROW	M	1000	M 1000	hclust.manh.ward	0.340489
Alizadeh	no.norm	non-standardized	ROW	M	1000	M 1000	kmeans	0.772179
Finak	no.norm	non-standardized	ROW	M	1000	M 1000	kmeans	0.823747
Galland	no.norm	non-standardized	ROW	M	1000	M 1000	kmeans	0.477047
Herschkowitz	no.norm	non-standardized	ROW	M	1000	M 1000	kmeans	0.565423
Jones	no.norm	non-standardized	ROW	M	1000	M 1000	kmeans	0.950113
Sorlie	no.norm	non-standardized	ROW	M	1000	M 1000	kmeans	0.34789
Ye	no.norm	non-standardized	ROW	M	1000	M 1000	kmeans	0.358799
Alizadeh	no.norm	non-standardized	ROW	M	1000	M 1000	PAM.corr	0.854173
Finak	no.norm	non-standardized	ROW	M	1000	M 1000	PAM.corr	0.93938
Galland	no.norm	non-standardized	ROW	M	1000	M 1000	PAM.corr	0.477459
Herschkowitz	no.norm	non-standardized	ROW	M	1000	M 1000	PAM.corr	0.456181
Jones	no.norm	non-standardized	ROW	M	1000	M 1000	PAM.corr	0.858957
Sorlie	no.norm	non-standardized	ROW	M	1000	M 1000	PAM.corr	0.39747
Ye	no.norm	non-standardized	ROW	M	1000	M 1000	PAM.corr	0.129084
Alizadeh	no.norm	non-standardized	ROW	M	1000	M 1000	PAM.eucl	0.745759
Finak	no.norm	non-standardized	ROW	M	1000	M 1000	PAM.eucl	0.435802
Galland	no.norm	non-standardized	ROW	M	1000	M 1000	PAM.eucl	0.478035
Herschkowitz	no.norm	non-standardized	ROW	M	1000	M 1000	PAM.eucl	0.456208
Jones	no.norm	non-standardized	ROW	M	1000	M 1000	PAM.eucl	0.950113
Sorlie	no.norm	non-standardized	ROW	M	1000	M 1000	PAM.eucl	0.339923
Ye	no.norm	non-standardized	ROW	M	1000	M 1000	PAM.eucl	0.433324
Alizadeh	no.norm	non-standardized	ROW	M	1000	M 1000	SOM	0.71978
Finak	no.norm	non-standardized	ROW	M	1000	M 1000	SOM	0.664266
Galland	no.norm	non-standardized	ROW	M	1000	M 1000	SOM	0.478035
Herschkowitz	no.norm	non-standardized	ROW	M	1000	M 1000	SOM	0.430676
Jones	no.norm	non-standardized	ROW	M	1000	M 1000	SOM	0.950113
Sorlie	no.norm	non-standardized	ROW	M	1000	M 1000	SOM	0.241592
Ye	no.norm	non-standardized	ROW	M	1000	M 1000	SOM	0.222056
Alizadeh	no.norm	non-standardized	ROW	M	15	M 15	hclust.corr.ave	0.485248
Finak	no.norm	non-standardized	ROW	M	15	M 15	hclust.corr.ave	0.224183
Galland	no.norm	non-standardized	ROW	M	15	M 15	hclust.corr.ave	0.285714
Herschkowitz	no.norm	non-standardized	ROW	M	15	M 15	hclust.corr.ave	0.0103508
Jones	no.norm	non-standardized	ROW	M	15	M 15	hclust.corr.ave	0.77388
Sorlie	no.norm	non-standardized	ROW	M	15	M 15	hclust.corr.ave	0.113458
Ye	no.norm	non-standardized	ROW	M	15	M 15	hclust.corr.ave	0.132505
Alizadeh	no.norm	non-standardized	ROW	M	15	M 15	hclust.corr.ward	0.596769
Finak	no.norm	non-standardized	ROW	M	15	M 15	hclust.corr.ward	0.286708
Galland	no.norm	non-standardized	ROW	M	15	M 15	hclust.corr.ward	0.408602
Herschkowitz	no.norm	non-standardized	ROW	M	15	M 15	hclust.corr.ward	0.133596
Jones	no.norm	non-standardized	ROW	M	15	M 15	hclust.corr.ward	0.809001
Sorlie	no.norm	non-standardized	ROW	M	15	M 15	hclust.corr.ward	0.127483
Ye	no.norm	non-standardized	ROW	M	15	M 15	hclust.corr.ward	0.132379
Alizadeh	no.norm	non-standardized	ROW	M	15	M 15	hclust.eucl.ave	0.644579
Finak	no.norm	non-standardized	ROW	M	15	M 15	hclust.eucl.ave	0.286593
Galland	no.norm	non-standardized	ROW	M	15	M 15	hclust.eucl.ave	0.408043
Herschkowitz	no.norm	non-standardized	ROW	M	15	M 15	hclust.eucl.ave	0.0178785
Jones	no.norm	non-standardized	ROW	M	15	M 15	hclust.eucl.ave	0.0349926
Sorlie	no.norm	non-standardized	ROW	M	15	M 15	hclust.eucl.ave	0.278818
Ye	no.norm	non-standardized	ROW	M	15	M 15	hclust.eucl.ave	0.268347
Alizadeh	no.norm	non-standardized	ROW	M	15	M 15	hclust.eucl.ward	0.596717
Finak	no.norm	non-standardized	ROW	M	15	M 15	hclust.eucl.ward	0.170802
Galland	no.norm	non-standardized	ROW	M	15	M 15	hclust.eucl.ward	0.285714
Herschkowitz	no.norm	non-standardized	ROW	M	15	M 15	hclust.eucl.ward	0.0824995
Jones	no.norm	non-standardized	ROW	M	15	M 15	hclust.eucl.ward	0.856463
Sorlie	no.norm	non-standardized	ROW	M	15	M 15	hclust.eucl.ward	0.197802
Ye	no.norm	non-standardized	ROW	M	15	M 15	hclust.eucl.ward	0.268347
Alizadeh	no.norm	non-standardized	ROW	M	15	M 15	hclust.manh.ave	0.644564
Finak	no.norm	non-standardized	ROW	M	15	M 15	hclust.manh.ave	0.0982197
Galland	no.norm	non-standardized	ROW	M	15	M 15	hclust.manh.ave	0.630624
Herschkowitz	no.norm	non-standardized	ROW	M	15	M 15	hclust.manh.ave	0.0703423
Jones	no.norm	non-standardized	ROW	M	15	M 15	hclust.manh.ave	-0.0158326
Sorlie	no.norm	non-standardized	ROW	M	15	M 15	hclust.manh.ave	0.248811
Ye	no.norm	non-standardized	ROW	M	15	M 15	hclust.manh.ave	0.268347
Alizadeh	no.norm	non-standardized	ROW	M	15	M 15	hclust.manh.ward	0.745714
Finak	no.norm	non-standardized	ROW	M	15	M 15	hclust.manh.ward	0.223305
Galland	no.norm	non-standardized	ROW	M	15	M 15	hclust.manh.ward	0.477047
Herschkowitz	no.norm	non-standardized	ROW	M	15	M 15	hclust.manh.ward	0.0609458
Jones	no.norm	non-standardized	ROW	M	15	M 15	hclust.manh.ward	0.770272
Sorlie	no.norm	non-standardized	ROW	M	15	M 15	hclust.manh.ward	0.159031
Ye	no.norm	non-standardized	ROW	M	15	M 15	hclust.manh.ward	0.244552
Alizadeh	no.norm	non-standardized	ROW	M	15	M 15	kmeans	0.719748
Finak	no.norm	non-standardized	ROW	M	15	M 15	kmeans	0.32107
Galland	no.norm	non-standardized	ROW	M	15	M 15	kmeans	0.408043
Herschkowitz	no.norm	non-standardized	ROW	M	15	M 15	kmeans	0.0609182
Jones	no.norm	non-standardized	ROW	M	15	M 15	kmeans	0.367562
Sorlie	no.norm	non-standardized	ROW	M	15	M 15	kmeans	0.148209
Ye	no.norm	non-standardized	ROW	M	15	M 15	kmeans	0.255015
Alizadeh	no.norm	non-standardized	ROW	M	15	M 15	Mclust	0.573485
Finak	no.norm	non-standardized	ROW	M	15	M 15	Mclust	0.256169
Galland	no.norm	non-standardized	ROW	M	15	M 15	Mclust	0.407482
Herschkowitz	no.norm	non-standardized	ROW	M	15	M 15	Mclust	0.04127
Jones	no.norm	non-standardized	ROW	M	15	M 15	Mclust	0.85053
Sorlie	no.norm	non-standardized	ROW	M	15	M 15	Mclust	0.132221
Ye	no.norm	non-standardized	ROW	M	15	M 15	Mclust	0.264405
Alizadeh	no.norm	non-standardized	ROW	M	15	M 15	PAM.corr	0.464321
Finak	no.norm	non-standardized	ROW	M	15	M 15	PAM.corr	0.357468
Galland	no.norm	non-standardized	ROW	M	15	M 15	PAM.corr	0.344262
Herschkowitz	no.norm	non-standardized	ROW	M	15	M 15	PAM.corr	0.0608536
Jones	no.norm	non-standardized	ROW	M	15	M 15	PAM.corr	0.729736
Sorlie	no.norm	non-standardized	ROW	M	15	M 15	PAM.corr	0.235971
Ye	no.norm	non-standardized	ROW	M	15	M 15	PAM.corr	0.129084
Alizadeh	no.norm	non-standardized	ROW	M	15	M 15	PAM.eucl	0.719748
Finak	no.norm	non-standardized	ROW	M	15	M 15	PAM.eucl	0.321802
Galland	no.norm	non-standardized	ROW	M	15	M 15	PAM.eucl	0.551547
Herschkowitz	no.norm	non-standardized	ROW	M	15	M 15	PAM.eucl	0.0704748
Jones	no.norm	non-standardized	ROW	M	15	M 15	PAM.eucl	0.587723
Sorlie	no.norm	non-standardized	ROW	M	15	M 15	PAM.eucl	0.0470862
Ye	no.norm	non-standardized	ROW	M	15	M 15	PAM.eucl	0.264405
Alizadeh	no.norm	non-standardized	ROW	M	15	M 15	SOM	0.799032
Finak	no.norm	non-standardized	ROW	M	15	M 15	SOM	0.396329
Galland	no.norm	non-standardized	ROW	M	15	M 15	SOM	0.551547
Herschkowitz	no.norm	non-standardized	ROW	M	15	M 15	SOM	0.0264456
Jones	no.norm	non-standardized	ROW	M	15	M 15	SOM	0.479691
Sorlie	no.norm	non-standardized	ROW	M	15	M 15	SOM	0.132221
Ye	no.norm	non-standardized	ROW	M	15	M 15	SOM	0.222056
Alizadeh	no.norm	non-standardized	ROW	Mdiff	100	Mdiff 100	hclust.corr.ave	0.882433
Finak	no.norm	non-standardized	ROW	Mdiff	100	Mdiff 100	hclust.corr.ave	1
Galland	no.norm	non-standardized	ROW	Mdiff	100	Mdiff 100	hclust.corr.ave	0.631148
Herschkowitz	no.norm	non-standardized	ROW	Mdiff	100	Mdiff 100	hclust.corr.ave	0.537113
Jones	no.norm	non-standardized	ROW	Mdiff	100	Mdiff 100	hclust.corr.ave	0.46186
Sorlie	no.norm	non-standardized	ROW	Mdiff	100	Mdiff 100	hclust.corr.ave	0.529696
Ye	no.norm	non-standardized	ROW	Mdiff	100	Mdiff 100	hclust.corr.ave	0.388273
Alizadeh	no.norm	non-standardized	ROW	Mdiff	100	Mdiff 100	hclust.corr.ward	0.854173
Finak	no.norm	non-standardized	ROW	Mdiff	100	Mdiff 100	hclust.corr.ward	1
Galland	no.norm	non-standardized	ROW	Mdiff	100	Mdiff 100	hclust.corr.ward	0.631148
Herschkowitz	no.norm	non-standardized	ROW	Mdiff	100	Mdiff 100	hclust.corr.ward	0.594551
Jones	no.norm	non-standardized	ROW	Mdiff	100	Mdiff 100	hclust.corr.ward	1
Sorlie	no.norm	non-standardized	ROW	Mdiff	100	Mdiff 100	hclust.corr.ward	0.502628
Ye	no.norm	non-standardized	ROW	Mdiff	100	Mdiff 100	hclust.corr.ward	0.388273
Alizadeh	no.norm	non-standardized	ROW	Mdiff	100	Mdiff 100	hclust.eucl.ave	0.719758
Finak	no.norm	non-standardized	ROW	Mdiff	100	Mdiff 100	hclust.eucl.ave	1
Galland	no.norm	non-standardized	ROW	Mdiff	100	Mdiff 100	hclust.eucl.ave	0.477047
Herschkowitz	no.norm	non-standardized	ROW	Mdiff	100	Mdiff 100	hclust.eucl.ave	0.565499
Jones	no.norm	non-standardized	ROW	Mdiff	100	Mdiff 100	hclust.eucl.ave	1
Sorlie	no.norm	non-standardized	ROW	Mdiff	100	Mdiff 100	hclust.eucl.ave	0.529696
Ye	no.norm	non-standardized	ROW	Mdiff	100	Mdiff 100	hclust.eucl.ave	0.4775
Alizadeh	no.norm	non-standardized	ROW	Mdiff	100	Mdiff 100	hclust.eucl.ward	0.745719
Finak	no.norm	non-standardized	ROW	Mdiff	100	Mdiff 100	hclust.eucl.ward	1
Galland	no.norm	non-standardized	ROW	Mdiff	100	Mdiff 100	hclust.eucl.ward	0.805174
Herschkowitz	no.norm	non-standardized	ROW	Mdiff	100	Mdiff 100	hclust.eucl.ward	0.537102
Jones	no.norm	non-standardized	ROW	Mdiff	100	Mdiff 100	hclust.eucl.ward	1
Sorlie	no.norm	non-standardized	ROW	Mdiff	100	Mdiff 100	hclust.eucl.ward	0.481429
Ye	no.norm	non-standardized	ROW	Mdiff	100	Mdiff 100	hclust.eucl.ward	0.684801
Alizadeh	no.norm	non-standardized	ROW	Mdiff	100	Mdiff 100	hclust.manh.ave	0.772146
Finak	no.norm	non-standardized	ROW	Mdiff	100	Mdiff 100	hclust.manh.ave	1
Galland	no.norm	non-standardized	ROW	Mdiff	100	Mdiff 100	hclust.manh.ave	0.805174
Herschkowitz	no.norm	non-standardized	ROW	Mdiff	100	Mdiff 100	hclust.manh.ave	0.594604
Jones	no.norm	non-standardized	ROW	Mdiff	100	Mdiff 100	hclust.manh.ave	0.900307
Sorlie	no.norm	non-standardized	ROW	Mdiff	100	Mdiff 100	hclust.manh.ave	0.529696
Ye	no.norm	non-standardized	ROW	Mdiff	100	Mdiff 100	hclust.manh.ave	0.511181
Alizadeh	no.norm	non-standardized	ROW	Mdiff	100	Mdiff 100	hclust.manh.ward	0.772146
Finak	no.norm	non-standardized	ROW	Mdiff	100	Mdiff 100	hclust.manh.ward	1
Galland	no.norm	non-standardized	ROW	Mdiff	100	Mdiff 100	hclust.manh.ward	0.805174
Herschkowitz	no.norm	non-standardized	ROW	Mdiff	100	Mdiff 100	hclust.manh.ward	0.654955
Jones	no.norm	non-standardized	ROW	Mdiff	100	Mdiff 100	hclust.manh.ward	1
Sorlie	no.norm	non-standardized	ROW	Mdiff	100	Mdiff 100	hclust.manh.ward	0.521801
Ye	no.norm	non-standardized	ROW	Mdiff	100	Mdiff 100	hclust.manh.ward	0.529453
Alizadeh	no.norm	non-standardized	ROW	Mdiff	100	Mdiff 100	kmeans	0.799034
Finak	no.norm	non-standardized	ROW	Mdiff	100	Mdiff 100	kmeans	1
Galland	no.norm	non-standardized	ROW	Mdiff	100	Mdiff 100	kmeans	0.551547
Herschkowitz	no.norm	non-standardized	ROW	Mdiff	100	Mdiff 100	kmeans	0.509435
Jones	no.norm	non-standardized	ROW	Mdiff	100	Mdiff 100	kmeans	0.77388
Sorlie	no.norm	non-standardized	ROW	Mdiff	100	Mdiff 100	kmeans	0.481429
Ye	no.norm	non-standardized	ROW	Mdiff	100	Mdiff 100	kmeans	0.428856
Alizadeh	no.norm	non-standardized	ROW	Mdiff	100	Mdiff 100	Mclust	0.669194
Finak	no.norm	non-standardized	ROW	Mdiff	100	Mdiff 100	Mclust	1
Galland	no.norm	non-standardized	ROW	Mdiff	100	Mdiff 100	Mclust	0.631148
Herschkowitz	no.norm	non-standardized	ROW	Mdiff	100	Mdiff 100	Mclust	0.594591
Jones	no.norm	non-standardized	ROW	Mdiff	100	Mdiff 100	Mclust	1
Sorlie	no.norm	non-standardized	ROW	Mdiff	100	Mdiff 100	Mclust	0.481429
Ye	no.norm	non-standardized	ROW	Mdiff	100	Mdiff 100	Mclust	0.608919
Alizadeh	no.norm	non-standardized	ROW	Mdiff	100	Mdiff 100	PAM.corr	0.826383
Finak	no.norm	non-standardized	ROW	Mdiff	100	Mdiff 100	PAM.corr	1
Galland	no.norm	non-standardized	ROW	Mdiff	100	Mdiff 100	PAM.corr	0.551971
Herschkowitz	no.norm	non-standardized	ROW	Mdiff	100	Mdiff 100	PAM.corr	0.482486
Jones	no.norm	non-standardized	ROW	Mdiff	100	Mdiff 100	PAM.corr	0.904087
Sorlie	no.norm	non-standardized	ROW	Mdiff	100	Mdiff 100	PAM.corr	0.542589
Ye	no.norm	non-standardized	ROW	Mdiff	100	Mdiff 100	PAM.corr	0.27895
Alizadeh	no.norm	non-standardized	ROW	Mdiff	100	Mdiff 100	PAM.eucl	0.772153
Finak	no.norm	non-standardized	ROW	Mdiff	100	Mdiff 100	PAM.eucl	1
Galland	no.norm	non-standardized	ROW	Mdiff	100	Mdiff 100	PAM.eucl	0.630624
Herschkowitz	no.norm	non-standardized	ROW	Mdiff	100	Mdiff 100	PAM.eucl	0.624413
Jones	no.norm	non-standardized	ROW	Mdiff	100	Mdiff 100	PAM.eucl	0.950113
Sorlie	no.norm	non-standardized	ROW	Mdiff	100	Mdiff 100	PAM.eucl	0.529696
Ye	no.norm	non-standardized	ROW	Mdiff	100	Mdiff 100	PAM.eucl	0.320037
Alizadeh	no.norm	non-standardized	ROW	Mdiff	100	Mdiff 100	SOM	0.719758
Finak	no.norm	non-standardized	ROW	Mdiff	100	Mdiff 100	SOM	1
Galland	no.norm	non-standardized	ROW	Mdiff	100	Mdiff 100	SOM	0.631148
Herschkowitz	no.norm	non-standardized	ROW	Mdiff	100	Mdiff 100	SOM	0.565423
Jones	no.norm	non-standardized	ROW	Mdiff	100	Mdiff 100	SOM	1
Sorlie	no.norm	non-standardized	ROW	Mdiff	100	Mdiff 100	SOM	0.547725
Ye	no.norm	non-standardized	ROW	Mdiff	100	Mdiff 100	SOM	0.517951
Alizadeh	no.norm	non-standardized	ROW	Mdiff	1000	Mdiff 1000	hclust.corr.ave	0.940303
Finak	no.norm	non-standardized	ROW	Mdiff	1000	Mdiff 1000	hclust.corr.ave	1
Galland	no.norm	non-standardized	ROW	Mdiff	1000	Mdiff 1000	hclust.corr.ave	0.631148
Herschkowitz	no.norm	non-standardized	ROW	Mdiff	1000	Mdiff 1000	hclust.corr.ave	0.565499
Jones	no.norm	non-standardized	ROW	Mdiff	1000	Mdiff 1000	hclust.corr.ave	0.433163
Sorlie	no.norm	non-standardized	ROW	Mdiff	1000	Mdiff 1000	hclust.corr.ave	0.555743
Ye	no.norm	non-standardized	ROW	Mdiff	1000	Mdiff 1000	hclust.corr.ave	0.53911
Alizadeh	no.norm	non-standardized	ROW	Mdiff	1000	Mdiff 1000	hclust.corr.ward	0.940303
Finak	no.norm	non-standardized	ROW	Mdiff	1000	Mdiff 1000	hclust.corr.ward	1
Galland	no.norm	non-standardized	ROW	Mdiff	1000	Mdiff 1000	hclust.corr.ward	0.899996
Herschkowitz	no.norm	non-standardized	ROW	Mdiff	1000	Mdiff 1000	hclust.corr.ward	0.565448
Jones	no.norm	non-standardized	ROW	Mdiff	1000	Mdiff 1000	hclust.corr.ward	1
Sorlie	no.norm	non-standardized	ROW	Mdiff	1000	Mdiff 1000	hclust.corr.ward	0.443147
Ye	no.norm	non-standardized	ROW	Mdiff	1000	Mdiff 1000	hclust.corr.ward	0.64957
Alizadeh	no.norm	non-standardized	ROW	Mdiff	1000	Mdiff 1000	hclust.eucl.ave	0.882429
Finak	no.norm	non-standardized	ROW	Mdiff	1000	Mdiff 1000	hclust.eucl.ave	0.939384
Galland	no.norm	non-standardized	ROW	Mdiff	1000	Mdiff 1000	hclust.eucl.ave	0.631148
Herschkowitz	no.norm	non-standardized	ROW	Mdiff	1000	Mdiff 1000	hclust.eucl.ave	0.594604
Jones	no.norm	non-standardized	ROW	Mdiff	1000	Mdiff 1000	hclust.eucl.ave	1
Sorlie	no.norm	non-standardized	ROW	Mdiff	1000	Mdiff 1000	hclust.eucl.ave	0.32652
Ye	no.norm	non-standardized	ROW	Mdiff	1000	Mdiff 1000	hclust.eucl.ave	0.63794
Alizadeh	no.norm	non-standardized	ROW	Mdiff	1000	Mdiff 1000	hclust.eucl.ward	0.826383
Finak	no.norm	non-standardized	ROW	Mdiff	1000	Mdiff 1000	hclust.eucl.ward	0.93938
Galland	no.norm	non-standardized	ROW	Mdiff	1000	Mdiff 1000	hclust.eucl.ward	0.631148
Herschkowitz	no.norm	non-standardized	ROW	Mdiff	1000	Mdiff 1000	hclust.eucl.ward	0.50942
Jones	no.norm	non-standardized	ROW	Mdiff	1000	Mdiff 1000	hclust.eucl.ward	1
Sorlie	no.norm	non-standardized	ROW	Mdiff	1000	Mdiff 1000	hclust.eucl.ward	0.40686
Ye	no.norm	non-standardized	ROW	Mdiff	1000	Mdiff 1000	hclust.eucl.ward	0.505235
Alizadeh	no.norm	non-standardized	ROW	Mdiff	1000	Mdiff 1000	hclust.manh.ave	0.20487
Finak	no.norm	non-standardized	ROW	Mdiff	1000	Mdiff 1000	hclust.manh.ave	0.939384
Galland	no.norm	non-standardized	ROW	Mdiff	1000	Mdiff 1000	hclust.manh.ave	0.551123
Herschkowitz	no.norm	non-standardized	ROW	Mdiff	1000	Mdiff 1000	hclust.manh.ave	0.624439
Jones	no.norm	non-standardized	ROW	Mdiff	1000	Mdiff 1000	hclust.manh.ave	1
Sorlie	no.norm	non-standardized	ROW	Mdiff	1000	Mdiff 1000	hclust.manh.ave	0.289645
Ye	no.norm	non-standardized	ROW	Mdiff	1000	Mdiff 1000	hclust.manh.ave	0.724921
Alizadeh	no.norm	non-standardized	ROW	Mdiff	1000	Mdiff 1000	hclust.manh.ward	0.64461
Finak	no.norm	non-standardized	ROW	Mdiff	1000	Mdiff 1000	hclust.manh.ward	0.939384
Galland	no.norm	non-standardized	ROW	Mdiff	1000	Mdiff 1000	hclust.manh.ward	0.551123
Herschkowitz	no.norm	non-standardized	ROW	Mdiff	1000	Mdiff 1000	hclust.manh.ward	0.565487
Jones	no.norm	non-standardized	ROW	Mdiff	1000	Mdiff 1000	hclust.manh.ward	0.950113
Sorlie	no.norm	non-standardized	ROW	Mdiff	1000	Mdiff 1000	hclust.manh.ward	0.354674
Ye	no.norm	non-standardized	ROW	Mdiff	1000	Mdiff 1000	hclust.manh.ward	0.677096
Alizadeh	no.norm	non-standardized	ROW	Mdiff	1000	Mdiff 1000	kmeans	0.772146
Finak	no.norm	non-standardized	ROW	Mdiff	1000	Mdiff 1000	kmeans	1
Galland	no.norm	non-standardized	ROW	Mdiff	1000	Mdiff 1000	kmeans	0.630682
Herschkowitz	no.norm	non-standardized	ROW	Mdiff	1000	Mdiff 1000	kmeans	0.594573
Jones	no.norm	non-standardized	ROW	Mdiff	1000	Mdiff 1000	kmeans	1
Sorlie	no.norm	non-standardized	ROW	Mdiff	1000	Mdiff 1000	kmeans	0.386766
Ye	no.norm	non-standardized	ROW	Mdiff	1000	Mdiff 1000	kmeans	0.627694
Alizadeh	no.norm	non-standardized	ROW	Mdiff	1000	Mdiff 1000	PAM.corr	0.882429
Finak	no.norm	non-standardized	ROW	Mdiff	1000	Mdiff 1000	PAM.corr	1
Galland	no.norm	non-standardized	ROW	Mdiff	1000	Mdiff 1000	PAM.corr	0.805174
Herschkowitz	no.norm	non-standardized	ROW	Mdiff	1000	Mdiff 1000	PAM.corr	0.537102
Jones	no.norm	non-standardized	ROW	Mdiff	1000	Mdiff 1000	PAM.corr	1
Sorlie	no.norm	non-standardized	ROW	Mdiff	1000	Mdiff 1000	PAM.corr	0.4338
Ye	no.norm	non-standardized	ROW	Mdiff	1000	Mdiff 1000	PAM.corr	0.441457
Alizadeh	no.norm	non-standardized	ROW	Mdiff	1000	Mdiff 1000	PAM.eucl	0.506512
Finak	no.norm	non-standardized	ROW	Mdiff	1000	Mdiff 1000	PAM.eucl	1
Galland	no.norm	non-standardized	ROW	Mdiff	1000	Mdiff 1000	PAM.eucl	0.631148
Herschkowitz	no.norm	non-standardized	ROW	Mdiff	1000	Mdiff 1000	PAM.eucl	0.56547
Jones	no.norm	non-standardized	ROW	Mdiff	1000	Mdiff 1000	PAM.eucl	0.950113
Sorlie	no.norm	non-standardized	ROW	Mdiff	1000	Mdiff 1000	PAM.eucl	0.451321
Ye	no.norm	non-standardized	ROW	Mdiff	1000	Mdiff 1000	PAM.eucl	0.496101
Alizadeh	no.norm	non-standardized	ROW	Mdiff	1000	Mdiff 1000	SOM	0.745732
Finak	no.norm	non-standardized	ROW	Mdiff	1000	Mdiff 1000	SOM	0.939384
Galland	no.norm	non-standardized	ROW	Mdiff	1000	Mdiff 1000	SOM	0.630682
Herschkowitz	no.norm	non-standardized	ROW	Mdiff	1000	Mdiff 1000	SOM	0.594591
Jones	no.norm	non-standardized	ROW	Mdiff	1000	Mdiff 1000	SOM	0.77388
Sorlie	no.norm	non-standardized	ROW	Mdiff	1000	Mdiff 1000	SOM	0.496552
Ye	no.norm	non-standardized	ROW	Mdiff	1000	Mdiff 1000	SOM	0.437507
Alizadeh	no.norm	non-standardized	ROW	Mdiff	15	Mdiff 15	hclust.corr.ave	0.669226
Finak	no.norm	non-standardized	ROW	Mdiff	15	Mdiff 15	hclust.corr.ave	0.198128
Galland	no.norm	non-standardized	ROW	Mdiff	15	Mdiff 15	hclust.corr.ave	0.631148
Herschkowitz	no.norm	non-standardized	ROW	Mdiff	15	Mdiff 15	hclust.corr.ave	0.56547
Jones	no.norm	non-standardized	ROW	Mdiff	15	Mdiff 15	hclust.corr.ave	0.0413942
Sorlie	no.norm	non-standardized	ROW	Mdiff	15	Mdiff 15	hclust.corr.ave	0.589471
Ye	no.norm	non-standardized	ROW	Mdiff	15	Mdiff 15	hclust.corr.ave	0.377257
Alizadeh	no.norm	non-standardized	ROW	Mdiff	15	Mdiff 15	hclust.corr.ward	0.528346
Finak	no.norm	non-standardized	ROW	Mdiff	15	Mdiff 15	hclust.corr.ward	0.286593
Galland	no.norm	non-standardized	ROW	Mdiff	15	Mdiff 15	hclust.corr.ward	0.551971
Herschkowitz	no.norm	non-standardized	ROW	Mdiff	15	Mdiff 15	hclust.corr.ward	0.594551
Jones	no.norm	non-standardized	ROW	Mdiff	15	Mdiff 15	hclust.corr.ward	0.707959
Sorlie	no.norm	non-standardized	ROW	Mdiff	15	Mdiff 15	hclust.corr.ward	0.496552
Ye	no.norm	non-standardized	ROW	Mdiff	15	Mdiff 15	hclust.corr.ward	0.370114
Alizadeh	no.norm	non-standardized	ROW	Mdiff	15	Mdiff 15	hclust.eucl.ave	0.745714
Finak	no.norm	non-standardized	ROW	Mdiff	15	Mdiff 15	hclust.eucl.ave	1
Galland	no.norm	non-standardized	ROW	Mdiff	15	Mdiff 15	hclust.eucl.ave	0.631148
Herschkowitz	no.norm	non-standardized	ROW	Mdiff	15	Mdiff 15	hclust.eucl.ave	0.654971
Jones	no.norm	non-standardized	ROW	Mdiff	15	Mdiff 15	hclust.eucl.ave	0.950113
Sorlie	no.norm	non-standardized	ROW	Mdiff	15	Mdiff 15	hclust.eucl.ave	0.496552
Ye	no.norm	non-standardized	ROW	Mdiff	15	Mdiff 15	hclust.eucl.ave	0.600319
Alizadeh	no.norm	non-standardized	ROW	Mdiff	15	Mdiff 15	hclust.eucl.ward	0.719739
Finak	no.norm	non-standardized	ROW	Mdiff	15	Mdiff 15	hclust.eucl.ward	1
Galland	no.norm	non-standardized	ROW	Mdiff	15	Mdiff 15	hclust.eucl.ward	0.551547
Herschkowitz	no.norm	non-standardized	ROW	Mdiff	15	Mdiff 15	hclust.eucl.ward	0.565487
Jones	no.norm	non-standardized	ROW	Mdiff	15	Mdiff 15	hclust.eucl.ward	0.951067
Sorlie	no.norm	non-standardized	ROW	Mdiff	15	Mdiff 15	hclust.eucl.ward	0.451321
Ye	no.norm	non-standardized	ROW	Mdiff	15	Mdiff 15	hclust.eucl.ward	0.542196
Alizadeh	no.norm	non-standardized	ROW	Mdiff	15	Mdiff 15	hclust.manh.ave	0.644564
Finak	no.norm	non-standardized	ROW	Mdiff	15	Mdiff 15	hclust.manh.ave	1
Galland	no.norm	non-standardized	ROW	Mdiff	15	Mdiff 15	hclust.manh.ave	0.631148
Herschkowitz	no.norm	non-standardized	ROW	Mdiff	15	Mdiff 15	hclust.manh.ave	0.654971
Jones	no.norm	non-standardized	ROW	Mdiff	15	Mdiff 15	hclust.manh.ave	1
Sorlie	no.norm	non-standardized	ROW	Mdiff	15	Mdiff 15	hclust.manh.ave	0.458412
Ye	no.norm	non-standardized	ROW	Mdiff	15	Mdiff 15	hclust.manh.ave	0.464074
Alizadeh	no.norm	non-standardized	ROW	Mdiff	15	Mdiff 15	hclust.manh.ward	0.745714
Finak	no.norm	non-standardized	ROW	Mdiff	15	Mdiff 15	hclust.manh.ward	1
Galland	no.norm	non-standardized	ROW	Mdiff	15	Mdiff 15	hclust.manh.ward	0.631148
Herschkowitz	no.norm	non-standardized	ROW	Mdiff	15	Mdiff 15	hclust.manh.ward	0.624413
Jones	no.norm	non-standardized	ROW	Mdiff	15	Mdiff 15	hclust.manh.ward	1
Sorlie	no.norm	non-standardized	ROW	Mdiff	15	Mdiff 15	hclust.manh.ward	0.461765
Ye	no.norm	non-standardized	ROW	Mdiff	15	Mdiff 15	hclust.manh.ward	0.542196
Alizadeh	no.norm	non-standardized	ROW	Mdiff	15	Mdiff 15	kmeans	0.669166
Finak	no.norm	non-standardized	ROW	Mdiff	15	Mdiff 15	kmeans	1
Galland	no.norm	non-standardized	ROW	Mdiff	15	Mdiff 15	kmeans	0.631148
Herschkowitz	no.norm	non-standardized	ROW	Mdiff	15	Mdiff 15	kmeans	0.565487
Jones	no.norm	non-standardized	ROW	Mdiff	15	Mdiff 15	kmeans	0.858957
Sorlie	no.norm	non-standardized	ROW	Mdiff	15	Mdiff 15	kmeans	0.507802
Ye	no.norm	non-standardized	ROW	Mdiff	15	Mdiff 15	kmeans	0.538506
Alizadeh	no.norm	non-standardized	ROW	Mdiff	15	Mdiff 15	Mclust	0.71974
Finak	no.norm	non-standardized	ROW	Mdiff	15	Mdiff 15	Mclust	1
Galland	no.norm	non-standardized	ROW	Mdiff	15	Mdiff 15	Mclust	0.551547
Herschkowitz	no.norm	non-standardized	ROW	Mdiff	15	Mdiff 15	Mclust	0.565487
Jones	no.norm	non-standardized	ROW	Mdiff	15	Mdiff 15	Mclust	0.904087
Sorlie	no.norm	non-standardized	ROW	Mdiff	15	Mdiff 15	Mclust	0.481429
Ye	no.norm	non-standardized	ROW	Mdiff	15	Mdiff 15	Mclust	0.600319
Alizadeh	no.norm	non-standardized	ROW	Mdiff	15	Mdiff 15	PAM.corr	0.644571
Finak	no.norm	non-standardized	ROW	Mdiff	15	Mdiff 15	PAM.corr	0.435772
Galland	no.norm	non-standardized	ROW	Mdiff	15	Mdiff 15	PAM.corr	0.551971
Herschkowitz	no.norm	non-standardized	ROW	Mdiff	15	Mdiff 15	PAM.corr	0.565487
Jones	no.norm	non-standardized	ROW	Mdiff	15	Mdiff 15	PAM.corr	0.582164
Sorlie	no.norm	non-standardized	ROW	Mdiff	15	Mdiff 15	PAM.corr	0.542589
Ye	no.norm	non-standardized	ROW	Mdiff	15	Mdiff 15	PAM.corr	0.377257
Alizadeh	no.norm	non-standardized	ROW	Mdiff	15	Mdiff 15	PAM.eucl	0.69422
Finak	no.norm	non-standardized	ROW	Mdiff	15	Mdiff 15	PAM.eucl	1
Galland	no.norm	non-standardized	ROW	Mdiff	15	Mdiff 15	PAM.eucl	0.631148
Herschkowitz	no.norm	non-standardized	ROW	Mdiff	15	Mdiff 15	PAM.eucl	0.594591
Jones	no.norm	non-standardized	ROW	Mdiff	15	Mdiff 15	PAM.eucl	0.858957
Sorlie	no.norm	non-standardized	ROW	Mdiff	15	Mdiff 15	PAM.eucl	0.496552
Ye	no.norm	non-standardized	ROW	Mdiff	15	Mdiff 15	PAM.eucl	0.458533
Alizadeh	no.norm	non-standardized	ROW	Mdiff	15	Mdiff 15	SOM	0.669166
Finak	no.norm	non-standardized	ROW	Mdiff	15	Mdiff 15	SOM	1
Galland	no.norm	non-standardized	ROW	Mdiff	15	Mdiff 15	SOM	0.631148
Herschkowitz	no.norm	non-standardized	ROW	Mdiff	15	Mdiff 15	SOM	0.565487
Jones	no.norm	non-standardized	ROW	Mdiff	15	Mdiff 15	SOM	0.951067
Sorlie	no.norm	non-standardized	ROW	Mdiff	15	Mdiff 15	SOM	0.496552
Ye	no.norm	non-standardized	ROW	Mdiff	15	Mdiff 15	SOM	0.452289
Alizadeh	no.norm	non-standardized	ROW	NONE	7806	NONE	hclust.corr.ave	0.073717
Finak	no.norm	non-standardized	ROW	NONE	7806	NONE	hclust.corr.ave	0.939384
Galland	no.norm	non-standardized	ROW	NONE	7806	NONE	hclust.corr.ave	0.715284
Herschkowitz	no.norm	non-standardized	ROW	NONE	19718	NONE	hclust.corr.ave	0.313577
Jones	no.norm	non-standardized	ROW	NONE	40233	NONE	hclust.corr.ave	0.237439
Sorlie	no.norm	non-standardized	ROW	NONE	8033	NONE	hclust.corr.ave	0.194809
Ye	no.norm	non-standardized	ROW	NONE	8911	NONE	hclust.corr.ave	0.308525
Alizadeh	no.norm	non-standardized	ROW	NONE	7806	NONE	hclust.corr.ward	0.799046
Finak	no.norm	non-standardized	ROW	NONE	7806	NONE	hclust.corr.ward	0.939384
Galland	no.norm	non-standardized	ROW	NONE	7806	NONE	hclust.corr.ward	0.630624
Herschkowitz	no.norm	non-standardized	ROW	NONE	19718	NONE	hclust.corr.ward	0.509348
Jones	no.norm	non-standardized	ROW	NONE	40233	NONE	hclust.corr.ward	0.951067
Sorlie	no.norm	non-standardized	ROW	NONE	8033	NONE	hclust.corr.ward	0.352439
Ye	no.norm	non-standardized	ROW	NONE	8911	NONE	hclust.corr.ward	0.495337
Alizadeh	no.norm	non-standardized	ROW	NONE	7806	NONE	hclust.eucl.ave	0.0339159
Finak	no.norm	non-standardized	ROW	NONE	7806	NONE	hclust.eucl.ave	0.823737
Galland	no.norm	non-standardized	ROW	NONE	7806	NONE	hclust.eucl.ave	0.344262
Herschkowitz	no.norm	non-standardized	ROW	NONE	19718	NONE	hclust.eucl.ave	0.313503
Jones	no.norm	non-standardized	ROW	NONE	40233	NONE	hclust.eucl.ave	-0.0158326
Sorlie	no.norm	non-standardized	ROW	NONE	8033	NONE	hclust.eucl.ave	0.18982
Ye	no.norm	non-standardized	ROW	NONE	8911	NONE	hclust.eucl.ave	0.32302
Alizadeh	no.norm	non-standardized	ROW	NONE	7806	NONE	hclust.eucl.ward	0.204565
Finak	no.norm	non-standardized	ROW	NONE	7806	NONE	hclust.eucl.ward	0.823737
Galland	no.norm	non-standardized	ROW	NONE	7806	NONE	hclust.eucl.ward	0.285038
Herschkowitz	no.norm	non-standardized	ROW	NONE	19718	NONE	hclust.eucl.ward	0.430646
Jones	no.norm	non-standardized	ROW	NONE	40233	NONE	hclust.eucl.ward	0.85053
Sorlie	no.norm	non-standardized	ROW	NONE	8033	NONE	hclust.eucl.ward	0.132221
Ye	no.norm	non-standardized	ROW	NONE	8911	NONE	hclust.eucl.ward	0.441457
Alizadeh	no.norm	non-standardized	ROW	NONE	7806	NONE	hclust.manh.ave	0.00345133
Finak	no.norm	non-standardized	ROW	NONE	7806	NONE	hclust.manh.ave	0.145329
Galland	no.norm	non-standardized	ROW	NONE	7806	NONE	hclust.manh.ave	0.343745
Herschkowitz	no.norm	non-standardized	ROW	NONE	19718	NONE	hclust.manh.ave	0.0489847
Jones	no.norm	non-standardized	ROW	NONE	40233	NONE	hclust.manh.ave	-0.0014119
Sorlie	no.norm	non-standardized	ROW	NONE	8033	NONE	hclust.manh.ave	0.0643207
Ye	no.norm	non-standardized	ROW	NONE	8911	NONE	hclust.manh.ave	0.308525
Alizadeh	no.norm	non-standardized	ROW	NONE	7806	NONE	hclust.manh.ward	0.140749
Finak	no.norm	non-standardized	ROW	NONE	7806	NONE	hclust.manh.ward	0.397043
Galland	no.norm	non-standardized	ROW	NONE	7806	NONE	hclust.manh.ward	0.285038
Herschkowitz	no.norm	non-standardized	ROW	NONE	19718	NONE	hclust.manh.ward	0.358492
Jones	no.norm	non-standardized	ROW	NONE	40233	NONE	hclust.manh.ward	0.720087
Sorlie	no.norm	non-standardized	ROW	NONE	8033	NONE	hclust.manh.ward	0.194809
Ye	no.norm	non-standardized	ROW	NONE	8911	NONE	hclust.manh.ward	0.568887
Alizadeh	no.norm	non-standardized	ROW	NONE	7806	NONE	kmeans	0.312791
Finak	no.norm	non-standardized	ROW	NONE	7806	NONE	kmeans	0.939384
Galland	no.norm	non-standardized	ROW	NONE	7806	NONE	kmeans	0.285714
Herschkowitz	no.norm	non-standardized	ROW	NONE	19718	NONE	kmeans	0.537065
Jones	no.norm	non-standardized	ROW	NONE	40233	NONE	kmeans	0.85053
Sorlie	no.norm	non-standardized	ROW	NONE	8033	NONE	kmeans	0.154203
Ye	no.norm	non-standardized	ROW	NONE	8911	NONE	kmeans	0.368511
Alizadeh	no.norm	non-standardized	ROW	NONE	7806	NONE	PAM.corr	0.330703
Finak	no.norm	non-standardized	ROW	NONE	7806	NONE	PAM.corr	0.939384
Galland	no.norm	non-standardized	ROW	NONE	7806	NONE	PAM.corr	0.407482
Herschkowitz	no.norm	non-standardized	ROW	NONE	19718	NONE	PAM.corr	0.456149
Jones	no.norm	non-standardized	ROW	NONE	40233	NONE	PAM.corr	0.951067
Sorlie	no.norm	non-standardized	ROW	NONE	8033	NONE	PAM.corr	0.310971
Ye	no.norm	non-standardized	ROW	NONE	8911	NONE	PAM.corr	0.406673
Alizadeh	no.norm	non-standardized	ROW	NONE	7806	NONE	PAM.eucl	0.118921
Finak	no.norm	non-standardized	ROW	NONE	7806	NONE	PAM.eucl	0.880641
Galland	no.norm	non-standardized	ROW	NONE	7806	NONE	PAM.eucl	0.344262
Herschkowitz	no.norm	non-standardized	ROW	NONE	19718	NONE	PAM.eucl	0.430567
Jones	no.norm	non-standardized	ROW	NONE	40233	NONE	PAM.eucl	0.900307
Sorlie	no.norm	non-standardized	ROW	NONE	8033	NONE	PAM.eucl	0.203732
Ye	no.norm	non-standardized	ROW	NONE	8911	NONE	PAM.eucl	0.486132
Alizadeh	no.norm	non-standardized	ROW	NONE	7806	NONE	SOM	0.152422
Finak	no.norm	non-standardized	ROW	NONE	7806	NONE	SOM	0.823737
Galland	no.norm	non-standardized	ROW	NONE	7806	NONE	SOM	0.343745
Herschkowitz	no.norm	non-standardized	ROW	NONE	19718	NONE	SOM	0.381677
Jones	no.norm	non-standardized	ROW	NONE	40233	NONE	SOM	0.805096
Sorlie	no.norm	non-standardized	ROW	NONE	8033	NONE	SOM	0.163152
Ye	no.norm	non-standardized	ROW	NONE	8911	NONE	SOM	0.343089
Alizadeh	no.norm	non-standardized	ROW	PC	15	PC 15	hclust.corr.ave	0.0892347
Finak	no.norm	non-standardized	ROW	PC	15	PC 15	hclust.corr.ave	0.521984
Galland	no.norm	non-standardized	ROW	PC	15	PC 15	hclust.corr.ave	0.232404
Herschkowitz	no.norm	non-standardized	ROW	PC	15	PC 15	hclust.corr.ave	0.358416
Jones	no.norm	non-standardized	ROW	PC	15	PC 15	hclust.corr.ave	0.951067
Sorlie	no.norm	non-standardized	ROW	PC	15	PC 15	hclust.corr.ave	0.211898
Ye	no.norm	non-standardized	ROW	PC	15	PC 15	hclust.corr.ave	0.264464
Alizadeh	no.norm	non-standardized	ROW	PC	15	PC 15	hclust.corr.ward	0.264228
Finak	no.norm	non-standardized	ROW	PC	15	PC 15	hclust.corr.ward	1
Galland	no.norm	non-standardized	ROW	PC	15	PC 15	hclust.corr.ward	0.805174
Herschkowitz	no.norm	non-standardized	ROW	PC	15	PC 15	hclust.corr.ward	0.430609
Jones	no.norm	non-standardized	ROW	PC	15	PC 15	hclust.corr.ward	1
Sorlie	no.norm	non-standardized	ROW	PC	15	PC 15	hclust.corr.ward	0.203732
Ye	no.norm	non-standardized	ROW	PC	15	PC 15	hclust.corr.ward	0.495337
Alizadeh	no.norm	non-standardized	ROW	PC	15	PC 15	hclust.eucl.ave	0.0710446
Finak	no.norm	non-standardized	ROW	PC	15	PC 15	hclust.eucl.ave	0.521675
Galland	no.norm	non-standardized	ROW	PC	15	PC 15	hclust.eucl.ave	0.344985
Herschkowitz	no.norm	non-standardized	ROW	PC	15	PC 15	hclust.eucl.ave	0.335545
Jones	no.norm	non-standardized	ROW	PC	15	PC 15	hclust.eucl.ave	0.055088
Sorlie	no.norm	non-standardized	ROW	PC	15	PC 15	hclust.eucl.ave	0.0643207
Ye	no.norm	non-standardized	ROW	PC	15	PC 15	hclust.eucl.ave	0.396986
Alizadeh	no.norm	non-standardized	ROW	PC	15	PC 15	hclust.eucl.ward	0.1529
Finak	no.norm	non-standardized	ROW	PC	15	PC 15	hclust.eucl.ward	0.880641
Galland	no.norm	non-standardized	ROW	PC	15	PC 15	hclust.eucl.ward	0.344262
Herschkowitz	no.norm	non-standardized	ROW	PC	15	PC 15	hclust.eucl.ward	0.565487
Jones	no.norm	non-standardized	ROW	PC	15	PC 15	hclust.eucl.ward	0.750834
Sorlie	no.norm	non-standardized	ROW	PC	15	PC 15	hclust.eucl.ward	0.114115
Ye	no.norm	non-standardized	ROW	PC	15	PC 15	hclust.eucl.ward	0.419275
Alizadeh	no.norm	non-standardized	ROW	PC	15	PC 15	hclust.manh.ave	0.0176301
Finak	no.norm	non-standardized	ROW	PC	15	PC 15	hclust.manh.ave	0.397043
Galland	no.norm	non-standardized	ROW	PC	15	PC 15	hclust.manh.ave	0.285714
Herschkowitz	no.norm	non-standardized	ROW	PC	15	PC 15	hclust.manh.ave	0.132803
Jones	no.norm	non-standardized	ROW	PC	15	PC 15	hclust.manh.ave	0.0523278
Sorlie	no.norm	non-standardized	ROW	PC	15	PC 15	hclust.manh.ave	0.194809
Ye	no.norm	non-standardized	ROW	PC	15	PC 15	hclust.manh.ave	0.132505
Alizadeh	no.norm	non-standardized	ROW	PC	15	PC 15	hclust.manh.ward	0.264902
Finak	no.norm	non-standardized	ROW	PC	15	PC 15	hclust.manh.ward	0.664374
Galland	no.norm	non-standardized	ROW	PC	15	PC 15	hclust.manh.ward	0.477459
Herschkowitz	no.norm	non-standardized	ROW	PC	15	PC 15	hclust.manh.ward	0.537102
Jones	no.norm	non-standardized	ROW	PC	15	PC 15	hclust.manh.ward	0.800725
Sorlie	no.norm	non-standardized	ROW	PC	15	PC 15	hclust.manh.ward	0.17801
Ye	no.norm	non-standardized	ROW	PC	15	PC 15	hclust.manh.ward	0.564175
Alizadeh	no.norm	non-standardized	ROW	PC	15	PC 15	kmeans	0.312791
Finak	no.norm	non-standardized	ROW	PC	15	PC 15	kmeans	0.939384
Galland	no.norm	non-standardized	ROW	PC	15	PC 15	kmeans	0.408043
Herschkowitz	no.norm	non-standardized	ROW	PC	15	PC 15	kmeans	0.456149
Jones	no.norm	non-standardized	ROW	PC	15	PC 15	kmeans	0.85053
Sorlie	no.norm	non-standardized	ROW	PC	15	PC 15	kmeans	0.154203
Ye	no.norm	non-standardized	ROW	PC	15	PC 15	kmeans	0.421541
Alizadeh	no.norm	non-standardized	ROW	PC	15	PC 15	Mclust	0.423651
Finak	no.norm	non-standardized	ROW	PC	15	PC 15	Mclust	1
Galland	no.norm	non-standardized	ROW	PC	15	PC 15	Mclust	0.343331
Herschkowitz	no.norm	non-standardized	ROW	PC	15	PC 15	Mclust	0.482405
Jones	no.norm	non-standardized	ROW	PC	15	PC 15	Mclust	0.853665
Sorlie	no.norm	non-standardized	ROW	PC	15	PC 15	Mclust	0.226546
Ye	no.norm	non-standardized	ROW	PC	15	PC 15	Mclust	0.633089
Alizadeh	no.norm	non-standardized	ROW	PC	15	PC 15	PAM.corr	0.295952
Finak	no.norm	non-standardized	ROW	PC	15	PC 15	PAM.corr	1
Galland	no.norm	non-standardized	ROW	PC	15	PC 15	PAM.corr	0.551264
Herschkowitz	no.norm	non-standardized	ROW	PC	15	PC 15	PAM.corr	0.456181
Jones	no.norm	non-standardized	ROW	PC	15	PC 15	PAM.corr	0.900307
Sorlie	no.norm	non-standardized	ROW	PC	15	PC 15	PAM.corr	0.222692
Ye	no.norm	non-standardized	ROW	PC	15	PC 15	PAM.corr	0.408578
Alizadeh	no.norm	non-standardized	ROW	PC	15	PC 15	PAM.eucl	0.219627
Finak	no.norm	non-standardized	ROW	PC	15	PC 15	PAM.eucl	0.939384
Galland	no.norm	non-standardized	ROW	PC	15	PC 15	PAM.eucl	0.286613
Herschkowitz	no.norm	non-standardized	ROW	PC	15	PC 15	PAM.eucl	0.358378
Jones	no.norm	non-standardized	ROW	PC	15	PC 15	PAM.eucl	0.950113
Sorlie	no.norm	non-standardized	ROW	PC	15	PC 15	PAM.eucl	0.154203
Ye	no.norm	non-standardized	ROW	PC	15	PC 15	PAM.eucl	0.495337
Alizadeh	no.norm	non-standardized	ROW	PC	15	PC 15	SOM	0.118283
Finak	no.norm	non-standardized	ROW	PC	15	PC 15	SOM	0.880628
Galland	no.norm	non-standardized	ROW	PC	15	PC 15	SOM	0.231557
Herschkowitz	no.norm	non-standardized	ROW	PC	15	PC 15	SOM	0.482405
Jones	no.norm	non-standardized	ROW	PC	15	PC 15	SOM	0.858957
Sorlie	no.norm	non-standardized	ROW	PC	15	PC 15	SOM	0.132221
Ye	no.norm	non-standardized	ROW	PC	15	PC 15	SOM	0.427795
Alizadeh	no.norm	non-standardized	ROW	PC	3	PC 3	hclust.corr.ave	0.0704377
Finak	no.norm	non-standardized	ROW	PC	3	PC 3	hclust.corr.ave	0.167899
Galland	no.norm	non-standardized	ROW	PC	3	PC 3	hclust.corr.ave	0.284587
Herschkowitz	no.norm	non-standardized	ROW	PC	3	PC 3	hclust.corr.ave	0.120136
Jones	no.norm	non-standardized	ROW	PC	3	PC 3	hclust.corr.ave	0.479691
Sorlie	no.norm	non-standardized	ROW	PC	3	PC 3	hclust.corr.ave	0.154203
Ye	no.norm	non-standardized	ROW	PC	3	PC 3	hclust.corr.ave	0.15365
Alizadeh	no.norm	non-standardized	ROW	PC	3	PC 3	hclust.corr.ward	0.0883936
Finak	no.norm	non-standardized	ROW	PC	3	PC 3	hclust.corr.ward	0.119445
Galland	no.norm	non-standardized	ROW	PC	3	PC 3	hclust.corr.ward	0.285038
Herschkowitz	no.norm	non-standardized	ROW	PC	3	PC 3	hclust.corr.ward	0.148994
Jones	no.norm	non-standardized	ROW	PC	3	PC 3	hclust.corr.ward	0.479691
Sorlie	no.norm	non-standardized	ROW	PC	3	PC 3	hclust.corr.ward	0.154203
Ye	no.norm	non-standardized	ROW	PC	3	PC 3	hclust.corr.ward	0.15365
Alizadeh	no.norm	non-standardized	ROW	PC	3	PC 3	hclust.eucl.ave	0.04128
Finak	no.norm	non-standardized	ROW	PC	3	PC 3	hclust.eucl.ave	0.939384
Galland	no.norm	non-standardized	ROW	PC	3	PC 3	hclust.eucl.ave	0.805051
Herschkowitz	no.norm	non-standardized	ROW	PC	3	PC 3	hclust.eucl.ave	0.430609
Jones	no.norm	non-standardized	ROW	PC	3	PC 3	hclust.eucl.ave	0.805096
Sorlie	no.norm	non-standardized	ROW	PC	3	PC 3	hclust.eucl.ave	0.091012
Ye	no.norm	non-standardized	ROW	PC	3	PC 3	hclust.eucl.ave	0.22921
Alizadeh	no.norm	non-standardized	ROW	PC	3	PC 3	hclust.eucl.ward	0.190864
Finak	no.norm	non-standardized	ROW	PC	3	PC 3	hclust.eucl.ward	0.880641
Galland	no.norm	non-standardized	ROW	PC	3	PC 3	hclust.eucl.ward	0.630682
Herschkowitz	no.norm	non-standardized	ROW	PC	3	PC 3	hclust.eucl.ward	0.430609
Jones	no.norm	non-standardized	ROW	PC	3	PC 3	hclust.eucl.ward	0.720087
Sorlie	no.norm	non-standardized	ROW	PC	3	PC 3	hclust.eucl.ward	0.13563
Ye	no.norm	non-standardized	ROW	PC	3	PC 3	hclust.eucl.ward	0.320037
Alizadeh	no.norm	non-standardized	ROW	PC	3	PC 3	hclust.manh.ave	0.0479585
Finak	no.norm	non-standardized	ROW	PC	3	PC 3	hclust.manh.ave	0.939384
Galland	no.norm	non-standardized	ROW	PC	3	PC 3	hclust.manh.ave	0.805051
Herschkowitz	no.norm	non-standardized	ROW	PC	3	PC 3	hclust.manh.ave	0.335607
Jones	no.norm	non-standardized	ROW	PC	3	PC 3	hclust.manh.ave	0.378796
Sorlie	no.norm	non-standardized	ROW	PC	3	PC 3	hclust.manh.ave	0.0764495
Ye	no.norm	non-standardized	ROW	PC	3	PC 3	hclust.manh.ave	0.308139
Alizadeh	no.norm	non-standardized	ROW	PC	3	PC 3	hclust.manh.ward	0.152848
Finak	no.norm	non-standardized	ROW	PC	3	PC 3	hclust.manh.ward	0.880641
Galland	no.norm	non-standardized	ROW	PC	3	PC 3	hclust.manh.ward	0.715284
Herschkowitz	no.norm	non-standardized	ROW	PC	3	PC 3	hclust.manh.ward	0.456112
Jones	no.norm	non-standardized	ROW	PC	3	PC 3	hclust.manh.ward	0.720087
Sorlie	no.norm	non-standardized	ROW	PC	3	PC 3	hclust.manh.ward	0.132221
Ye	no.norm	non-standardized	ROW	PC	3	PC 3	hclust.manh.ward	0.243582
Alizadeh	no.norm	non-standardized	ROW	PC	3	PC 3	kmeans	0.190716
Finak	no.norm	non-standardized	ROW	PC	3	PC 3	kmeans	0.939384
Galland	no.norm	non-standardized	ROW	PC	3	PC 3	kmeans	0.715284
Herschkowitz	no.norm	non-standardized	ROW	PC	3	PC 3	kmeans	0.482405
Jones	no.norm	non-standardized	ROW	PC	3	PC 3	kmeans	0.720087
Sorlie	no.norm	non-standardized	ROW	PC	3	PC 3	kmeans	0.211898
Ye	no.norm	non-standardized	ROW	PC	3	PC 3	kmeans	0.254068
Alizadeh	no.norm	non-standardized	ROW	PC	3	PC 3	Mclust	0.248105
Finak	no.norm	non-standardized	ROW	PC	3	PC 3	Mclust	0.939384
Galland	no.norm	non-standardized	ROW	PC	3	PC 3	Mclust	0.285714
Herschkowitz	no.norm	non-standardized	ROW	PC	3	PC 3	Mclust	0.456112
Jones	no.norm	non-standardized	ROW	PC	3	PC 3	Mclust	0.720087
Sorlie	no.norm	non-standardized	ROW	PC	3	PC 3	Mclust	0.137617
Ye	no.norm	non-standardized	ROW	PC	3	PC 3	Mclust	0.254068
Alizadeh	no.norm	non-standardized	ROW	PC	3	PC 3	PAM.corr	0.0791191
Finak	no.norm	non-standardized	ROW	PC	3	PC 3	PAM.corr	0.119871
Galland	no.norm	non-standardized	ROW	PC	3	PC 3	PAM.corr	0.285038
Herschkowitz	no.norm	non-standardized	ROW	PC	3	PC 3	PAM.corr	0.148994
Jones	no.norm	non-standardized	ROW	PC	3	PC 3	PAM.corr	0.469053
Sorlie	no.norm	non-standardized	ROW	PC	3	PC 3	PAM.corr	0.154203
Ye	no.norm	non-standardized	ROW	PC	3	PC 3	PAM.corr	0.213344
Alizadeh	no.norm	non-standardized	ROW	PC	3	PC 3	PAM.eucl	0.164694
Finak	no.norm	non-standardized	ROW	PC	3	PC 3	PAM.eucl	0.880628
Galland	no.norm	non-standardized	ROW	PC	3	PC 3	PAM.eucl	0.715284
Herschkowitz	no.norm	non-standardized	ROW	PC	3	PC 3	PAM.eucl	0.430721
Jones	no.norm	non-standardized	ROW	PC	3	PC 3	PAM.eucl	0.720087
Sorlie	no.norm	non-standardized	ROW	PC	3	PC 3	PAM.eucl	0.114664
Ye	no.norm	non-standardized	ROW	PC	3	PC 3	PAM.eucl	0.377569
Alizadeh	no.norm	non-standardized	ROW	PC	3	PC 3	SOM	0.191015
Finak	no.norm	non-standardized	ROW	PC	3	PC 3	SOM	0.823775
Galland	no.norm	non-standardized	ROW	PC	3	PC 3	SOM	0.630682
Herschkowitz	no.norm	non-standardized	ROW	PC	3	PC 3	SOM	0.430702
Jones	no.norm	non-standardized	ROW	PC	3	PC 3	SOM	0.720087
Sorlie	no.norm	non-standardized	ROW	PC	3	PC 3	SOM	0.114664
Ye	no.norm	non-standardized	ROW	PC	3	PC 3	SOM	0.268347
Alizadeh	no.norm	non-standardized	ROW	PC	5	PC 5	hclust.corr.ave	0.0704885
Finak	no.norm	non-standardized	ROW	PC	5	PC 5	hclust.corr.ave	0.880628
Galland	no.norm	non-standardized	ROW	PC	5	PC 5	hclust.corr.ave	0.231557
Herschkowitz	no.norm	non-standardized	ROW	PC	5	PC 5	hclust.corr.ave	0.14879
Jones	no.norm	non-standardized	ROW	PC	5	PC 5	hclust.corr.ave	0.904087
Sorlie	no.norm	non-standardized	ROW	PC	5	PC 5	hclust.corr.ave	0.261325
Ye	no.norm	non-standardized	ROW	PC	5	PC 5	hclust.corr.ave	0.222056
Alizadeh	no.norm	non-standardized	ROW	PC	5	PC 5	hclust.corr.ward	0.348101
Finak	no.norm	non-standardized	ROW	PC	5	PC 5	hclust.corr.ward	0.823737
Galland	no.norm	non-standardized	ROW	PC	5	PC 5	hclust.corr.ward	0.476717
Herschkowitz	no.norm	non-standardized	ROW	PC	5	PC 5	hclust.corr.ward	0.197431
Jones	no.norm	non-standardized	ROW	PC	5	PC 5	hclust.corr.ward	0.853665
Sorlie	no.norm	non-standardized	ROW	PC	5	PC 5	hclust.corr.ward	0.185102
Ye	no.norm	non-standardized	ROW	PC	5	PC 5	hclust.corr.ward	0.210886
Alizadeh	no.norm	non-standardized	ROW	PC	5	PC 5	hclust.eucl.ave	0.0497462
Finak	no.norm	non-standardized	ROW	PC	5	PC 5	hclust.eucl.ave	0.939384
Galland	no.norm	non-standardized	ROW	PC	5	PC 5	hclust.eucl.ave	0.285714
Herschkowitz	no.norm	non-standardized	ROW	PC	5	PC 5	hclust.eucl.ave	0.509401
Jones	no.norm	non-standardized	ROW	PC	5	PC 5	hclust.eucl.ave	0.951067
Sorlie	no.norm	non-standardized	ROW	PC	5	PC 5	hclust.eucl.ave	0.13563
Ye	no.norm	non-standardized	ROW	PC	5	PC 5	hclust.eucl.ave	0.294994
Alizadeh	no.norm	non-standardized	ROW	PC	5	PC 5	hclust.eucl.ward	0.233042
Finak	no.norm	non-standardized	ROW	PC	5	PC 5	hclust.eucl.ward	0.768791
Galland	no.norm	non-standardized	ROW	PC	5	PC 5	hclust.eucl.ward	0.477459
Herschkowitz	no.norm	non-standardized	ROW	PC	5	PC 5	hclust.eucl.ward	0.381762
Jones	no.norm	non-standardized	ROW	PC	5	PC 5	hclust.eucl.ward	0.805096
Sorlie	no.norm	non-standardized	ROW	PC	5	PC 5	hclust.eucl.ward	0.154203
Ye	no.norm	non-standardized	ROW	PC	5	PC 5	hclust.eucl.ward	0.408683
Alizadeh	no.norm	non-standardized	ROW	PC	5	PC 5	hclust.manh.ave	0.0299401
Finak	no.norm	non-standardized	ROW	PC	5	PC 5	hclust.manh.ave	0.880641
Galland	no.norm	non-standardized	ROW	PC	5	PC 5	hclust.manh.ave	0.344262
Herschkowitz	no.norm	non-standardized	ROW	PC	5	PC 5	hclust.manh.ave	0.271788
Jones	no.norm	non-standardized	ROW	PC	5	PC 5	hclust.manh.ave	0.856463
Sorlie	no.norm	non-standardized	ROW	PC	5	PC 5	hclust.manh.ave	0.061025
Ye	no.norm	non-standardized	ROW	PC	5	PC 5	hclust.manh.ave	0.280482
Alizadeh	no.norm	non-standardized	ROW	PC	5	PC 5	hclust.manh.ward	0.204448
Finak	no.norm	non-standardized	ROW	PC	5	PC 5	hclust.manh.ward	0.664374
Galland	no.norm	non-standardized	ROW	PC	5	PC 5	hclust.manh.ward	0.551264
Herschkowitz	no.norm	non-standardized	ROW	PC	5	PC 5	hclust.manh.ward	0.405739
Jones	no.norm	non-standardized	ROW	PC	5	PC 5	hclust.manh.ward	0.800725
Sorlie	no.norm	non-standardized	ROW	PC	5	PC 5	hclust.manh.ward	0.0943988
Ye	no.norm	non-standardized	ROW	PC	5	PC 5	hclust.manh.ward	0.288484
Alizadeh	no.norm	non-standardized	ROW	PC	5	PC 5	kmeans	0.279538
Finak	no.norm	non-standardized	ROW	PC	5	PC 5	kmeans	0.939384
Galland	no.norm	non-standardized	ROW	PC	5	PC 5	kmeans	0.407482
Herschkowitz	no.norm	non-standardized	ROW	PC	5	PC 5	kmeans	0.335476
Jones	no.norm	non-standardized	ROW	PC	5	PC 5	kmeans	0.858957
Sorlie	no.norm	non-standardized	ROW	PC	5	PC 5	kmeans	0.184417
Ye	no.norm	non-standardized	ROW	PC	5	PC 5	kmeans	0.31383
Alizadeh	no.norm	non-standardized	ROW	PC	5	PC 5	Mclust	0.233974
Finak	no.norm	non-standardized	ROW	PC	5	PC 5	Mclust	0.880641
Galland	no.norm	non-standardized	ROW	PC	5	PC 5	Mclust	0.630857
Herschkowitz	no.norm	non-standardized	ROW	PC	5	PC 5	Mclust	0.482456
Jones	no.norm	non-standardized	ROW	PC	5	PC 5	Mclust	0.951067
Sorlie	no.norm	non-standardized	ROW	PC	5	PC 5	Mclust	0.25249
Ye	no.norm	non-standardized	ROW	PC	5	PC 5	Mclust	0.441457
Alizadeh	no.norm	non-standardized	ROW	PC	5	PC 5	PAM.corr	0.313023
Finak	no.norm	non-standardized	ROW	PC	5	PC 5	PAM.corr	0.823775
Galland	no.norm	non-standardized	ROW	PC	5	PC 5	PAM.corr	0.476717
Herschkowitz	no.norm	non-standardized	ROW	PC	5	PC 5	PAM.corr	0.215104
Jones	no.norm	non-standardized	ROW	PC	5	PC 5	PAM.corr	0.950113
Sorlie	no.norm	non-standardized	ROW	PC	5	PC 5	PAM.corr	0.261325
Ye	no.norm	non-standardized	ROW	PC	5	PC 5	PAM.corr	0.16163
Alizadeh	no.norm	non-standardized	ROW	PC	5	PC 5	PAM.eucl	0.152709
Finak	no.norm	non-standardized	ROW	PC	5	PC 5	PAM.eucl	0.715616
Galland	no.norm	non-standardized	ROW	PC	5	PC 5	PAM.eucl	0.477047
Herschkowitz	no.norm	non-standardized	ROW	PC	5	PC 5	PAM.eucl	0.405785
Jones	no.norm	non-standardized	ROW	PC	5	PC 5	PAM.eucl	0.85053
Sorlie	no.norm	non-standardized	ROW	PC	5	PC 5	PAM.eucl	0.211898
Ye	no.norm	non-standardized	ROW	PC	5	PC 5	PAM.eucl	0.294994
Alizadeh	no.norm	non-standardized	ROW	PC	5	PC 5	SOM	0.404059
Finak	no.norm	non-standardized	ROW	PC	5	PC 5	SOM	0.823747
Galland	no.norm	non-standardized	ROW	PC	5	PC 5	SOM	0.408602
Herschkowitz	no.norm	non-standardized	ROW	PC	5	PC 5	SOM	0.358095
Jones	no.norm	non-standardized	ROW	PC	5	PC 5	SOM	0.900307
Sorlie	no.norm	non-standardized	ROW	PC	5	PC 5	SOM	0.159031
Ye	no.norm	non-standardized	ROW	PC	5	PC 5	SOM	0.408683
Alizadeh	no.norm	non-standardized	ROW	STD	100	STD 100	hclust.corr.ave	0.940303
Finak	no.norm	non-standardized	ROW	STD	100	STD 100	hclust.corr.ave	1
Galland	no.norm	non-standardized	ROW	STD	100	STD 100	hclust.corr.ave	0.183308
Herschkowitz	no.norm	non-standardized	ROW	STD	100	STD 100	hclust.corr.ave	0.565487
Jones	no.norm	non-standardized	ROW	STD	100	STD 100	hclust.corr.ave	0.657991
Sorlie	no.norm	non-standardized	ROW	STD	100	STD 100	hclust.corr.ave	0.443147
Ye	no.norm	non-standardized	ROW	STD	100	STD 100	hclust.corr.ave	0.157071
Alizadeh	no.norm	non-standardized	ROW	STD	100	STD 100	hclust.corr.ward	0.91114
Finak	no.norm	non-standardized	ROW	STD	100	STD 100	hclust.corr.ward	1
Galland	no.norm	non-standardized	ROW	STD	100	STD 100	hclust.corr.ward	0.140293
Herschkowitz	no.norm	non-standardized	ROW	STD	100	STD 100	hclust.corr.ward	0.56547
Jones	no.norm	non-standardized	ROW	STD	100	STD 100	hclust.corr.ward	1
Sorlie	no.norm	non-standardized	ROW	STD	100	STD 100	hclust.corr.ward	0.4338
Ye	no.norm	non-standardized	ROW	STD	100	STD 100	hclust.corr.ward	0.177125
Alizadeh	no.norm	non-standardized	ROW	STD	100	STD 100	hclust.eucl.ave	0.772146
Finak	no.norm	non-standardized	ROW	STD	100	STD 100	hclust.eucl.ave	1
Galland	no.norm	non-standardized	ROW	STD	100	STD 100	hclust.eucl.ave	0.231557
Herschkowitz	no.norm	non-standardized	ROW	STD	100	STD 100	hclust.eucl.ave	0.594604
Jones	no.norm	non-standardized	ROW	STD	100	STD 100	hclust.eucl.ave	0.657991
Sorlie	no.norm	non-standardized	ROW	STD	100	STD 100	hclust.eucl.ave	0.162629
Ye	no.norm	non-standardized	ROW	STD	100	STD 100	hclust.eucl.ave	0.349209
Alizadeh	no.norm	non-standardized	ROW	STD	100	STD 100	hclust.eucl.ward	0.719744
Finak	no.norm	non-standardized	ROW	STD	100	STD 100	hclust.eucl.ward	1
Galland	no.norm	non-standardized	ROW	STD	100	STD 100	hclust.eucl.ward	0.284587
Herschkowitz	no.norm	non-standardized	ROW	STD	100	STD 100	hclust.eucl.ward	0.537102
Jones	no.norm	non-standardized	ROW	STD	100	STD 100	hclust.eucl.ward	0.750834
Sorlie	no.norm	non-standardized	ROW	STD	100	STD 100	hclust.eucl.ward	0.415041
Ye	no.norm	non-standardized	ROW	STD	100	STD 100	hclust.eucl.ward	0.340489
Alizadeh	no.norm	non-standardized	ROW	STD	100	STD 100	hclust.manh.ave	0.745727
Finak	no.norm	non-standardized	ROW	STD	100	STD 100	hclust.manh.ave	1
Galland	no.norm	non-standardized	ROW	STD	100	STD 100	hclust.manh.ave	0.0756368
Herschkowitz	no.norm	non-standardized	ROW	STD	100	STD 100	hclust.manh.ave	0.624413
Jones	no.norm	non-standardized	ROW	STD	100	STD 100	hclust.manh.ave	0.733762
Sorlie	no.norm	non-standardized	ROW	STD	100	STD 100	hclust.manh.ave	0.211898
Ye	no.norm	non-standardized	ROW	STD	100	STD 100	hclust.manh.ave	0.102313
Alizadeh	no.norm	non-standardized	ROW	STD	100	STD 100	hclust.manh.ward	0.772148
Finak	no.norm	non-standardized	ROW	STD	100	STD 100	hclust.manh.ward	1
Galland	no.norm	non-standardized	ROW	STD	100	STD 100	hclust.manh.ward	0.184336
Herschkowitz	no.norm	non-standardized	ROW	STD	100	STD 100	hclust.manh.ward	0.482486
Jones	no.norm	non-standardized	ROW	STD	100	STD 100	hclust.manh.ward	0.750834
Sorlie	no.norm	non-standardized	ROW	STD	100	STD 100	hclust.manh.ward	0.39747
Ye	no.norm	non-standardized	ROW	STD	100	STD 100	hclust.manh.ward	0.180782
Alizadeh	no.norm	non-standardized	ROW	STD	100	STD 100	kmeans	0.745719
Finak	no.norm	non-standardized	ROW	STD	100	STD 100	kmeans	1
Galland	no.norm	non-standardized	ROW	STD	100	STD 100	kmeans	0.10561
Herschkowitz	no.norm	non-standardized	ROW	STD	100	STD 100	kmeans	0.537102
Jones	no.norm	non-standardized	ROW	STD	100	STD 100	kmeans	1
Sorlie	no.norm	non-standardized	ROW	STD	100	STD 100	kmeans	0.481429
Ye	no.norm	non-standardized	ROW	STD	100	STD 100	kmeans	0.180782
Alizadeh	no.norm	non-standardized	ROW	STD	100	STD 100	Mclust	0.826378
Finak	no.norm	non-standardized	ROW	STD	100	STD 100	Mclust	1
Galland	no.norm	non-standardized	ROW	STD	100	STD 100	Mclust	0.184336
Herschkowitz	no.norm	non-standardized	ROW	STD	100	STD 100	Mclust	0.482494
Jones	no.norm	non-standardized	ROW	STD	100	STD 100	Mclust	1
Sorlie	no.norm	non-standardized	ROW	STD	100	STD 100	Mclust	0.415041
Ye	no.norm	non-standardized	ROW	STD	100	STD 100	Mclust	0.340489
Alizadeh	no.norm	non-standardized	ROW	STD	100	STD 100	PAM.corr	0.854178
Finak	no.norm	non-standardized	ROW	STD	100	STD 100	PAM.corr	1
Galland	no.norm	non-standardized	ROW	STD	100	STD 100	PAM.corr	0.141509
Herschkowitz	no.norm	non-standardized	ROW	STD	100	STD 100	PAM.corr	0.456256
Jones	no.norm	non-standardized	ROW	STD	100	STD 100	PAM.corr	1
Sorlie	no.norm	non-standardized	ROW	STD	100	STD 100	PAM.corr	0.481429
Ye	no.norm	non-standardized	ROW	STD	100	STD 100	PAM.corr	0.129084
Alizadeh	no.norm	non-standardized	ROW	STD	100	STD 100	PAM.eucl	0.854173
Finak	no.norm	non-standardized	ROW	STD	100	STD 100	PAM.eucl	1
Galland	no.norm	non-standardized	ROW	STD	100	STD 100	PAM.eucl	0.184336
Herschkowitz	no.norm	non-standardized	ROW	STD	100	STD 100	PAM.eucl	0.509435
Jones	no.norm	non-standardized	ROW	STD	100	STD 100	PAM.eucl	0.904087
Sorlie	no.norm	non-standardized	ROW	STD	100	STD 100	PAM.eucl	0.415041
Ye	no.norm	non-standardized	ROW	STD	100	STD 100	PAM.eucl	0.144061
Alizadeh	no.norm	non-standardized	ROW	STD	100	STD 100	SOM	0.745727
Finak	no.norm	non-standardized	ROW	STD	100	STD 100	SOM	1
Galland	no.norm	non-standardized	ROW	STD	100	STD 100	SOM	0.230587
Herschkowitz	no.norm	non-standardized	ROW	STD	100	STD 100	SOM	0.565448
Jones	no.norm	non-standardized	ROW	STD	100	STD 100	SOM	0.951067
Sorlie	no.norm	non-standardized	ROW	STD	100	STD 100	SOM	0.443147
Ye	no.norm	non-standardized	ROW	STD	100	STD 100	SOM	0.183897
Alizadeh	no.norm	non-standardized	ROW	STD	1000	STD 1000	hclust.corr.ave	0.911138
Finak	no.norm	non-standardized	ROW	STD	1000	STD 1000	hclust.corr.ave	0.939384
Galland	no.norm	non-standardized	ROW	STD	1000	STD 1000	hclust.corr.ave	0.284587
Herschkowitz	no.norm	non-standardized	ROW	STD	1000	STD 1000	hclust.corr.ave	0.509435
Jones	no.norm	non-standardized	ROW	STD	1000	STD 1000	hclust.corr.ave	0.405488
Sorlie	no.norm	non-standardized	ROW	STD	1000	STD 1000	hclust.corr.ave	0.443147
Ye	no.norm	non-standardized	ROW	STD	1000	STD 1000	hclust.corr.ave	0.365743
Alizadeh	no.norm	non-standardized	ROW	STD	1000	STD 1000	hclust.corr.ward	0.940303
Finak	no.norm	non-standardized	ROW	STD	1000	STD 1000	hclust.corr.ward	0.939384
Galland	no.norm	non-standardized	ROW	STD	1000	STD 1000	hclust.corr.ward	0.344985
Herschkowitz	no.norm	non-standardized	ROW	STD	1000	STD 1000	hclust.corr.ward	0.509348
Jones	no.norm	non-standardized	ROW	STD	1000	STD 1000	hclust.corr.ward	1
Sorlie	no.norm	non-standardized	ROW	STD	1000	STD 1000	hclust.corr.ward	0.352439
Ye	no.norm	non-standardized	ROW	STD	1000	STD 1000	hclust.corr.ward	0.365743
Alizadeh	no.norm	non-standardized	ROW	STD	1000	STD 1000	hclust.eucl.ave	0.0824854
Finak	no.norm	non-standardized	ROW	STD	1000	STD 1000	hclust.eucl.ave	0.939384
Galland	no.norm	non-standardized	ROW	STD	1000	STD 1000	hclust.eucl.ave	0.184336
Herschkowitz	no.norm	non-standardized	ROW	STD	1000	STD 1000	hclust.eucl.ave	0.537086
Jones	no.norm	non-standardized	ROW	STD	1000	STD 1000	hclust.eucl.ave	0.304272
Sorlie	no.norm	non-standardized	ROW	STD	1000	STD 1000	hclust.eucl.ave	0.208867
Ye	no.norm	non-standardized	ROW	STD	1000	STD 1000	hclust.eucl.ave	0.304193
Alizadeh	no.norm	non-standardized	ROW	STD	1000	STD 1000	hclust.eucl.ward	0.772148
Finak	no.norm	non-standardized	ROW	STD	1000	STD 1000	hclust.eucl.ward	0.939384
Galland	no.norm	non-standardized	ROW	STD	1000	STD 1000	hclust.eucl.ward	0.233491
Herschkowitz	no.norm	non-standardized	ROW	STD	1000	STD 1000	hclust.eucl.ward	0.456208
Jones	no.norm	non-standardized	ROW	STD	1000	STD 1000	hclust.eucl.ward	1
Sorlie	no.norm	non-standardized	ROW	STD	1000	STD 1000	hclust.eucl.ward	0.300073
Ye	no.norm	non-standardized	ROW	STD	1000	STD 1000	hclust.eucl.ward	0.320037
Alizadeh	no.norm	non-standardized	ROW	STD	1000	STD 1000	hclust.manh.ave	0.073717
Finak	no.norm	non-standardized	ROW	STD	1000	STD 1000	hclust.manh.ave	0.939384
Galland	no.norm	non-standardized	ROW	STD	1000	STD 1000	hclust.manh.ave	0.407482
Herschkowitz	no.norm	non-standardized	ROW	STD	1000	STD 1000	hclust.manh.ave	0.565487
Jones	no.norm	non-standardized	ROW	STD	1000	STD 1000	hclust.manh.ave	0.6222
Sorlie	no.norm	non-standardized	ROW	STD	1000	STD 1000	hclust.manh.ave	0.174569
Ye	no.norm	non-standardized	ROW	STD	1000	STD 1000	hclust.manh.ave	0.349209
Alizadeh	no.norm	non-standardized	ROW	STD	1000	STD 1000	hclust.manh.ward	0.464221
Finak	no.norm	non-standardized	ROW	STD	1000	STD 1000	hclust.manh.ward	0.939384
Galland	no.norm	non-standardized	ROW	STD	1000	STD 1000	hclust.manh.ward	0.630624
Herschkowitz	no.norm	non-standardized	ROW	STD	1000	STD 1000	hclust.manh.ward	0.509348
Jones	no.norm	non-standardized	ROW	STD	1000	STD 1000	hclust.manh.ward	1
Sorlie	no.norm	non-standardized	ROW	STD	1000	STD 1000	hclust.manh.ward	0.162271
Ye	no.norm	non-standardized	ROW	STD	1000	STD 1000	hclust.manh.ward	0.340489
Alizadeh	no.norm	non-standardized	ROW	STD	1000	STD 1000	kmeans	0.745723
Finak	no.norm	non-standardized	ROW	STD	1000	STD 1000	kmeans	1
Galland	no.norm	non-standardized	ROW	STD	1000	STD 1000	kmeans	0.476799
Herschkowitz	no.norm	non-standardized	ROW	STD	1000	STD 1000	kmeans	0.509401
Jones	no.norm	non-standardized	ROW	STD	1000	STD 1000	kmeans	1
Sorlie	no.norm	non-standardized	ROW	STD	1000	STD 1000	kmeans	0.330692
Ye	no.norm	non-standardized	ROW	STD	1000	STD 1000	kmeans	0.377257
Alizadeh	no.norm	non-standardized	ROW	STD	1000	STD 1000	PAM.corr	0.882429
Finak	no.norm	non-standardized	ROW	STD	1000	STD 1000	PAM.corr	1
Galland	no.norm	non-standardized	ROW	STD	1000	STD 1000	PAM.corr	0.408602
Herschkowitz	no.norm	non-standardized	ROW	STD	1000	STD 1000	PAM.corr	0.509435
Jones	no.norm	non-standardized	ROW	STD	1000	STD 1000	PAM.corr	0.858957
Sorlie	no.norm	non-standardized	ROW	STD	1000	STD 1000	PAM.corr	0.39747
Ye	no.norm	non-standardized	ROW	STD	1000	STD 1000	PAM.corr	0.213873
Alizadeh	no.norm	non-standardized	ROW	STD	1000	STD 1000	PAM.eucl	0.485248
Finak	no.norm	non-standardized	ROW	STD	1000	STD 1000	PAM.eucl	0.880641
Galland	no.norm	non-standardized	ROW	STD	1000	STD 1000	PAM.eucl	0.284587
Herschkowitz	no.norm	non-standardized	ROW	STD	1000	STD 1000	PAM.eucl	0.482433
Jones	no.norm	non-standardized	ROW	STD	1000	STD 1000	PAM.eucl	0.950113
Sorlie	no.norm	non-standardized	ROW	STD	1000	STD 1000	PAM.eucl	0.264164
Ye	no.norm	non-standardized	ROW	STD	1000	STD 1000	PAM.eucl	0.433324
Alizadeh	no.norm	non-standardized	ROW	STD	1000	STD 1000	SOM	0.694229
Finak	no.norm	non-standardized	ROW	STD	1000	STD 1000	SOM	1
Galland	no.norm	non-standardized	ROW	STD	1000	STD 1000	SOM	0.408043
Herschkowitz	no.norm	non-standardized	ROW	STD	1000	STD 1000	SOM	0.537102
Jones	no.norm	non-standardized	ROW	STD	1000	STD 1000	SOM	1
Sorlie	no.norm	non-standardized	ROW	STD	1000	STD 1000	SOM	0.300073
Ye	no.norm	non-standardized	ROW	STD	1000	STD 1000	SOM	0.452289
Alizadeh	no.norm	non-standardized	ROW	STD	15	STD 15	hclust.corr.ave	0.312798
Finak	no.norm	non-standardized	ROW	STD	15	STD 15	hclust.corr.ave	1
Galland	no.norm	non-standardized	ROW	STD	15	STD 15	hclust.corr.ave	0.232404
Herschkowitz	no.norm	non-standardized	ROW	STD	15	STD 15	hclust.corr.ave	0.430702
Jones	no.norm	non-standardized	ROW	STD	15	STD 15	hclust.corr.ave	0.657991
Sorlie	no.norm	non-standardized	ROW	STD	15	STD 15	hclust.corr.ave	0.39747
Ye	no.norm	non-standardized	ROW	STD	15	STD 15	hclust.corr.ave	0.148061
Alizadeh	no.norm	non-standardized	ROW	STD	15	STD 15	hclust.corr.ward	0.33013
Finak	no.norm	non-standardized	ROW	STD	15	STD 15	hclust.corr.ward	1
Galland	no.norm	non-standardized	ROW	STD	15	STD 15	hclust.corr.ward	0.232404
Herschkowitz	no.norm	non-standardized	ROW	STD	15	STD 15	hclust.corr.ward	0.381795
Jones	no.norm	non-standardized	ROW	STD	15	STD 15	hclust.corr.ward	0.750834
Sorlie	no.norm	non-standardized	ROW	STD	15	STD 15	hclust.corr.ward	0.352439
Ye	no.norm	non-standardized	ROW	STD	15	STD 15	hclust.corr.ward	0.189589
Alizadeh	no.norm	non-standardized	ROW	STD	15	STD 15	hclust.eucl.ave	0.166376
Finak	no.norm	non-standardized	ROW	STD	15	STD 15	hclust.eucl.ave	1
Galland	no.norm	non-standardized	ROW	STD	15	STD 15	hclust.eucl.ave	0.285714
Herschkowitz	no.norm	non-standardized	ROW	STD	15	STD 15	hclust.eucl.ave	0.456245
Jones	no.norm	non-standardized	ROW	STD	15	STD 15	hclust.eucl.ave	0.657991
Sorlie	no.norm	non-standardized	ROW	STD	15	STD 15	hclust.eucl.ave	0.122835
Ye	no.norm	non-standardized	ROW	STD	15	STD 15	hclust.eucl.ave	0.241551
Alizadeh	no.norm	non-standardized	ROW	STD	15	STD 15	hclust.eucl.ward	0.26398
Finak	no.norm	non-standardized	ROW	STD	15	STD 15	hclust.eucl.ward	1
Galland	no.norm	non-standardized	ROW	STD	15	STD 15	hclust.eucl.ward	0.285038
Herschkowitz	no.norm	non-standardized	ROW	STD	15	STD 15	hclust.eucl.ward	0.358473
Jones	no.norm	non-standardized	ROW	STD	15	STD 15	hclust.eucl.ward	0.750834
Sorlie	no.norm	non-standardized	ROW	STD	15	STD 15	hclust.eucl.ward	0.32652
Ye	no.norm	non-standardized	ROW	STD	15	STD 15	hclust.eucl.ward	0.288484
Alizadeh	no.norm	non-standardized	ROW	STD	15	STD 15	hclust.manh.ave	0.20523
Finak	no.norm	non-standardized	ROW	STD	15	STD 15	hclust.manh.ave	1
Galland	no.norm	non-standardized	ROW	STD	15	STD 15	hclust.manh.ave	0.344985
Herschkowitz	no.norm	non-standardized	ROW	STD	15	STD 15	hclust.manh.ave	0.430735
Jones	no.norm	non-standardized	ROW	STD	15	STD 15	hclust.manh.ave	0.657991
Sorlie	no.norm	non-standardized	ROW	STD	15	STD 15	hclust.manh.ave	0.0721047
Ye	no.norm	non-standardized	ROW	STD	15	STD 15	hclust.manh.ave	0.126066
Alizadeh	no.norm	non-standardized	ROW	STD	15	STD 15	hclust.manh.ward	0.233907
Finak	no.norm	non-standardized	ROW	STD	15	STD 15	hclust.manh.ward	1
Galland	no.norm	non-standardized	ROW	STD	15	STD 15	hclust.manh.ward	0.184336
Herschkowitz	no.norm	non-standardized	ROW	STD	15	STD 15	hclust.manh.ward	0.405931
Jones	no.norm	non-standardized	ROW	STD	15	STD 15	hclust.manh.ward	0.700795
Sorlie	no.norm	non-standardized	ROW	STD	15	STD 15	hclust.manh.ward	0.261006
Ye	no.norm	non-standardized	ROW	STD	15	STD 15	hclust.manh.ward	0.199361
Alizadeh	no.norm	non-standardized	ROW	STD	15	STD 15	kmeans	0.26366
Finak	no.norm	non-standardized	ROW	STD	15	STD 15	kmeans	1
Galland	no.norm	non-standardized	ROW	STD	15	STD 15	kmeans	0.232404
Herschkowitz	no.norm	non-standardized	ROW	STD	15	STD 15	kmeans	0.50942
Jones	no.norm	non-standardized	ROW	STD	15	STD 15	kmeans	0.85053
Sorlie	no.norm	non-standardized	ROW	STD	15	STD 15	kmeans	0.397541
Ye	no.norm	non-standardized	ROW	STD	15	STD 15	kmeans	0.210616
Alizadeh	no.norm	non-standardized	ROW	STD	15	STD 15	Mclust	0.347902
Finak	no.norm	non-standardized	ROW	STD	15	STD 15	Mclust	1
Galland	no.norm	non-standardized	ROW	STD	15	STD 15	Mclust	0.230587
Herschkowitz	no.norm	non-standardized	ROW	STD	15	STD 15	Mclust	0.509444
Jones	no.norm	non-standardized	ROW	STD	15	STD 15	Mclust	0.750834
Sorlie	no.norm	non-standardized	ROW	STD	15	STD 15	Mclust	0.36089
Ye	no.norm	non-standardized	ROW	STD	15	STD 15	Mclust	0.200814
Alizadeh	no.norm	non-standardized	ROW	STD	15	STD 15	PAM.corr	0.312853
Finak	no.norm	non-standardized	ROW	STD	15	STD 15	PAM.corr	1
Galland	no.norm	non-standardized	ROW	STD	15	STD 15	PAM.corr	0.141509
Herschkowitz	no.norm	non-standardized	ROW	STD	15	STD 15	PAM.corr	0.381822
Jones	no.norm	non-standardized	ROW	STD	15	STD 15	PAM.corr	0.900307
Sorlie	no.norm	non-standardized	ROW	STD	15	STD 15	PAM.corr	0.380589
Ye	no.norm	non-standardized	ROW	STD	15	STD 15	PAM.corr	0.144061
Alizadeh	no.norm	non-standardized	ROW	STD	15	STD 15	PAM.eucl	0.248088
Finak	no.norm	non-standardized	ROW	STD	15	STD 15	PAM.eucl	1
Galland	no.norm	non-standardized	ROW	STD	15	STD 15	PAM.eucl	0.142992
Herschkowitz	no.norm	non-standardized	ROW	STD	15	STD 15	PAM.eucl	0.456181
Jones	no.norm	non-standardized	ROW	STD	15	STD 15	PAM.eucl	0.761651
Sorlie	no.norm	non-standardized	ROW	STD	15	STD 15	PAM.eucl	0.48951
Ye	no.norm	non-standardized	ROW	STD	15	STD 15	PAM.eucl	0.139304
Alizadeh	no.norm	non-standardized	ROW	STD	15	STD 15	SOM	0.24845
Finak	no.norm	non-standardized	ROW	STD	15	STD 15	SOM	1
Galland	no.norm	non-standardized	ROW	STD	15	STD 15	SOM	0.184336
Herschkowitz	no.norm	non-standardized	ROW	STD	15	STD 15	SOM	0.509401
Jones	no.norm	non-standardized	ROW	STD	15	STD 15	SOM	0.714364
Sorlie	no.norm	non-standardized	ROW	STD	15	STD 15	SOM	0.36313
Ye	no.norm	non-standardized	ROW	STD	15	STD 15	SOM	0.183897
Alizadeh	no.norm	non-standardized	ROW	STD	1500	STD 1500	hclust.corr.ave	0.234343
Finak	no.norm	non-standardized	ROW	STD	1500	STD 1500	hclust.corr.ave	0.939384
Galland	no.norm	non-standardized	ROW	STD	1500	STD 1500	hclust.corr.ave	0.343745
Herschkowitz	no.norm	non-standardized	ROW	STD	1500	STD 1500	hclust.corr.ave	0.509435
Jones	no.norm	non-standardized	ROW	STD	1500	STD 1500	hclust.corr.ave	0.353051
Sorlie	no.norm	non-standardized	ROW	STD	1500	STD 1500	hclust.corr.ave	0.294315
Ye	no.norm	non-standardized	ROW	STD	1500	STD 1500	hclust.corr.ave	0.365743
Alizadeh	no.norm	non-standardized	ROW	STD	1500	STD 1500	hclust.corr.ward	0.882429
Finak	no.norm	non-standardized	ROW	STD	1500	STD 1500	hclust.corr.ward	0.939384
Galland	no.norm	non-standardized	ROW	STD	1500	STD 1500	hclust.corr.ward	0.408602
Herschkowitz	no.norm	non-standardized	ROW	STD	1500	STD 1500	hclust.corr.ward	0.509377
Jones	no.norm	non-standardized	ROW	STD	1500	STD 1500	hclust.corr.ward	1
Sorlie	no.norm	non-standardized	ROW	STD	1500	STD 1500	hclust.corr.ward	0.340285
Ye	no.norm	non-standardized	ROW	STD	1500	STD 1500	hclust.corr.ward	0.268347
Alizadeh	no.norm	non-standardized	ROW	STD	1500	STD 1500	hclust.eucl.ave	0.0141341
Finak	no.norm	non-standardized	ROW	STD	1500	STD 1500	hclust.eucl.ave	0.939384
Galland	no.norm	non-standardized	ROW	STD	1500	STD 1500	hclust.eucl.ave	0.343434
Herschkowitz	no.norm	non-standardized	ROW	STD	1500	STD 1500	hclust.eucl.ave	0.313503
Jones	no.norm	non-standardized	ROW	STD	1500	STD 1500	hclust.eucl.ave	0.304272
Sorlie	no.norm	non-standardized	ROW	STD	1500	STD 1500	hclust.eucl.ave	0.208867
Ye	no.norm	non-standardized	ROW	STD	1500	STD 1500	hclust.eucl.ave	0.308525
Alizadeh	no.norm	non-standardized	ROW	STD	1500	STD 1500	hclust.eucl.ward	0.669226
Finak	no.norm	non-standardized	ROW	STD	1500	STD 1500	hclust.eucl.ward	0.939384
Galland	no.norm	non-standardized	ROW	STD	1500	STD 1500	hclust.eucl.ward	0.407482
Herschkowitz	no.norm	non-standardized	ROW	STD	1500	STD 1500	hclust.eucl.ward	0.509348
Jones	no.norm	non-standardized	ROW	STD	1500	STD 1500	hclust.eucl.ward	1
Sorlie	no.norm	non-standardized	ROW	STD	1500	STD 1500	hclust.eucl.ward	0.330692
Ye	no.norm	non-standardized	ROW	STD	1500	STD 1500	hclust.eucl.ward	0.31383
Alizadeh	no.norm	non-standardized	ROW	STD	1500	STD 1500	hclust.manh.ave	0.191106
Finak	no.norm	non-standardized	ROW	STD	1500	STD 1500	hclust.manh.ave	0.939384
Galland	no.norm	non-standardized	ROW	STD	1500	STD 1500	hclust.manh.ave	0.407482
Herschkowitz	no.norm	non-standardized	ROW	STD	1500	STD 1500	hclust.manh.ave	0.482486
Jones	no.norm	non-standardized	ROW	STD	1500	STD 1500	hclust.manh.ave	0.6222
Sorlie	no.norm	non-standardized	ROW	STD	1500	STD 1500	hclust.manh.ave	0.203732
Ye	no.norm	non-standardized	ROW	STD	1500	STD 1500	hclust.manh.ave	0.308525
Alizadeh	no.norm	non-standardized	ROW	STD	1500	STD 1500	hclust.manh.ward	0.464381
Finak	no.norm	non-standardized	ROW	STD	1500	STD 1500	hclust.manh.ward	0.939384
Galland	no.norm	non-standardized	ROW	STD	1500	STD 1500	hclust.manh.ward	0.630624
Herschkowitz	no.norm	non-standardized	ROW	STD	1500	STD 1500	hclust.manh.ward	0.509348
Jones	no.norm	non-standardized	ROW	STD	1500	STD 1500	hclust.manh.ward	1
Sorlie	no.norm	non-standardized	ROW	STD	1500	STD 1500	hclust.manh.ward	0.13563
Ye	no.norm	non-standardized	ROW	STD	1500	STD 1500	hclust.manh.ward	0.268347
Alizadeh	no.norm	non-standardized	ROW	STD	1500	STD 1500	kmeans	0.443853
Finak	no.norm	non-standardized	ROW	STD	1500	STD 1500	kmeans	1
Galland	no.norm	non-standardized	ROW	STD	1500	STD 1500	kmeans	0.551123
Herschkowitz	no.norm	non-standardized	ROW	STD	1500	STD 1500	kmeans	0.537086
Jones	no.norm	non-standardized	ROW	STD	1500	STD 1500	kmeans	1
Sorlie	no.norm	non-standardized	ROW	STD	1500	STD 1500	kmeans	0.36313
Ye	no.norm	non-standardized	ROW	STD	1500	STD 1500	kmeans	0.377257
Alizadeh	no.norm	non-standardized	ROW	STD	1500	STD 1500	PAM.corr	0.882427
Finak	no.norm	non-standardized	ROW	STD	1500	STD 1500	PAM.corr	1
Galland	no.norm	non-standardized	ROW	STD	1500	STD 1500	PAM.corr	0.477459
Herschkowitz	no.norm	non-standardized	ROW	STD	1500	STD 1500	PAM.corr	0.456229
Jones	no.norm	non-standardized	ROW	STD	1500	STD 1500	PAM.corr	0.858957
Sorlie	no.norm	non-standardized	ROW	STD	1500	STD 1500	PAM.corr	0.352439
Ye	no.norm	non-standardized	ROW	STD	1500	STD 1500	PAM.corr	0.352687
Alizadeh	no.norm	non-standardized	ROW	STD	1500	STD 1500	PAM.eucl	0.404556
Finak	no.norm	non-standardized	ROW	STD	1500	STD 1500	PAM.eucl	0.939384
Galland	no.norm	non-standardized	ROW	STD	1500	STD 1500	PAM.eucl	0.284587
Herschkowitz	no.norm	non-standardized	ROW	STD	1500	STD 1500	PAM.eucl	0.482433
Jones	no.norm	non-standardized	ROW	STD	1500	STD 1500	PAM.eucl	0.950113
Sorlie	no.norm	non-standardized	ROW	STD	1500	STD 1500	PAM.eucl	0.271199
Ye	no.norm	non-standardized	ROW	STD	1500	STD 1500	PAM.eucl	0.496101
Alizadeh	no.norm	non-standardized	ROW	STD	1500	STD 1500	SOM	0.506591
Finak	no.norm	non-standardized	ROW	STD	1500	STD 1500	SOM	0.880641
Galland	no.norm	non-standardized	ROW	STD	1500	STD 1500	SOM	0.343434
Herschkowitz	no.norm	non-standardized	ROW	STD	1500	STD 1500	SOM	0.456245
Jones	no.norm	non-standardized	ROW	STD	1500	STD 1500	SOM	1
Sorlie	no.norm	non-standardized	ROW	STD	1500	STD 1500	SOM	0.330692
Ye	no.norm	non-standardized	ROW	STD	1500	STD 1500	SOM	0.388273
Alizadeh	no.norm	non-standardized	ROW	STD	300	STD 300	hclust.corr.ave	0.911138
Finak	no.norm	non-standardized	ROW	STD	300	STD 300	hclust.corr.ave	1
Galland	no.norm	non-standardized	ROW	STD	300	STD 300	hclust.corr.ave	0.408043
Herschkowitz	no.norm	non-standardized	ROW	STD	300	STD 300	hclust.corr.ave	0.537086
Jones	no.norm	non-standardized	ROW	STD	300	STD 300	hclust.corr.ave	0.657991
Sorlie	no.norm	non-standardized	ROW	STD	300	STD 300	hclust.corr.ave	0.423172
Ye	no.norm	non-standardized	ROW	STD	300	STD 300	hclust.corr.ave	0.151273
Alizadeh	no.norm	non-standardized	ROW	STD	300	STD 300	hclust.corr.ward	0.882427
Finak	no.norm	non-standardized	ROW	STD	300	STD 300	hclust.corr.ward	1
Galland	no.norm	non-standardized	ROW	STD	300	STD 300	hclust.corr.ward	0.343434
Herschkowitz	no.norm	non-standardized	ROW	STD	300	STD 300	hclust.corr.ward	0.456149
Jones	no.norm	non-standardized	ROW	STD	300	STD 300	hclust.corr.ward	1
Sorlie	no.norm	non-standardized	ROW	STD	300	STD 300	hclust.corr.ward	0.36313
Ye	no.norm	non-standardized	ROW	STD	300	STD 300	hclust.corr.ward	0.168391
Alizadeh	no.norm	non-standardized	ROW	STD	300	STD 300	hclust.eucl.ave	0.669226
Finak	no.norm	non-standardized	ROW	STD	300	STD 300	hclust.eucl.ave	1
Galland	no.norm	non-standardized	ROW	STD	300	STD 300	hclust.eucl.ave	0.107569
Herschkowitz	no.norm	non-standardized	ROW	STD	300	STD 300	hclust.eucl.ave	0.565499
Jones	no.norm	non-standardized	ROW	STD	300	STD 300	hclust.eucl.ave	0.554502
Sorlie	no.norm	non-standardized	ROW	STD	300	STD 300	hclust.eucl.ave	0.231467
Ye	no.norm	non-standardized	ROW	STD	300	STD 300	hclust.eucl.ave	0.368511
Alizadeh	no.norm	non-standardized	ROW	STD	300	STD 300	hclust.eucl.ward	0.745715
Finak	no.norm	non-standardized	ROW	STD	300	STD 300	hclust.eucl.ward	1
Galland	no.norm	non-standardized	ROW	STD	300	STD 300	hclust.eucl.ward	0.182535
Herschkowitz	no.norm	non-standardized	ROW	STD	300	STD 300	hclust.eucl.ward	0.482474
Jones	no.norm	non-standardized	ROW	STD	300	STD 300	hclust.eucl.ward	1
Sorlie	no.norm	non-standardized	ROW	STD	300	STD 300	hclust.eucl.ward	0.386766
Ye	no.norm	non-standardized	ROW	STD	300	STD 300	hclust.eucl.ward	0.25659
Alizadeh	no.norm	non-standardized	ROW	STD	300	STD 300	hclust.manh.ave	0.669252
Finak	no.norm	non-standardized	ROW	STD	300	STD 300	hclust.manh.ave	1
Galland	no.norm	non-standardized	ROW	STD	300	STD 300	hclust.manh.ave	0.139344
Herschkowitz	no.norm	non-standardized	ROW	STD	300	STD 300	hclust.manh.ave	0.53712
Jones	no.norm	non-standardized	ROW	STD	300	STD 300	hclust.manh.ave	0.6222
Sorlie	no.norm	non-standardized	ROW	STD	300	STD 300	hclust.manh.ave	0.294315
Ye	no.norm	non-standardized	ROW	STD	300	STD 300	hclust.manh.ave	0.31383
Alizadeh	no.norm	non-standardized	ROW	STD	300	STD 300	hclust.manh.ward	0.799036
Finak	no.norm	non-standardized	ROW	STD	300	STD 300	hclust.manh.ward	1
Galland	no.norm	non-standardized	ROW	STD	300	STD 300	hclust.manh.ward	0.343331
Herschkowitz	no.norm	non-standardized	ROW	STD	300	STD 300	hclust.manh.ward	0.456229
Jones	no.norm	non-standardized	ROW	STD	300	STD 300	hclust.manh.ward	1
Sorlie	no.norm	non-standardized	ROW	STD	300	STD 300	hclust.manh.ward	0.32652
Ye	no.norm	non-standardized	ROW	STD	300	STD 300	hclust.manh.ward	0.311339
Alizadeh	no.norm	non-standardized	ROW	STD	300	STD 300	kmeans	0.772148
Finak	no.norm	non-standardized	ROW	STD	300	STD 300	kmeans	1
Galland	no.norm	non-standardized	ROW	STD	300	STD 300	kmeans	0.183308
Herschkowitz	no.norm	non-standardized	ROW	STD	300	STD 300	kmeans	0.537102
Jones	no.norm	non-standardized	ROW	STD	300	STD 300	kmeans	1
Sorlie	no.norm	non-standardized	ROW	STD	300	STD 300	kmeans	0.4338
Ye	no.norm	non-standardized	ROW	STD	300	STD 300	kmeans	0.268347
Alizadeh	no.norm	non-standardized	ROW	STD	300	STD 300	Mclust	0.745719
Finak	no.norm	non-standardized	ROW	STD	300	STD 300	Mclust	1
Galland	no.norm	non-standardized	ROW	STD	300	STD 300	Mclust	0.230951
Herschkowitz	no.norm	non-standardized	ROW	STD	300	STD 300	Mclust	0.50942
Jones	no.norm	non-standardized	ROW	STD	300	STD 300	Mclust	1
Sorlie	no.norm	non-standardized	ROW	STD	300	STD 300	Mclust	0.340285
Ye	no.norm	non-standardized	ROW	STD	300	STD 300	Mclust	0.268347
Alizadeh	no.norm	non-standardized	ROW	STD	300	STD 300	PAM.corr	0.826375
Finak	no.norm	non-standardized	ROW	STD	300	STD 300	PAM.corr	0.93938
Galland	no.norm	non-standardized	ROW	STD	300	STD 300	PAM.corr	0.285038
Herschkowitz	no.norm	non-standardized	ROW	STD	300	STD 300	PAM.corr	0.482486
Jones	no.norm	non-standardized	ROW	STD	300	STD 300	PAM.corr	0.951067
Sorlie	no.norm	non-standardized	ROW	STD	300	STD 300	PAM.corr	0.39747
Ye	no.norm	non-standardized	ROW	STD	300	STD 300	PAM.corr	0.105717
Alizadeh	no.norm	non-standardized	ROW	STD	300	STD 300	PAM.eucl	0.694222
Finak	no.norm	non-standardized	ROW	STD	300	STD 300	PAM.eucl	1
Galland	no.norm	non-standardized	ROW	STD	300	STD 300	PAM.eucl	0.182535
Herschkowitz	no.norm	non-standardized	ROW	STD	300	STD 300	PAM.eucl	0.482486
Jones	no.norm	non-standardized	ROW	STD	300	STD 300	PAM.eucl	0.950113
Sorlie	no.norm	non-standardized	ROW	STD	300	STD 300	PAM.eucl	0.39747
Ye	no.norm	non-standardized	ROW	STD	300	STD 300	PAM.eucl	0.171476
Alizadeh	no.norm	non-standardized	ROW	STD	300	STD 300	SOM	0.799036
Finak	no.norm	non-standardized	ROW	STD	300	STD 300	SOM	1
Galland	no.norm	non-standardized	ROW	STD	300	STD 300	SOM	0.285038
Herschkowitz	no.norm	non-standardized	ROW	STD	300	STD 300	SOM	0.482456
Jones	no.norm	non-standardized	ROW	STD	300	STD 300	SOM	0.900307
Sorlie	no.norm	non-standardized	ROW	STD	300	STD 300	SOM	0.294315
Ye	no.norm	non-standardized	ROW	STD	300	STD 300	SOM	0.268347
Alizadeh	no.norm	non-standardized	ROW	STD	500	STD 500	hclust.corr.ave	0.826375
Finak	no.norm	non-standardized	ROW	STD	500	STD 500	hclust.corr.ave	0.939384
Galland	no.norm	non-standardized	ROW	STD	500	STD 500	hclust.corr.ave	0.231557
Herschkowitz	no.norm	non-standardized	ROW	STD	500	STD 500	hclust.corr.ave	0.537102
Jones	no.norm	non-standardized	ROW	STD	500	STD 500	hclust.corr.ave	0.378796
Sorlie	no.norm	non-standardized	ROW	STD	500	STD 500	hclust.corr.ave	0.40686
Ye	no.norm	non-standardized	ROW	STD	500	STD 500	hclust.corr.ave	0.132505
Alizadeh	no.norm	non-standardized	ROW	STD	500	STD 500	hclust.corr.ward	0.882428
Finak	no.norm	non-standardized	ROW	STD	500	STD 500	hclust.corr.ward	0.939384
Galland	no.norm	non-standardized	ROW	STD	500	STD 500	hclust.corr.ward	0.230587
Herschkowitz	no.norm	non-standardized	ROW	STD	500	STD 500	hclust.corr.ward	0.482334
Jones	no.norm	non-standardized	ROW	STD	500	STD 500	hclust.corr.ward	1
Sorlie	no.norm	non-standardized	ROW	STD	500	STD 500	hclust.corr.ward	0.4338
Ye	no.norm	non-standardized	ROW	STD	500	STD 500	hclust.corr.ward	0.263349
Alizadeh	no.norm	non-standardized	ROW	STD	500	STD 500	hclust.eucl.ave	0.074005
Finak	no.norm	non-standardized	ROW	STD	500	STD 500	hclust.eucl.ave	0.939384
Galland	no.norm	non-standardized	ROW	STD	500	STD 500	hclust.eucl.ave	0.185617
Herschkowitz	no.norm	non-standardized	ROW	STD	500	STD 500	hclust.eucl.ave	0.594604
Jones	no.norm	non-standardized	ROW	STD	500	STD 500	hclust.eucl.ave	0.304272
Sorlie	no.norm	non-standardized	ROW	STD	500	STD 500	hclust.eucl.ave	0.310971
Ye	no.norm	non-standardized	ROW	STD	500	STD 500	hclust.eucl.ave	0.195831
Alizadeh	no.norm	non-standardized	ROW	STD	500	STD 500	hclust.eucl.ward	0.719748
Finak	no.norm	non-standardized	ROW	STD	500	STD 500	hclust.eucl.ward	0.939384
Galland	no.norm	non-standardized	ROW	STD	500	STD 500	hclust.eucl.ward	0.18715
Herschkowitz	no.norm	non-standardized	ROW	STD	500	STD 500	hclust.eucl.ward	0.456112
Jones	no.norm	non-standardized	ROW	STD	500	STD 500	hclust.eucl.ward	1
Sorlie	no.norm	non-standardized	ROW	STD	500	STD 500	hclust.eucl.ward	0.309118
Ye	no.norm	non-standardized	ROW	STD	500	STD 500	hclust.eucl.ward	0.320037
Alizadeh	no.norm	non-standardized	ROW	STD	500	STD 500	hclust.manh.ave	0.620475
Finak	no.norm	non-standardized	ROW	STD	500	STD 500	hclust.manh.ave	0.939384
Galland	no.norm	non-standardized	ROW	STD	500	STD 500	hclust.manh.ave	0.184336
Herschkowitz	no.norm	non-standardized	ROW	STD	500	STD 500	hclust.manh.ave	0.53712
Jones	no.norm	non-standardized	ROW	STD	500	STD 500	hclust.manh.ave	0.6222
Sorlie	no.norm	non-standardized	ROW	STD	500	STD 500	hclust.manh.ave	0.185102
Ye	no.norm	non-standardized	ROW	STD	500	STD 500	hclust.manh.ave	0.280482
Alizadeh	no.norm	non-standardized	ROW	STD	500	STD 500	hclust.manh.ward	0.745714
Finak	no.norm	non-standardized	ROW	STD	500	STD 500	hclust.manh.ward	0.939384
Galland	no.norm	non-standardized	ROW	STD	500	STD 500	hclust.manh.ward	0.477459
Herschkowitz	no.norm	non-standardized	ROW	STD	500	STD 500	hclust.manh.ward	0.482372
Jones	no.norm	non-standardized	ROW	STD	500	STD 500	hclust.manh.ward	1
Sorlie	no.norm	non-standardized	ROW	STD	500	STD 500	hclust.manh.ward	0.261006
Ye	no.norm	non-standardized	ROW	STD	500	STD 500	hclust.manh.ward	0.320037
Alizadeh	no.norm	non-standardized	ROW	STD	500	STD 500	kmeans	0.854173
Finak	no.norm	non-standardized	ROW	STD	500	STD 500	kmeans	1
Galland	no.norm	non-standardized	ROW	STD	500	STD 500	kmeans	0.141509
Herschkowitz	no.norm	non-standardized	ROW	STD	500	STD 500	kmeans	0.50942
Jones	no.norm	non-standardized	ROW	STD	500	STD 500	kmeans	1
Sorlie	no.norm	non-standardized	ROW	STD	500	STD 500	kmeans	0.330692
Ye	no.norm	non-standardized	ROW	STD	500	STD 500	kmeans	0.320037
Alizadeh	no.norm	non-standardized	ROW	STD	500	STD 500	Mclust	0.719742
Finak	no.norm	non-standardized	ROW	STD	500	STD 500	Mclust	0.939384
Galland	no.norm	non-standardized	ROW	STD	500	STD 500	Mclust	0.234814
Herschkowitz	no.norm	non-standardized	ROW	STD	500	STD 500	Mclust	0.482372
Jones	no.norm	non-standardized	ROW	STD	500	STD 500	Mclust	1
Sorlie	no.norm	non-standardized	ROW	STD	500	STD 500	Mclust	0.352439
Ye	no.norm	non-standardized	ROW	STD	500	STD 500	Mclust	0.349209
Alizadeh	no.norm	non-standardized	ROW	STD	500	STD 500	PAM.corr	0.854173
Finak	no.norm	non-standardized	ROW	STD	500	STD 500	PAM.corr	0.93938
Galland	no.norm	non-standardized	ROW	STD	500	STD 500	PAM.corr	0.343745
Herschkowitz	no.norm	non-standardized	ROW	STD	500	STD 500	PAM.corr	0.509435
Jones	no.norm	non-standardized	ROW	STD	500	STD 500	PAM.corr	0.951067
Sorlie	no.norm	non-standardized	ROW	STD	500	STD 500	PAM.corr	0.39747
Ye	no.norm	non-standardized	ROW	STD	500	STD 500	PAM.corr	0.105717
Alizadeh	no.norm	non-standardized	ROW	STD	500	STD 500	PAM.eucl	0.620475
Finak	no.norm	non-standardized	ROW	STD	500	STD 500	PAM.eucl	1
Galland	no.norm	non-standardized	ROW	STD	500	STD 500	PAM.eucl	0.284587
Herschkowitz	no.norm	non-standardized	ROW	STD	500	STD 500	PAM.eucl	0.509401
Jones	no.norm	non-standardized	ROW	STD	500	STD 500	PAM.eucl	0.904087
Sorlie	no.norm	non-standardized	ROW	STD	500	STD 500	PAM.eucl	0.309118
Ye	no.norm	non-standardized	ROW	STD	500	STD 500	PAM.eucl	0.330202
Alizadeh	no.norm	non-standardized	ROW	STD	500	STD 500	SOM	0.694219
Finak	no.norm	non-standardized	ROW	STD	500	STD 500	SOM	1
Galland	no.norm	non-standardized	ROW	STD	500	STD 500	SOM	0.408043
Herschkowitz	no.norm	non-standardized	ROW	STD	500	STD 500	SOM	0.482456
Jones	no.norm	non-standardized	ROW	STD	500	STD 500	SOM	0.900307
Sorlie	no.norm	non-standardized	ROW	STD	500	STD 500	SOM	0.422101
Ye	no.norm	non-standardized	ROW	STD	500	STD 500	SOM	0.340489
Alizadeh	no.norm	non-standardized	ROW	T1	100	T1 100	hclust.corr.ave	0.0659842
Finak	no.norm	non-standardized	ROW	T1	100	T1 100	hclust.corr.ave	0.0836283
Galland	no.norm	non-standardized	ROW	T1	100	T1 100	hclust.corr.ave	0.286613
Herschkowitz	no.norm	non-standardized	ROW	T1	100	T1 100	hclust.corr.ave	0.0396564
Jones	no.norm	non-standardized	ROW	T1	100	T1 100	hclust.corr.ave	-0.0158326
Sorlie	no.norm	non-standardized	ROW	T1	100	T1 100	hclust.corr.ave	0.138041
Ye	no.norm	non-standardized	ROW	T1	100	T1 100	hclust.corr.ave	0.308525
Alizadeh	no.norm	non-standardized	ROW	T1	100	T1 100	hclust.corr.ward	0.745719
Finak	no.norm	non-standardized	ROW	T1	100	T1 100	hclust.corr.ward	0.254727
Galland	no.norm	non-standardized	ROW	T1	100	T1 100	hclust.corr.ward	0.477047
Herschkowitz	no.norm	non-standardized	ROW	T1	100	T1 100	hclust.corr.ward	0.0809659
Jones	no.norm	non-standardized	ROW	T1	100	T1 100	hclust.corr.ward	0.950113
Sorlie	no.norm	non-standardized	ROW	T1	100	T1 100	hclust.corr.ward	0.261006
Ye	no.norm	non-standardized	ROW	T1	100	T1 100	hclust.corr.ward	0.349209
Alizadeh	no.norm	non-standardized	ROW	T1	100	T1 100	hclust.eucl.ave	0.0279824
Finak	no.norm	non-standardized	ROW	T1	100	T1 100	hclust.eucl.ave	0.0614615
Galland	no.norm	non-standardized	ROW	T1	100	T1 100	hclust.eucl.ave	0.551547
Herschkowitz	no.norm	non-standardized	ROW	T1	100	T1 100	hclust.eucl.ave	0.0314791
Jones	no.norm	non-standardized	ROW	T1	100	T1 100	hclust.eucl.ave	-0.0158326
Sorlie	no.norm	non-standardized	ROW	T1	100	T1 100	hclust.eucl.ave	0.0936615
Ye	no.norm	non-standardized	ROW	T1	100	T1 100	hclust.eucl.ave	0.195831
Alizadeh	no.norm	non-standardized	ROW	T1	100	T1 100	hclust.eucl.ward	0.745715
Finak	no.norm	non-standardized	ROW	T1	100	T1 100	hclust.eucl.ward	0.0975393
Galland	no.norm	non-standardized	ROW	T1	100	T1 100	hclust.eucl.ward	0.551547
Herschkowitz	no.norm	non-standardized	ROW	T1	100	T1 100	hclust.eucl.ward	0.0338751
Jones	no.norm	non-standardized	ROW	T1	100	T1 100	hclust.eucl.ward	0.756545
Sorlie	no.norm	non-standardized	ROW	T1	100	T1 100	hclust.eucl.ward	0.162271
Ye	no.norm	non-standardized	ROW	T1	100	T1 100	hclust.eucl.ward	0.244552
Alizadeh	no.norm	non-standardized	ROW	T1	100	T1 100	hclust.manh.ave	0.0378458
Finak	no.norm	non-standardized	ROW	T1	100	T1 100	hclust.manh.ave	0.0982197
Galland	no.norm	non-standardized	ROW	T1	100	T1 100	hclust.manh.ave	0.477459
Herschkowitz	no.norm	non-standardized	ROW	T1	100	T1 100	hclust.manh.ave	0.0487741
Jones	no.norm	non-standardized	ROW	T1	100	T1 100	hclust.manh.ave	-0.0158326
Sorlie	no.norm	non-standardized	ROW	T1	100	T1 100	hclust.manh.ave	0.141081
Ye	no.norm	non-standardized	ROW	T1	100	T1 100	hclust.manh.ave	0.304193
Alizadeh	no.norm	non-standardized	ROW	T1	100	T1 100	hclust.manh.ward	0.719742
Finak	no.norm	non-standardized	ROW	T1	100	T1 100	hclust.manh.ward	0.0788919
Galland	no.norm	non-standardized	ROW	T1	100	T1 100	hclust.manh.ward	0.477459
Herschkowitz	no.norm	non-standardized	ROW	T1	100	T1 100	hclust.manh.ward	0.0339937
Jones	no.norm	non-standardized	ROW	T1	100	T1 100	hclust.manh.ward	0.756545
Sorlie	no.norm	non-standardized	ROW	T1	100	T1 100	hclust.manh.ward	0.114204
Ye	no.norm	non-standardized	ROW	T1	100	T1 100	hclust.manh.ward	0.452289
Alizadeh	no.norm	non-standardized	ROW	T1	100	T1 100	kmeans	0.573506
Finak	no.norm	non-standardized	ROW	T1	100	T1 100	kmeans	0.0445401
Galland	no.norm	non-standardized	ROW	T1	100	T1 100	kmeans	0.477047
Herschkowitz	no.norm	non-standardized	ROW	T1	100	T1 100	kmeans	0.0713279
Jones	no.norm	non-standardized	ROW	T1	100	T1 100	kmeans	0.800725
Sorlie	no.norm	non-standardized	ROW	T1	100	T1 100	kmeans	0.277721
Ye	no.norm	non-standardized	ROW	T1	100	T1 100	kmeans	0.388273
Alizadeh	no.norm	non-standardized	ROW	T1	100	T1 100	Mclust	0.0791754
Finak	no.norm	non-standardized	ROW	T1	100	T1 100	Mclust	0.060956
Galland	no.norm	non-standardized	ROW	T1	100	T1 100	Mclust	0.551547
Herschkowitz	no.norm	non-standardized	ROW	T1	100	T1 100	Mclust	0.02635
Jones	no.norm	non-standardized	ROW	T1	100	T1 100	Mclust	0.756545
Sorlie	no.norm	non-standardized	ROW	T1	100	T1 100	Mclust	0.163152
Ye	no.norm	non-standardized	ROW	T1	100	T1 100	Mclust	0.31383
Alizadeh	no.norm	non-standardized	ROW	T1	100	T1 100	PAM.corr	0.77215
Finak	no.norm	non-standardized	ROW	T1	100	T1 100	PAM.corr	0.0784453
Galland	no.norm	non-standardized	ROW	T1	100	T1 100	PAM.corr	0.343745
Herschkowitz	no.norm	non-standardized	ROW	T1	100	T1 100	PAM.corr	0.0825085
Jones	no.norm	non-standardized	ROW	T1	100	T1 100	PAM.corr	0.648126
Sorlie	no.norm	non-standardized	ROW	T1	100	T1 100	PAM.corr	0.220841
Ye	no.norm	non-standardized	ROW	T1	100	T1 100	PAM.corr	0.288484
Alizadeh	no.norm	non-standardized	ROW	T1	100	T1 100	PAM.eucl	0.596744
Finak	no.norm	non-standardized	ROW	T1	100	T1 100	PAM.eucl	0.0205509
Galland	no.norm	non-standardized	ROW	T1	100	T1 100	PAM.eucl	0.630857
Herschkowitz	no.norm	non-standardized	ROW	T1	100	T1 100	PAM.eucl	0.10663
Jones	no.norm	non-standardized	ROW	T1	100	T1 100	PAM.eucl	0.750834
Sorlie	no.norm	non-standardized	ROW	T1	100	T1 100	PAM.eucl	0.289645
Ye	no.norm	non-standardized	ROW	T1	100	T1 100	PAM.eucl	0.385106
Alizadeh	no.norm	non-standardized	ROW	T1	100	T1 100	SOM	0.596717
Finak	no.norm	non-standardized	ROW	T1	100	T1 100	SOM	0.0605513
Galland	no.norm	non-standardized	ROW	T1	100	T1 100	SOM	0.407482
Herschkowitz	no.norm	non-standardized	ROW	T1	100	T1 100	SOM	0.119514
Jones	no.norm	non-standardized	ROW	T1	100	T1 100	SOM	0.805096
Sorlie	no.norm	non-standardized	ROW	T1	100	T1 100	SOM	0.163152
Ye	no.norm	non-standardized	ROW	T1	100	T1 100	SOM	0.27895
Alizadeh	no.norm	non-standardized	ROW	T1	1000	T1 1000	hclust.corr.ave	0.0822058
Finak	no.norm	non-standardized	ROW	T1	1000	T1 1000	hclust.corr.ave	0.122517
Galland	no.norm	non-standardized	ROW	T1	1000	T1 1000	hclust.corr.ave	0.631148
Herschkowitz	no.norm	non-standardized	ROW	T1	1000	T1 1000	hclust.corr.ave	0.0398738
Jones	no.norm	non-standardized	ROW	T1	1000	T1 1000	hclust.corr.ave	0.0413942
Sorlie	no.norm	non-standardized	ROW	T1	1000	T1 1000	hclust.corr.ave	0.278818
Ye	no.norm	non-standardized	ROW	T1	1000	T1 1000	hclust.corr.ave	0.308525
Alizadeh	no.norm	non-standardized	ROW	T1	1000	T1 1000	hclust.corr.ward	0.799039
Finak	no.norm	non-standardized	ROW	T1	1000	T1 1000	hclust.corr.ward	0.254004
Galland	no.norm	non-standardized	ROW	T1	1000	T1 1000	hclust.corr.ward	0.477459
Herschkowitz	no.norm	non-standardized	ROW	T1	1000	T1 1000	hclust.corr.ward	0.272239
Jones	no.norm	non-standardized	ROW	T1	1000	T1 1000	hclust.corr.ward	0.950113
Sorlie	no.norm	non-standardized	ROW	T1	1000	T1 1000	hclust.corr.ward	0.203732
Ye	no.norm	non-standardized	ROW	T1	1000	T1 1000	hclust.corr.ward	0.511181
Alizadeh	no.norm	non-standardized	ROW	T1	1000	T1 1000	hclust.eucl.ave	0.110685
Finak	no.norm	non-standardized	ROW	T1	1000	T1 1000	hclust.eucl.ave	0.167899
Galland	no.norm	non-standardized	ROW	T1	1000	T1 1000	hclust.eucl.ave	0.476799
Herschkowitz	no.norm	non-standardized	ROW	T1	1000	T1 1000	hclust.eucl.ave	0.105603
Jones	no.norm	non-standardized	ROW	T1	1000	T1 1000	hclust.eucl.ave	-0.0158326
Sorlie	no.norm	non-standardized	ROW	T1	1000	T1 1000	hclust.eucl.ave	0.220841
Ye	no.norm	non-standardized	ROW	T1	1000	T1 1000	hclust.eucl.ave	0.358799
Alizadeh	no.norm	non-standardized	ROW	T1	1000	T1 1000	hclust.eucl.ward	0.694229
Finak	no.norm	non-standardized	ROW	T1	1000	T1 1000	hclust.eucl.ward	0.120392
Galland	no.norm	non-standardized	ROW	T1	1000	T1 1000	hclust.eucl.ward	0.344262
Herschkowitz	no.norm	non-standardized	ROW	T1	1000	T1 1000	hclust.eucl.ward	0.292731
Jones	no.norm	non-standardized	ROW	T1	1000	T1 1000	hclust.eucl.ward	0.85053
Sorlie	no.norm	non-standardized	ROW	T1	1000	T1 1000	hclust.eucl.ward	0.211898
Ye	no.norm	non-standardized	ROW	T1	1000	T1 1000	hclust.eucl.ward	0.357016
Alizadeh	no.norm	non-standardized	ROW	T1	1000	T1 1000	hclust.manh.ave	0.0106362
Finak	no.norm	non-standardized	ROW	T1	1000	T1 1000	hclust.manh.ave	0.195105
Galland	no.norm	non-standardized	ROW	T1	1000	T1 1000	hclust.manh.ave	0.408043
Herschkowitz	no.norm	non-standardized	ROW	T1	1000	T1 1000	hclust.manh.ave	0.081282
Jones	no.norm	non-standardized	ROW	T1	1000	T1 1000	hclust.manh.ave	0.212162
Sorlie	no.norm	non-standardized	ROW	T1	1000	T1 1000	hclust.manh.ave	0.17801
Ye	no.norm	non-standardized	ROW	T1	1000	T1 1000	hclust.manh.ave	0.264464
Alizadeh	no.norm	non-standardized	ROW	T1	1000	T1 1000	hclust.manh.ward	0.528396
Finak	no.norm	non-standardized	ROW	T1	1000	T1 1000	hclust.manh.ward	0.254406
Galland	no.norm	non-standardized	ROW	T1	1000	T1 1000	hclust.manh.ward	0.344262
Herschkowitz	no.norm	non-standardized	ROW	T1	1000	T1 1000	hclust.manh.ward	0.214653
Jones	no.norm	non-standardized	ROW	T1	1000	T1 1000	hclust.manh.ward	0.680305
Sorlie	no.norm	non-standardized	ROW	T1	1000	T1 1000	hclust.manh.ward	0.141081
Ye	no.norm	non-standardized	ROW	T1	1000	T1 1000	hclust.manh.ward	0.368511
Alizadeh	no.norm	non-standardized	ROW	T1	1000	T1 1000	kmeans	0.772157
Finak	no.norm	non-standardized	ROW	T1	1000	T1 1000	kmeans	0.167226
Galland	no.norm	non-standardized	ROW	T1	1000	T1 1000	kmeans	0.407482
Herschkowitz	no.norm	non-standardized	ROW	T1	1000	T1 1000	kmeans	0.292714
Jones	no.norm	non-standardized	ROW	T1	1000	T1 1000	kmeans	0.85053
Sorlie	no.norm	non-standardized	ROW	T1	1000	T1 1000	kmeans	0.320096
Ye	no.norm	non-standardized	ROW	T1	1000	T1 1000	kmeans	0.348042
Alizadeh	no.norm	non-standardized	ROW	T1	1000	T1 1000	PAM.corr	0.826375
Finak	no.norm	non-standardized	ROW	T1	1000	T1 1000	PAM.corr	0.254727
Galland	no.norm	non-standardized	ROW	T1	1000	T1 1000	PAM.corr	0.551264
Herschkowitz	no.norm	non-standardized	ROW	T1	1000	T1 1000	PAM.corr	0.197289
Jones	no.norm	non-standardized	ROW	T1	1000	T1 1000	PAM.corr	0.695156
Sorlie	no.norm	non-standardized	ROW	T1	1000	T1 1000	PAM.corr	0.261006
Ye	no.norm	non-standardized	ROW	T1	1000	T1 1000	PAM.corr	0.297019
Alizadeh	no.norm	non-standardized	ROW	T1	1000	T1 1000	PAM.eucl	0.423723
Finak	no.norm	non-standardized	ROW	T1	1000	T1 1000	PAM.eucl	0.0620673
Galland	no.norm	non-standardized	ROW	T1	1000	T1 1000	PAM.eucl	0.477047
Herschkowitz	no.norm	non-standardized	ROW	T1	1000	T1 1000	PAM.eucl	0.313759
Jones	no.norm	non-standardized	ROW	T1	1000	T1 1000	PAM.eucl	0.587723
Sorlie	no.norm	non-standardized	ROW	T1	1000	T1 1000	PAM.eucl	0.211898
Ye	no.norm	non-standardized	ROW	T1	1000	T1 1000	PAM.eucl	0.348042
Alizadeh	no.norm	non-standardized	ROW	T1	1000	T1 1000	SOM	0.403944
Finak	no.norm	non-standardized	ROW	T1	1000	T1 1000	SOM	0.0973447
Galland	no.norm	non-standardized	ROW	T1	1000	T1 1000	SOM	0.408043
Herschkowitz	no.norm	non-standardized	ROW	T1	1000	T1 1000	SOM	0.381822
Jones	no.norm	non-standardized	ROW	T1	1000	T1 1000	SOM	0.761651
Sorlie	no.norm	non-standardized	ROW	T1	1000	T1 1000	SOM	0.211898
Ye	no.norm	non-standardized	ROW	T1	1000	T1 1000	SOM	0.406673
Alizadeh	no.norm	non-standardized	ROW	T1	15	T1 15	hclust.corr.ave	0.191793
Finak	no.norm	non-standardized	ROW	T1	15	T1 15	hclust.corr.ave	0.0347838
Galland	no.norm	non-standardized	ROW	T1	15	T1 15	hclust.corr.ave	0.100532
Herschkowitz	no.norm	non-standardized	ROW	T1	15	T1 15	hclust.corr.ave	0.0314791
Jones	no.norm	non-standardized	ROW	T1	15	T1 15	hclust.corr.ave	-0.00483
Sorlie	no.norm	non-standardized	ROW	T1	15	T1 15	hclust.corr.ave	0.261325
Ye	no.norm	non-standardized	ROW	T1	15	T1 15	hclust.corr.ave	0.222056
Alizadeh	no.norm	non-standardized	ROW	T1	15	T1 15	hclust.corr.ward	0.219409
Finak	no.norm	non-standardized	ROW	T1	15	T1 15	hclust.corr.ward	0.0600449
Galland	no.norm	non-standardized	ROW	T1	15	T1 15	hclust.corr.ward	0.284587
Herschkowitz	no.norm	non-standardized	ROW	T1	15	T1 15	hclust.corr.ward	0.0339889
Jones	no.norm	non-standardized	ROW	T1	15	T1 15	hclust.corr.ward	0.659279
Sorlie	no.norm	non-standardized	ROW	T1	15	T1 15	hclust.corr.ward	0.185102
Ye	no.norm	non-standardized	ROW	T1	15	T1 15	hclust.corr.ward	0.31383
Alizadeh	no.norm	non-standardized	ROW	T1	15	T1 15	hclust.eucl.ave	0.0728011
Finak	no.norm	non-standardized	ROW	T1	15	T1 15	hclust.eucl.ave	0.0602475
Galland	no.norm	non-standardized	ROW	T1	15	T1 15	hclust.eucl.ave	0.185617
Herschkowitz	no.norm	non-standardized	ROW	T1	15	T1 15	hclust.eucl.ave	0.0421171
Jones	no.norm	non-standardized	ROW	T1	15	T1 15	hclust.eucl.ave	-0.0158326
Sorlie	no.norm	non-standardized	ROW	T1	15	T1 15	hclust.eucl.ave	0.209644
Ye	no.norm	non-standardized	ROW	T1	15	T1 15	hclust.eucl.ave	0.268537
Alizadeh	no.norm	non-standardized	ROW	T1	15	T1 15	hclust.eucl.ward	0.178115
Finak	no.norm	non-standardized	ROW	T1	15	T1 15	hclust.eucl.ward	0.100738
Galland	no.norm	non-standardized	ROW	T1	15	T1 15	hclust.eucl.ward	0.185617
Herschkowitz	no.norm	non-standardized	ROW	T1	15	T1 15	hclust.eucl.ward	0.0339889
Jones	no.norm	non-standardized	ROW	T1	15	T1 15	hclust.eucl.ward	0.44597
Sorlie	no.norm	non-standardized	ROW	T1	15	T1 15	hclust.eucl.ward	0.197802
Ye	no.norm	non-standardized	ROW	T1	15	T1 15	hclust.eucl.ward	0.210886
Alizadeh	no.norm	non-standardized	ROW	T1	15	T1 15	hclust.manh.ave	0.0280199
Finak	no.norm	non-standardized	ROW	T1	15	T1 15	hclust.manh.ave	0.0453632
Galland	no.norm	non-standardized	ROW	T1	15	T1 15	hclust.manh.ave	0.185617
Herschkowitz	no.norm	non-standardized	ROW	T1	15	T1 15	hclust.manh.ave	0.0264169
Jones	no.norm	non-standardized	ROW	T1	15	T1 15	hclust.manh.ave	-0.0158326
Sorlie	no.norm	non-standardized	ROW	T1	15	T1 15	hclust.manh.ave	0.235971
Ye	no.norm	non-standardized	ROW	T1	15	T1 15	hclust.manh.ave	0.268347
Alizadeh	no.norm	non-standardized	ROW	T1	15	T1 15	hclust.manh.ward	0.177686
Finak	no.norm	non-standardized	ROW	T1	15	T1 15	hclust.manh.ward	0.0816607
Galland	no.norm	non-standardized	ROW	T1	15	T1 15	hclust.manh.ward	0.184336
Herschkowitz	no.norm	non-standardized	ROW	T1	15	T1 15	hclust.manh.ward	0.0422582
Jones	no.norm	non-standardized	ROW	T1	15	T1 15	hclust.manh.ward	0.44597
Sorlie	no.norm	non-standardized	ROW	T1	15	T1 15	hclust.manh.ward	0.194809
Ye	no.norm	non-standardized	ROW	T1	15	T1 15	hclust.manh.ward	0.190131
Alizadeh	no.norm	non-standardized	ROW	T1	15	T1 15	kmeans	0.153338
Finak	no.norm	non-standardized	ROW	T1	15	T1 15	kmeans	0.0800806
Galland	no.norm	non-standardized	ROW	T1	15	T1 15	kmeans	0.142992
Herschkowitz	no.norm	non-standardized	ROW	T1	15	T1 15	kmeans	0.0336095
Jones	no.norm	non-standardized	ROW	T1	15	T1 15	kmeans	0.619774
Sorlie	no.norm	non-standardized	ROW	T1	15	T1 15	kmeans	0.185236
Ye	no.norm	non-standardized	ROW	T1	15	T1 15	kmeans	0.210616
Alizadeh	no.norm	non-standardized	ROW	T1	15	T1 15	Mclust	0.165306
Finak	no.norm	non-standardized	ROW	T1	15	T1 15	Mclust	0.100738
Galland	no.norm	non-standardized	ROW	T1	15	T1 15	Mclust	0.185617
Herschkowitz	no.norm	non-standardized	ROW	T1	15	T1 15	Mclust	0.05068
Jones	no.norm	non-standardized	ROW	T1	15	T1 15	Mclust	0.497626
Sorlie	no.norm	non-standardized	ROW	T1	15	T1 15	Mclust	0.174569
Ye	no.norm	non-standardized	ROW	T1	15	T1 15	Mclust	0.294994
Alizadeh	no.norm	non-standardized	ROW	T1	15	T1 15	PAM.corr	0.464104
Finak	no.norm	non-standardized	ROW	T1	15	T1 15	PAM.corr	0.0825964
Galland	no.norm	non-standardized	ROW	T1	15	T1 15	PAM.corr	0.284361
Herschkowitz	no.norm	non-standardized	ROW	T1	15	T1 15	PAM.corr	0.0421171
Jones	no.norm	non-standardized	ROW	T1	15	T1 15	PAM.corr	0.4743
Sorlie	no.norm	non-standardized	ROW	T1	15	T1 15	PAM.corr	0.17801
Ye	no.norm	non-standardized	ROW	T1	15	T1 15	PAM.corr	0.257001
Alizadeh	no.norm	non-standardized	ROW	T1	15	T1 15	PAM.eucl	0.312804
Finak	no.norm	non-standardized	ROW	T1	15	T1 15	PAM.eucl	0.0777001
Galland	no.norm	non-standardized	ROW	T1	15	T1 15	PAM.eucl	0.230466
Herschkowitz	no.norm	non-standardized	ROW	T1	15	T1 15	PAM.eucl	0.0816882
Jones	no.norm	non-standardized	ROW	T1	15	T1 15	PAM.eucl	0.408341
Sorlie	no.norm	non-standardized	ROW	T1	15	T1 15	PAM.eucl	0.132221
Ye	no.norm	non-standardized	ROW	T1	15	T1 15	PAM.eucl	0.177125
Alizadeh	no.norm	non-standardized	ROW	T1	15	T1 15	SOM	0.21904
Finak	no.norm	non-standardized	ROW	T1	15	T1 15	SOM	0.0627731
Galland	no.norm	non-standardized	ROW	T1	15	T1 15	SOM	0.144737
Herschkowitz	no.norm	non-standardized	ROW	T1	15	T1 15	SOM	0.0505728
Jones	no.norm	non-standardized	ROW	T1	15	T1 15	SOM	0.44597
Sorlie	no.norm	non-standardized	ROW	T1	15	T1 15	SOM	0.150783
Ye	no.norm	non-standardized	ROW	T1	15	T1 15	SOM	0.243582
Alizadeh	no.norm	non-standardized	ROW	T2	100	T2 100	hclust.corr.ave	0.826383
Finak	no.norm	non-standardized	ROW	T2	100	T2 100	hclust.corr.ave	1
Galland	no.norm	non-standardized	ROW	T2	100	T2 100	hclust.corr.ave	0.478035
Herschkowitz	no.norm	non-standardized	ROW	T2	100	T2 100	hclust.corr.ave	0.624413
Jones	no.norm	non-standardized	ROW	T2	100	T2 100	hclust.corr.ave	0.405488
Sorlie	no.norm	non-standardized	ROW	T2	100	T2 100	hclust.corr.ave	0.578644
Ye	no.norm	non-standardized	ROW	T2	100	T2 100	hclust.corr.ave	0.612477
Alizadeh	no.norm	non-standardized	ROW	T2	100	T2 100	hclust.corr.ward	0.854176
Finak	no.norm	non-standardized	ROW	T2	100	T2 100	hclust.corr.ward	1
Galland	no.norm	non-standardized	ROW	T2	100	T2 100	hclust.corr.ward	0.715284
Herschkowitz	no.norm	non-standardized	ROW	T2	100	T2 100	hclust.corr.ward	0.594573
Jones	no.norm	non-standardized	ROW	T2	100	T2 100	hclust.corr.ward	1
Sorlie	no.norm	non-standardized	ROW	T2	100	T2 100	hclust.corr.ward	0.578644
Ye	no.norm	non-standardized	ROW	T2	100	T2 100	hclust.corr.ward	0.63794
Alizadeh	no.norm	non-standardized	ROW	T2	100	T2 100	hclust.eucl.ave	0.826375
Finak	no.norm	non-standardized	ROW	T2	100	T2 100	hclust.eucl.ave	1
Galland	no.norm	non-standardized	ROW	T2	100	T2 100	hclust.eucl.ave	0.715553
Herschkowitz	no.norm	non-standardized	ROW	T2	100	T2 100	hclust.eucl.ave	0.624413
Jones	no.norm	non-standardized	ROW	T2	100	T2 100	hclust.eucl.ave	1
Sorlie	no.norm	non-standardized	ROW	T2	100	T2 100	hclust.eucl.ave	0.529696
Ye	no.norm	non-standardized	ROW	T2	100	T2 100	hclust.eucl.ave	0.809804
Alizadeh	no.norm	non-standardized	ROW	T2	100	T2 100	hclust.eucl.ward	0.799032
Finak	no.norm	non-standardized	ROW	T2	100	T2 100	hclust.eucl.ward	1
Galland	no.norm	non-standardized	ROW	T2	100	T2 100	hclust.eucl.ward	0.715373
Herschkowitz	no.norm	non-standardized	ROW	T2	100	T2 100	hclust.eucl.ward	0.565423
Jones	no.norm	non-standardized	ROW	T2	100	T2 100	hclust.eucl.ward	1
Sorlie	no.norm	non-standardized	ROW	T2	100	T2 100	hclust.eucl.ward	0.521801
Ye	no.norm	non-standardized	ROW	T2	100	T2 100	hclust.eucl.ward	0.809804
Alizadeh	no.norm	non-standardized	ROW	T2	100	T2 100	hclust.manh.ave	0.826375
Finak	no.norm	non-standardized	ROW	T2	100	T2 100	hclust.manh.ave	1
Galland	no.norm	non-standardized	ROW	T2	100	T2 100	hclust.manh.ave	0.715553
Herschkowitz	no.norm	non-standardized	ROW	T2	100	T2 100	hclust.manh.ave	0.686217
Jones	no.norm	non-standardized	ROW	T2	100	T2 100	hclust.manh.ave	1
Sorlie	no.norm	non-standardized	ROW	T2	100	T2 100	hclust.manh.ave	0.481429
Ye	no.norm	non-standardized	ROW	T2	100	T2 100	hclust.manh.ave	0.809804
Alizadeh	no.norm	non-standardized	ROW	T2	100	T2 100	hclust.manh.ward	0.826375
Finak	no.norm	non-standardized	ROW	T2	100	T2 100	hclust.manh.ward	1
Galland	no.norm	non-standardized	ROW	T2	100	T2 100	hclust.manh.ward	0.715284
Herschkowitz	no.norm	non-standardized	ROW	T2	100	T2 100	hclust.manh.ward	0.594573
Jones	no.norm	non-standardized	ROW	T2	100	T2 100	hclust.manh.ward	1
Sorlie	no.norm	non-standardized	ROW	T2	100	T2 100	hclust.manh.ward	0.622777
Ye	no.norm	non-standardized	ROW	T2	100	T2 100	hclust.manh.ward	0.809804
Alizadeh	no.norm	non-standardized	ROW	T2	100	T2 100	kmeans	0.882427
Finak	no.norm	non-standardized	ROW	T2	100	T2 100	kmeans	1
Galland	no.norm	non-standardized	ROW	T2	100	T2 100	kmeans	0.715284
Herschkowitz	no.norm	non-standardized	ROW	T2	100	T2 100	kmeans	0.537011
Jones	no.norm	non-standardized	ROW	T2	100	T2 100	kmeans	1
Sorlie	no.norm	non-standardized	ROW	T2	100	T2 100	kmeans	0.481429
Ye	no.norm	non-standardized	ROW	T2	100	T2 100	kmeans	0.809804
Alizadeh	no.norm	non-standardized	ROW	T2	100	T2 100	Mclust	0.772146
Finak	no.norm	non-standardized	ROW	T2	100	T2 100	Mclust	1
Galland	no.norm	non-standardized	ROW	T2	100	T2 100	Mclust	0.715373
Herschkowitz	no.norm	non-standardized	ROW	T2	100	T2 100	Mclust	0.624428
Jones	no.norm	non-standardized	ROW	T2	100	T2 100	Mclust	1
Sorlie	no.norm	non-standardized	ROW	T2	100	T2 100	Mclust	0.521801
Ye	no.norm	non-standardized	ROW	T2	100	T2 100	Mclust	0.809804
Alizadeh	no.norm	non-standardized	ROW	T2	100	T2 100	PAM.corr	0.854178
Finak	no.norm	non-standardized	ROW	T2	100	T2 100	PAM.corr	1
Galland	no.norm	non-standardized	ROW	T2	100	T2 100	PAM.corr	0.477459
Herschkowitz	no.norm	non-standardized	ROW	T2	100	T2 100	PAM.corr	0.594573
Jones	no.norm	non-standardized	ROW	T2	100	T2 100	PAM.corr	1
Sorlie	no.norm	non-standardized	ROW	T2	100	T2 100	PAM.corr	0.5366
Ye	no.norm	non-standardized	ROW	T2	100	T2 100	PAM.corr	0.646151
Alizadeh	no.norm	non-standardized	ROW	T2	100	T2 100	PAM.eucl	0.826377
Finak	no.norm	non-standardized	ROW	T2	100	T2 100	PAM.eucl	1
Galland	no.norm	non-standardized	ROW	T2	100	T2 100	PAM.eucl	0.715284
Herschkowitz	no.norm	non-standardized	ROW	T2	100	T2 100	PAM.eucl	0.654955
Jones	no.norm	non-standardized	ROW	T2	100	T2 100	PAM.eucl	1
Sorlie	no.norm	non-standardized	ROW	T2	100	T2 100	PAM.eucl	0.481429
Ye	no.norm	non-standardized	ROW	T2	100	T2 100	PAM.eucl	0.583219
Alizadeh	no.norm	non-standardized	ROW	T2	100	T2 100	SOM	0.854175
Finak	no.norm	non-standardized	ROW	T2	100	T2 100	SOM	1
Galland	no.norm	non-standardized	ROW	T2	100	T2 100	SOM	0.715284
Herschkowitz	no.norm	non-standardized	ROW	T2	100	T2 100	SOM	0.654955
Jones	no.norm	non-standardized	ROW	T2	100	T2 100	SOM	1
Sorlie	no.norm	non-standardized	ROW	T2	100	T2 100	SOM	0.633118
Ye	no.norm	non-standardized	ROW	T2	100	T2 100	SOM	0.809804
Alizadeh	no.norm	non-standardized	ROW	T2	1000	T2 1000	hclust.corr.ave	0.799046
Finak	no.norm	non-standardized	ROW	T2	1000	T2 1000	hclust.corr.ave	1
Galland	no.norm	non-standardized	ROW	T2	1000	T2 1000	hclust.corr.ave	0.631148
Herschkowitz	no.norm	non-standardized	ROW	T2	1000	T2 1000	hclust.corr.ave	0.654955
Jones	no.norm	non-standardized	ROW	T2	1000	T2 1000	hclust.corr.ave	0.433163
Sorlie	no.norm	non-standardized	ROW	T2	1000	T2 1000	hclust.corr.ave	0.555743
Ye	no.norm	non-standardized	ROW	T2	1000	T2 1000	hclust.corr.ave	0.856525
Alizadeh	no.norm	non-standardized	ROW	T2	1000	T2 1000	hclust.corr.ward	0.854183
Finak	no.norm	non-standardized	ROW	T2	1000	T2 1000	hclust.corr.ward	1
Galland	no.norm	non-standardized	ROW	T2	1000	T2 1000	hclust.corr.ward	0.715553
Herschkowitz	no.norm	non-standardized	ROW	T2	1000	T2 1000	hclust.corr.ward	0.565423
Jones	no.norm	non-standardized	ROW	T2	1000	T2 1000	hclust.corr.ward	1
Sorlie	no.norm	non-standardized	ROW	T2	1000	T2 1000	hclust.corr.ward	0.443147
Ye	no.norm	non-standardized	ROW	T2	1000	T2 1000	hclust.corr.ward	0.724921
Alizadeh	no.norm	non-standardized	ROW	T2	1000	T2 1000	hclust.eucl.ave	0.669226
Finak	no.norm	non-standardized	ROW	T2	1000	T2 1000	hclust.eucl.ave	1
Galland	no.norm	non-standardized	ROW	T2	1000	T2 1000	hclust.eucl.ave	0.715373
Herschkowitz	no.norm	non-standardized	ROW	T2	1000	T2 1000	hclust.eucl.ave	0.718226
Jones	no.norm	non-standardized	ROW	T2	1000	T2 1000	hclust.eucl.ave	1
Sorlie	no.norm	non-standardized	ROW	T2	1000	T2 1000	hclust.eucl.ave	0.264164
Ye	no.norm	non-standardized	ROW	T2	1000	T2 1000	hclust.eucl.ave	0.308525
Alizadeh	no.norm	non-standardized	ROW	T2	1000	T2 1000	hclust.eucl.ward	0.644548
Finak	no.norm	non-standardized	ROW	T2	1000	T2 1000	hclust.eucl.ward	1
Galland	no.norm	non-standardized	ROW	T2	1000	T2 1000	hclust.eucl.ward	0.630624
Herschkowitz	no.norm	non-standardized	ROW	T2	1000	T2 1000	hclust.eucl.ward	0.624395
Jones	no.norm	non-standardized	ROW	T2	1000	T2 1000	hclust.eucl.ward	1
Sorlie	no.norm	non-standardized	ROW	T2	1000	T2 1000	hclust.eucl.ward	0.458412
Ye	no.norm	non-standardized	ROW	T2	1000	T2 1000	hclust.eucl.ward	0.724921
Alizadeh	no.norm	non-standardized	ROW	T2	1000	T2 1000	hclust.manh.ave	0.644667
Finak	no.norm	non-standardized	ROW	T2	1000	T2 1000	hclust.manh.ave	1
Galland	no.norm	non-standardized	ROW	T2	1000	T2 1000	hclust.manh.ave	0.477459
Herschkowitz	no.norm	non-standardized	ROW	T2	1000	T2 1000	hclust.manh.ave	0.594604
Jones	no.norm	non-standardized	ROW	T2	1000	T2 1000	hclust.manh.ave	1
Sorlie	no.norm	non-standardized	ROW	T2	1000	T2 1000	hclust.manh.ave	0.222692
Ye	no.norm	non-standardized	ROW	T2	1000	T2 1000	hclust.manh.ave	0.308525
Alizadeh	no.norm	non-standardized	ROW	T2	1000	T2 1000	hclust.manh.ward	0.644548
Finak	no.norm	non-standardized	ROW	T2	1000	T2 1000	hclust.manh.ward	1
Galland	no.norm	non-standardized	ROW	T2	1000	T2 1000	hclust.manh.ward	0.630624
Herschkowitz	no.norm	non-standardized	ROW	T2	1000	T2 1000	hclust.manh.ward	0.654991
Jones	no.norm	non-standardized	ROW	T2	1000	T2 1000	hclust.manh.ward	1
Sorlie	no.norm	non-standardized	ROW	T2	1000	T2 1000	hclust.manh.ward	0.372479
Ye	no.norm	non-standardized	ROW	T2	1000	T2 1000	hclust.manh.ward	0.724921
Alizadeh	no.norm	non-standardized	ROW	T2	1000	T2 1000	kmeans	0.772146
Finak	no.norm	non-standardized	ROW	T2	1000	T2 1000	kmeans	1
Galland	no.norm	non-standardized	ROW	T2	1000	T2 1000	kmeans	0.551547
Herschkowitz	no.norm	non-standardized	ROW	T2	1000	T2 1000	kmeans	0.654955
Jones	no.norm	non-standardized	ROW	T2	1000	T2 1000	kmeans	1
Sorlie	no.norm	non-standardized	ROW	T2	1000	T2 1000	kmeans	0.4338
Ye	no.norm	non-standardized	ROW	T2	1000	T2 1000	kmeans	0.684801
Alizadeh	no.norm	non-standardized	ROW	T2	1000	T2 1000	PAM.corr	0.911138
Finak	no.norm	non-standardized	ROW	T2	1000	T2 1000	PAM.corr	1
Galland	no.norm	non-standardized	ROW	T2	1000	T2 1000	PAM.corr	0.715284
Herschkowitz	no.norm	non-standardized	ROW	T2	1000	T2 1000	PAM.corr	0.537102
Jones	no.norm	non-standardized	ROW	T2	1000	T2 1000	PAM.corr	0.695156
Sorlie	no.norm	non-standardized	ROW	T2	1000	T2 1000	PAM.corr	0.449946
Ye	no.norm	non-standardized	ROW	T2	1000	T2 1000	PAM.corr	0.573053
Alizadeh	no.norm	non-standardized	ROW	T2	1000	T2 1000	PAM.eucl	0.550712
Finak	no.norm	non-standardized	ROW	T2	1000	T2 1000	PAM.eucl	1
Galland	no.norm	non-standardized	ROW	T2	1000	T2 1000	PAM.eucl	0.630682
Herschkowitz	no.norm	non-standardized	ROW	T2	1000	T2 1000	PAM.eucl	0.537102
Jones	no.norm	non-standardized	ROW	T2	1000	T2 1000	PAM.eucl	1
Sorlie	no.norm	non-standardized	ROW	T2	1000	T2 1000	PAM.eucl	0.529696
Ye	no.norm	non-standardized	ROW	T2	1000	T2 1000	PAM.eucl	0.760268
Alizadeh	no.norm	non-standardized	ROW	T2	1000	T2 1000	SOM	0.772146
Finak	no.norm	non-standardized	ROW	T2	1000	T2 1000	SOM	1
Galland	no.norm	non-standardized	ROW	T2	1000	T2 1000	SOM	0.630857
Herschkowitz	no.norm	non-standardized	ROW	T2	1000	T2 1000	SOM	0.565499
Jones	no.norm	non-standardized	ROW	T2	1000	T2 1000	SOM	1
Sorlie	no.norm	non-standardized	ROW	T2	1000	T2 1000	SOM	0.451321
Ye	no.norm	non-standardized	ROW	T2	1000	T2 1000	SOM	0.763588
Alizadeh	no.norm	non-standardized	ROW	T2	15	T2 15	hclust.corr.ave	0.71978
Finak	no.norm	non-standardized	ROW	T2	15	T2 15	hclust.corr.ave	0.521984
Galland	no.norm	non-standardized	ROW	T2	15	T2 15	hclust.corr.ave	0.409347
Herschkowitz	no.norm	non-standardized	ROW	T2	15	T2 15	hclust.corr.ave	0.594591
Jones	no.norm	non-standardized	ROW	T2	15	T2 15	hclust.corr.ave	0.46186
Sorlie	no.norm	non-standardized	ROW	T2	15	T2 15	hclust.corr.ave	0.678752
Ye	no.norm	non-standardized	ROW	T2	15	T2 15	hclust.corr.ave	0.237562
Alizadeh	no.norm	non-standardized	ROW	T2	15	T2 15	hclust.corr.ward	0.71978
Finak	no.norm	non-standardized	ROW	T2	15	T2 15	hclust.corr.ward	0.880641
Galland	no.norm	non-standardized	ROW	T2	15	T2 15	hclust.corr.ward	0.631148
Herschkowitz	no.norm	non-standardized	ROW	T2	15	T2 15	hclust.corr.ward	0.537011
Jones	no.norm	non-standardized	ROW	T2	15	T2 15	hclust.corr.ward	1
Sorlie	no.norm	non-standardized	ROW	T2	15	T2 15	hclust.corr.ward	0.589471
Ye	no.norm	non-standardized	ROW	T2	15	T2 15	hclust.corr.ward	0.552973
Alizadeh	no.norm	non-standardized	ROW	T2	15	T2 15	hclust.eucl.ave	0.772146
Finak	no.norm	non-standardized	ROW	T2	15	T2 15	hclust.eucl.ave	1
Galland	no.norm	non-standardized	ROW	T2	15	T2 15	hclust.eucl.ave	0.715284
Herschkowitz	no.norm	non-standardized	ROW	T2	15	T2 15	hclust.eucl.ave	0.686217
Jones	no.norm	non-standardized	ROW	T2	15	T2 15	hclust.eucl.ave	0.951067
Sorlie	no.norm	non-standardized	ROW	T2	15	T2 15	hclust.eucl.ave	0.512125
Ye	no.norm	non-standardized	ROW	T2	15	T2 15	hclust.eucl.ave	0.220467
Alizadeh	no.norm	non-standardized	ROW	T2	15	T2 15	hclust.eucl.ward	0.644564
Finak	no.norm	non-standardized	ROW	T2	15	T2 15	hclust.eucl.ward	1
Galland	no.norm	non-standardized	ROW	T2	15	T2 15	hclust.eucl.ward	0.715284
Herschkowitz	no.norm	non-standardized	ROW	T2	15	T2 15	hclust.eucl.ward	0.624395
Jones	no.norm	non-standardized	ROW	T2	15	T2 15	hclust.eucl.ward	1
Sorlie	no.norm	non-standardized	ROW	T2	15	T2 15	hclust.eucl.ward	0.507802
Ye	no.norm	non-standardized	ROW	T2	15	T2 15	hclust.eucl.ward	0.681166
Alizadeh	no.norm	non-standardized	ROW	T2	15	T2 15	hclust.manh.ave	0.669171
Finak	no.norm	non-standardized	ROW	T2	15	T2 15	hclust.manh.ave	1
Galland	no.norm	non-standardized	ROW	T2	15	T2 15	hclust.manh.ave	0.715284
Herschkowitz	no.norm	non-standardized	ROW	T2	15	T2 15	hclust.manh.ave	0.654983
Jones	no.norm	non-standardized	ROW	T2	15	T2 15	hclust.manh.ave	0.657991
Sorlie	no.norm	non-standardized	ROW	T2	15	T2 15	hclust.manh.ave	0.507802
Ye	no.norm	non-standardized	ROW	T2	15	T2 15	hclust.manh.ave	0.53911
Alizadeh	no.norm	non-standardized	ROW	T2	15	T2 15	hclust.manh.ward	0.719753
Finak	no.norm	non-standardized	ROW	T2	15	T2 15	hclust.manh.ward	1
Galland	no.norm	non-standardized	ROW	T2	15	T2 15	hclust.manh.ward	0.630682
Herschkowitz	no.norm	non-standardized	ROW	T2	15	T2 15	hclust.manh.ward	0.624413
Jones	no.norm	non-standardized	ROW	T2	15	T2 15	hclust.manh.ward	1
Sorlie	no.norm	non-standardized	ROW	T2	15	T2 15	hclust.manh.ward	0.481429
Ye	no.norm	non-standardized	ROW	T2	15	T2 15	hclust.manh.ward	0.655154
Alizadeh	no.norm	non-standardized	ROW	T2	15	T2 15	kmeans	0.620429
Finak	no.norm	non-standardized	ROW	T2	15	T2 15	kmeans	1
Galland	no.norm	non-standardized	ROW	T2	15	T2 15	kmeans	0.715553
Herschkowitz	no.norm	non-standardized	ROW	T2	15	T2 15	kmeans	0.624395
Jones	no.norm	non-standardized	ROW	T2	15	T2 15	kmeans	0.904087
Sorlie	no.norm	non-standardized	ROW	T2	15	T2 15	kmeans	0.469628
Ye	no.norm	non-standardized	ROW	T2	15	T2 15	kmeans	0.461297
Alizadeh	no.norm	non-standardized	ROW	T2	15	T2 15	Mclust	0.719748
Finak	no.norm	non-standardized	ROW	T2	15	T2 15	Mclust	1
Galland	no.norm	non-standardized	ROW	T2	15	T2 15	Mclust	0.715284
Herschkowitz	no.norm	non-standardized	ROW	T2	15	T2 15	Mclust	0.624395
Jones	no.norm	non-standardized	ROW	T2	15	T2 15	Mclust	1
Sorlie	no.norm	non-standardized	ROW	T2	15	T2 15	Mclust	0.469628
Ye	no.norm	non-standardized	ROW	T2	15	T2 15	Mclust	0.511181
Alizadeh	no.norm	non-standardized	ROW	T2	15	T2 15	PAM.corr	0.71978
Finak	no.norm	non-standardized	ROW	T2	15	T2 15	PAM.corr	0.880628
Galland	no.norm	non-standardized	ROW	T2	15	T2 15	PAM.corr	0.551971
Herschkowitz	no.norm	non-standardized	ROW	T2	15	T2 15	PAM.corr	0.56547
Jones	no.norm	non-standardized	ROW	T2	15	T2 15	PAM.corr	0.6222
Sorlie	no.norm	non-standardized	ROW	T2	15	T2 15	PAM.corr	0.542589
Ye	no.norm	non-standardized	ROW	T2	15	T2 15	PAM.corr	0.552973
Alizadeh	no.norm	non-standardized	ROW	T2	15	T2 15	PAM.eucl	0.694234
Finak	no.norm	non-standardized	ROW	T2	15	T2 15	PAM.eucl	1
Galland	no.norm	non-standardized	ROW	T2	15	T2 15	PAM.eucl	0.630624
Herschkowitz	no.norm	non-standardized	ROW	T2	15	T2 15	PAM.eucl	0.624413
Jones	no.norm	non-standardized	ROW	T2	15	T2 15	PAM.eucl	1
Sorlie	no.norm	non-standardized	ROW	T2	15	T2 15	PAM.eucl	0.507802
Ye	no.norm	non-standardized	ROW	T2	15	T2 15	PAM.eucl	0.461297
Alizadeh	no.norm	non-standardized	ROW	T2	15	T2 15	SOM	0.669171
Finak	no.norm	non-standardized	ROW	T2	15	T2 15	SOM	1
Galland	no.norm	non-standardized	ROW	T2	15	T2 15	SOM	0.805082
Herschkowitz	no.norm	non-standardized	ROW	T2	15	T2 15	SOM	0.654955
Jones	no.norm	non-standardized	ROW	T2	15	T2 15	SOM	0.815584
Sorlie	no.norm	non-standardized	ROW	T2	15	T2 15	SOM	0.584455
Ye	no.norm	non-standardized	ROW	T2	15	T2 15	SOM	0.500971
Alizadeh	no.norm	non-standardized	SVD	M	100	M 100	hclust.corr.ave	0.772157
Finak	no.norm	non-standardized	SVD	M	100	M 100	hclust.corr.ave	0.169375
Galland	no.norm	non-standardized	SVD	M	100	M 100	hclust.corr.ave	0.343745
Herschkowitz	no.norm	non-standardized	SVD	M	100	M 100	hclust.corr.ave	0.164397
Jones	no.norm	non-standardized	SVD	M	100	M 100	hclust.corr.ave	-0.0158326
Sorlie	no.norm	non-standardized	SVD	M	100	M 100	hclust.corr.ave	0.113458
Ye	no.norm	non-standardized	SVD	M	100	M 100	hclust.corr.ave	0.132505
Alizadeh	no.norm	non-standardized	SVD	M	100	M 100	hclust.corr.ward	0.911138
Finak	no.norm	non-standardized	SVD	M	100	M 100	hclust.corr.ward	0.254406
Galland	no.norm	non-standardized	SVD	M	100	M 100	hclust.corr.ward	0.477047
Herschkowitz	no.norm	non-standardized	SVD	M	100	M 100	hclust.corr.ward	0.215024
Jones	no.norm	non-standardized	SVD	M	100	M 100	hclust.corr.ward	0.951067
Sorlie	no.norm	non-standardized	SVD	M	100	M 100	hclust.corr.ward	0.32652
Ye	no.norm	non-standardized	SVD	M	100	M 100	hclust.corr.ward	0.222056
Alizadeh	no.norm	non-standardized	SVD	M	100	M 100	hclust.eucl.ave	0.799042
Finak	no.norm	non-standardized	SVD	M	100	M 100	hclust.eucl.ave	0.0614615
Galland	no.norm	non-standardized	SVD	M	100	M 100	hclust.eucl.ave	0.409347
Herschkowitz	no.norm	non-standardized	SVD	M	100	M 100	hclust.eucl.ave	0.0930827
Jones	no.norm	non-standardized	SVD	M	100	M 100	hclust.eucl.ave	0.32822
Sorlie	no.norm	non-standardized	SVD	M	100	M 100	hclust.eucl.ave	0.162629
Ye	no.norm	non-standardized	SVD	M	100	M 100	hclust.eucl.ave	0.352687
Alizadeh	no.norm	non-standardized	SVD	M	100	M 100	hclust.eucl.ward	0.826383
Finak	no.norm	non-standardized	SVD	M	100	M 100	hclust.eucl.ward	0.223179
Galland	no.norm	non-standardized	SVD	M	100	M 100	hclust.eucl.ward	0.345912
Herschkowitz	no.norm	non-standardized	SVD	M	100	M 100	hclust.eucl.ward	0.164447
Jones	no.norm	non-standardized	SVD	M	100	M 100	hclust.eucl.ward	0.950113
Sorlie	no.norm	non-standardized	SVD	M	100	M 100	hclust.eucl.ward	0.127483
Ye	no.norm	non-standardized	SVD	M	100	M 100	hclust.eucl.ward	0.264464
Alizadeh	no.norm	non-standardized	SVD	M	100	M 100	hclust.manh.ave	0.882428
Finak	no.norm	non-standardized	SVD	M	100	M 100	hclust.manh.ave	0.0794371
Galland	no.norm	non-standardized	SVD	M	100	M 100	hclust.manh.ave	0.630857
Herschkowitz	no.norm	non-standardized	SVD	M	100	M 100	hclust.manh.ave	0.0809659
Jones	no.norm	non-standardized	SVD	M	100	M 100	hclust.manh.ave	0.653369
Sorlie	no.norm	non-standardized	SVD	M	100	M 100	hclust.manh.ave	0.18982
Ye	no.norm	non-standardized	SVD	M	100	M 100	hclust.manh.ave	0.264464
Alizadeh	no.norm	non-standardized	SVD	M	100	M 100	hclust.manh.ward	0.826378
Finak	no.norm	non-standardized	SVD	M	100	M 100	hclust.manh.ward	0.121716
Galland	no.norm	non-standardized	SVD	M	100	M 100	hclust.manh.ward	0.551264
Herschkowitz	no.norm	non-standardized	SVD	M	100	M 100	hclust.manh.ward	0.0713279
Jones	no.norm	non-standardized	SVD	M	100	M 100	hclust.manh.ward	1
Sorlie	no.norm	non-standardized	SVD	M	100	M 100	hclust.manh.ward	0.17801
Ye	no.norm	non-standardized	SVD	M	100	M 100	hclust.manh.ward	0.281639
Alizadeh	no.norm	non-standardized	SVD	M	100	M 100	kmeans	0.772148
Finak	no.norm	non-standardized	SVD	M	100	M 100	kmeans	0.170045
Galland	no.norm	non-standardized	SVD	M	100	M 100	kmeans	0.408602
Herschkowitz	no.norm	non-standardized	SVD	M	100	M 100	kmeans	0.180583
Jones	no.norm	non-standardized	SVD	M	100	M 100	kmeans	0.950113
Sorlie	no.norm	non-standardized	SVD	M	100	M 100	kmeans	0.170626
Ye	no.norm	non-standardized	SVD	M	100	M 100	kmeans	0.213344
Alizadeh	no.norm	non-standardized	SVD	M	100	M 100	Mclust	0.745714
Finak	no.norm	non-standardized	SVD	M	100	M 100	Mclust	0.119113
Galland	no.norm	non-standardized	SVD	M	100	M 100	Mclust	0.477047
Herschkowitz	no.norm	non-standardized	SVD	M	100	M 100	Mclust	0.0312551
Jones	no.norm	non-standardized	SVD	M	100	M 100	Mclust	0.950113
Sorlie	no.norm	non-standardized	SVD	M	100	M 100	Mclust	0.17801
Ye	no.norm	non-standardized	SVD	M	100	M 100	Mclust	0.408683
Alizadeh	no.norm	non-standardized	SVD	M	100	M 100	PAM.corr	0.854175
Finak	no.norm	non-standardized	SVD	M	100	M 100	PAM.corr	0.395743
Galland	no.norm	non-standardized	SVD	M	100	M 100	PAM.corr	0.286613
Herschkowitz	no.norm	non-standardized	SVD	M	100	M 100	PAM.corr	0.271938
Jones	no.norm	non-standardized	SVD	M	100	M 100	PAM.corr	0.815584
Sorlie	no.norm	non-standardized	SVD	M	100	M 100	PAM.corr	0.248811
Ye	no.norm	non-standardized	SVD	M	100	M 100	PAM.corr	0.102313
Alizadeh	no.norm	non-standardized	SVD	M	100	M 100	PAM.eucl	0.745732
Finak	no.norm	non-standardized	SVD	M	100	M 100	PAM.eucl	0.254727
Galland	no.norm	non-standardized	SVD	M	100	M 100	PAM.eucl	0.407482
Herschkowitz	no.norm	non-standardized	SVD	M	100	M 100	PAM.eucl	0.233236
Jones	no.norm	non-standardized	SVD	M	100	M 100	PAM.eucl	0.950113
Sorlie	no.norm	non-standardized	SVD	M	100	M 100	PAM.eucl	0.261006
Ye	no.norm	non-standardized	SVD	M	100	M 100	PAM.eucl	0.151273
Alizadeh	no.norm	non-standardized	SVD	M	100	M 100	SOM	0.745715
Finak	no.norm	non-standardized	SVD	M	100	M 100	SOM	0.194758
Galland	no.norm	non-standardized	SVD	M	100	M 100	SOM	0.477047
Herschkowitz	no.norm	non-standardized	SVD	M	100	M 100	SOM	0.164397
Jones	no.norm	non-standardized	SVD	M	100	M 100	SOM	0.856463
Sorlie	no.norm	non-standardized	SVD	M	100	M 100	SOM	0.185102
Ye	no.norm	non-standardized	SVD	M	100	M 100	SOM	0.27895
Alizadeh	no.norm	non-standardized	SVD	M	1000	M 1000	hclust.corr.ave	0.131547
Finak	no.norm	non-standardized	SVD	M	1000	M 1000	hclust.corr.ave	0.93938
Galland	no.norm	non-standardized	SVD	M	1000	M 1000	hclust.corr.ave	0.477459
Herschkowitz	no.norm	non-standardized	SVD	M	1000	M 1000	hclust.corr.ave	0.292245
Jones	no.norm	non-standardized	SVD	M	1000	M 1000	hclust.corr.ave	0.32822
Sorlie	no.norm	non-standardized	SVD	M	1000	M 1000	hclust.corr.ave	0.294315
Ye	no.norm	non-standardized	SVD	M	1000	M 1000	hclust.corr.ave	0.365743
Alizadeh	no.norm	non-standardized	SVD	M	1000	M 1000	hclust.corr.ward	0.940303
Finak	no.norm	non-standardized	SVD	M	1000	M 1000	hclust.corr.ward	0.93938
Galland	no.norm	non-standardized	SVD	M	1000	M 1000	hclust.corr.ward	0.478035
Herschkowitz	no.norm	non-standardized	SVD	M	1000	M 1000	hclust.corr.ward	0.509377
Jones	no.norm	non-standardized	SVD	M	1000	M 1000	hclust.corr.ward	1
Sorlie	no.norm	non-standardized	SVD	M	1000	M 1000	hclust.corr.ward	0.340285
Ye	no.norm	non-standardized	SVD	M	1000	M 1000	hclust.corr.ward	0.308139
Alizadeh	no.norm	non-standardized	SVD	M	1000	M 1000	hclust.eucl.ave	0.0824854
Finak	no.norm	non-standardized	SVD	M	1000	M 1000	hclust.eucl.ave	0.614916
Galland	no.norm	non-standardized	SVD	M	1000	M 1000	hclust.eucl.ave	0.477459
Herschkowitz	no.norm	non-standardized	SVD	M	1000	M 1000	hclust.eucl.ave	0.252051
Jones	no.norm	non-standardized	SVD	M	1000	M 1000	hclust.eucl.ave	0.522484
Sorlie	no.norm	non-standardized	SVD	M	1000	M 1000	hclust.eucl.ave	0.352439
Ye	no.norm	non-standardized	SVD	M	1000	M 1000	hclust.eucl.ave	0.308139
Alizadeh	no.norm	non-standardized	SVD	M	1000	M 1000	hclust.eucl.ward	0.745759
Finak	no.norm	non-standardized	SVD	M	1000	M 1000	hclust.eucl.ward	0.715616
Galland	no.norm	non-standardized	SVD	M	1000	M 1000	hclust.eucl.ward	0.478035
Herschkowitz	no.norm	non-standardized	SVD	M	1000	M 1000	hclust.eucl.ward	0.509348
Jones	no.norm	non-standardized	SVD	M	1000	M 1000	hclust.eucl.ward	0.950113
Sorlie	no.norm	non-standardized	SVD	M	1000	M 1000	hclust.eucl.ward	0.277721
Ye	no.norm	non-standardized	SVD	M	1000	M 1000	hclust.eucl.ward	0.320037
Alizadeh	no.norm	non-standardized	SVD	M	1000	M 1000	hclust.manh.ave	0.073717
Finak	no.norm	non-standardized	SVD	M	1000	M 1000	hclust.manh.ave	0.142936
Galland	no.norm	non-standardized	SVD	M	1000	M 1000	hclust.manh.ave	0.630682
Herschkowitz	no.norm	non-standardized	SVD	M	1000	M 1000	hclust.manh.ave	0.292245
Jones	no.norm	non-standardized	SVD	M	1000	M 1000	hclust.manh.ave	0.6222
Sorlie	no.norm	non-standardized	SVD	M	1000	M 1000	hclust.manh.ave	0.352439
Ye	no.norm	non-standardized	SVD	M	1000	M 1000	hclust.manh.ave	0.363968
Alizadeh	no.norm	non-standardized	SVD	M	1000	M 1000	hclust.manh.ward	0.719764
Finak	no.norm	non-standardized	SVD	M	1000	M 1000	hclust.manh.ward	0.436046
Galland	no.norm	non-standardized	SVD	M	1000	M 1000	hclust.manh.ward	0.477047
Herschkowitz	no.norm	non-standardized	SVD	M	1000	M 1000	hclust.manh.ward	0.482433
Jones	no.norm	non-standardized	SVD	M	1000	M 1000	hclust.manh.ward	0.950113
Sorlie	no.norm	non-standardized	SVD	M	1000	M 1000	hclust.manh.ward	0.261006
Ye	no.norm	non-standardized	SVD	M	1000	M 1000	hclust.manh.ward	0.340489
Alizadeh	no.norm	non-standardized	SVD	M	1000	M 1000	kmeans	0.644636
Finak	no.norm	non-standardized	SVD	M	1000	M 1000	kmeans	0.823747
Galland	no.norm	non-standardized	SVD	M	1000	M 1000	kmeans	0.477047
Herschkowitz	no.norm	non-standardized	SVD	M	1000	M 1000	kmeans	0.537011
Jones	no.norm	non-standardized	SVD	M	1000	M 1000	kmeans	0.950113
Sorlie	no.norm	non-standardized	SVD	M	1000	M 1000	kmeans	0.330692
Ye	no.norm	non-standardized	SVD	M	1000	M 1000	kmeans	0.392116
Alizadeh	no.norm	non-standardized	SVD	M	1000	M 1000	PAM.corr	0.826375
Finak	no.norm	non-standardized	SVD	M	1000	M 1000	PAM.corr	0.93938
Galland	no.norm	non-standardized	SVD	M	1000	M 1000	PAM.corr	0.477459
Herschkowitz	no.norm	non-standardized	SVD	M	1000	M 1000	PAM.corr	0.456181
Jones	no.norm	non-standardized	SVD	M	1000	M 1000	PAM.corr	0.858957
Sorlie	no.norm	non-standardized	SVD	M	1000	M 1000	PAM.corr	0.39747
Ye	no.norm	non-standardized	SVD	M	1000	M 1000	PAM.corr	0.15345
Alizadeh	no.norm	non-standardized	SVD	M	1000	M 1000	PAM.eucl	0.573666
Finak	no.norm	non-standardized	SVD	M	1000	M 1000	PAM.eucl	0.435802
Galland	no.norm	non-standardized	SVD	M	1000	M 1000	PAM.eucl	0.478035
Herschkowitz	no.norm	non-standardized	SVD	M	1000	M 1000	PAM.eucl	0.482433
Jones	no.norm	non-standardized	SVD	M	1000	M 1000	PAM.eucl	0.950113
Sorlie	no.norm	non-standardized	SVD	M	1000	M 1000	PAM.eucl	0.339923
Ye	no.norm	non-standardized	SVD	M	1000	M 1000	PAM.eucl	0.433324
Alizadeh	no.norm	non-standardized	SVD	M	1000	M 1000	SOM	0.669156
Finak	no.norm	non-standardized	SVD	M	1000	M 1000	SOM	0.664266
Galland	no.norm	non-standardized	SVD	M	1000	M 1000	SOM	0.478035
Herschkowitz	no.norm	non-standardized	SVD	M	1000	M 1000	SOM	0.537011
Jones	no.norm	non-standardized	SVD	M	1000	M 1000	SOM	0.950113
Sorlie	no.norm	non-standardized	SVD	M	1000	M 1000	SOM	0.235971
Ye	no.norm	non-standardized	SVD	M	1000	M 1000	SOM	0.377569
Alizadeh	no.norm	non-standardized	SVD	M	15	M 15	hclust.corr.ave	0.485158
Finak	no.norm	non-standardized	SVD	M	15	M 15	hclust.corr.ave	0.224183
Galland	no.norm	non-standardized	SVD	M	15	M 15	hclust.corr.ave	0.285714
Herschkowitz	no.norm	non-standardized	SVD	M	15	M 15	hclust.corr.ave	0.0103508
Jones	no.norm	non-standardized	SVD	M	15	M 15	hclust.corr.ave	0.77388
Sorlie	no.norm	non-standardized	SVD	M	15	M 15	hclust.corr.ave	0.113458
Ye	no.norm	non-standardized	SVD	M	15	M 15	hclust.corr.ave	0.132505
Alizadeh	no.norm	non-standardized	SVD	M	15	M 15	hclust.corr.ward	0.443698
Finak	no.norm	non-standardized	SVD	M	15	M 15	hclust.corr.ward	0.286708
Galland	no.norm	non-standardized	SVD	M	15	M 15	hclust.corr.ward	0.408602
Herschkowitz	no.norm	non-standardized	SVD	M	15	M 15	hclust.corr.ward	0.133596
Jones	no.norm	non-standardized	SVD	M	15	M 15	hclust.corr.ward	0.809001
Sorlie	no.norm	non-standardized	SVD	M	15	M 15	hclust.corr.ward	0.127483
Ye	no.norm	non-standardized	SVD	M	15	M 15	hclust.corr.ward	0.168391
Alizadeh	no.norm	non-standardized	SVD	M	15	M 15	hclust.eucl.ave	0.644579
Finak	no.norm	non-standardized	SVD	M	15	M 15	hclust.eucl.ave	0.286593
Galland	no.norm	non-standardized	SVD	M	15	M 15	hclust.eucl.ave	0.408043
Herschkowitz	no.norm	non-standardized	SVD	M	15	M 15	hclust.eucl.ave	0.0178785
Jones	no.norm	non-standardized	SVD	M	15	M 15	hclust.eucl.ave	0.0349926
Sorlie	no.norm	non-standardized	SVD	M	15	M 15	hclust.eucl.ave	0.278818
Ye	no.norm	non-standardized	SVD	M	15	M 15	hclust.eucl.ave	0.268347
Alizadeh	no.norm	non-standardized	SVD	M	15	M 15	hclust.eucl.ward	0.506612
Finak	no.norm	non-standardized	SVD	M	15	M 15	hclust.eucl.ward	0.170802
Galland	no.norm	non-standardized	SVD	M	15	M 15	hclust.eucl.ward	0.285714
Herschkowitz	no.norm	non-standardized	SVD	M	15	M 15	hclust.eucl.ward	0.0824995
Jones	no.norm	non-standardized	SVD	M	15	M 15	hclust.eucl.ward	0.856463
Sorlie	no.norm	non-standardized	SVD	M	15	M 15	hclust.eucl.ward	0.197802
Ye	no.norm	non-standardized	SVD	M	15	M 15	hclust.eucl.ward	0.268347
Alizadeh	no.norm	non-standardized	SVD	M	15	M 15	hclust.manh.ave	0.192299
Finak	no.norm	non-standardized	SVD	M	15	M 15	hclust.manh.ave	0.0982197
Galland	no.norm	non-standardized	SVD	M	15	M 15	hclust.manh.ave	0.630624
Herschkowitz	no.norm	non-standardized	SVD	M	15	M 15	hclust.manh.ave	0.0703423
Jones	no.norm	non-standardized	SVD	M	15	M 15	hclust.manh.ave	-0.0158326
Sorlie	no.norm	non-standardized	SVD	M	15	M 15	hclust.manh.ave	0.248811
Ye	no.norm	non-standardized	SVD	M	15	M 15	hclust.manh.ave	0.268347
Alizadeh	no.norm	non-standardized	SVD	M	15	M 15	hclust.manh.ward	0.62042
Finak	no.norm	non-standardized	SVD	M	15	M 15	hclust.manh.ward	0.223305
Galland	no.norm	non-standardized	SVD	M	15	M 15	hclust.manh.ward	0.477047
Herschkowitz	no.norm	non-standardized	SVD	M	15	M 15	hclust.manh.ward	0.0609458
Jones	no.norm	non-standardized	SVD	M	15	M 15	hclust.manh.ward	0.770272
Sorlie	no.norm	non-standardized	SVD	M	15	M 15	hclust.manh.ward	0.159031
Ye	no.norm	non-standardized	SVD	M	15	M 15	hclust.manh.ward	0.244552
Alizadeh	no.norm	non-standardized	SVD	M	15	M 15	kmeans	0.550766
Finak	no.norm	non-standardized	SVD	M	15	M 15	kmeans	0.32107
Galland	no.norm	non-standardized	SVD	M	15	M 15	kmeans	0.408043
Herschkowitz	no.norm	non-standardized	SVD	M	15	M 15	kmeans	0.0608075
Jones	no.norm	non-standardized	SVD	M	15	M 15	kmeans	0.367562
Sorlie	no.norm	non-standardized	SVD	M	15	M 15	kmeans	0.148209
Ye	no.norm	non-standardized	SVD	M	15	M 15	kmeans	0.222056
Alizadeh	no.norm	non-standardized	SVD	M	15	M 15	Mclust	0.719753
Finak	no.norm	non-standardized	SVD	M	15	M 15	Mclust	0.256169
Galland	no.norm	non-standardized	SVD	M	15	M 15	Mclust	0.407482
Herschkowitz	no.norm	non-standardized	SVD	M	15	M 15	Mclust	0.04127
Jones	no.norm	non-standardized	SVD	M	15	M 15	Mclust	0.85053
Sorlie	no.norm	non-standardized	SVD	M	15	M 15	Mclust	0.132221
Ye	no.norm	non-standardized	SVD	M	15	M 15	Mclust	0.264464
Alizadeh	no.norm	non-standardized	SVD	M	15	M 15	PAM.corr	0.366121
Finak	no.norm	non-standardized	SVD	M	15	M 15	PAM.corr	0.357468
Galland	no.norm	non-standardized	SVD	M	15	M 15	PAM.corr	0.344262
Herschkowitz	no.norm	non-standardized	SVD	M	15	M 15	PAM.corr	0.0608536
Jones	no.norm	non-standardized	SVD	M	15	M 15	PAM.corr	0.729736
Sorlie	no.norm	non-standardized	SVD	M	15	M 15	PAM.corr	0.235971
Ye	no.norm	non-standardized	SVD	M	15	M 15	PAM.corr	0.129084
Alizadeh	no.norm	non-standardized	SVD	M	15	M 15	PAM.eucl	0.694219
Finak	no.norm	non-standardized	SVD	M	15	M 15	PAM.eucl	0.321802
Galland	no.norm	non-standardized	SVD	M	15	M 15	PAM.eucl	0.551547
Herschkowitz	no.norm	non-standardized	SVD	M	15	M 15	PAM.eucl	0.0704748
Jones	no.norm	non-standardized	SVD	M	15	M 15	PAM.eucl	0.587723
Sorlie	no.norm	non-standardized	SVD	M	15	M 15	PAM.eucl	0.0470862
Ye	no.norm	non-standardized	SVD	M	15	M 15	PAM.eucl	0.232342
Alizadeh	no.norm	non-standardized	SVD	M	15	M 15	SOM	0.719748
Finak	no.norm	non-standardized	SVD	M	15	M 15	SOM	0.396329
Galland	no.norm	non-standardized	SVD	M	15	M 15	SOM	0.284587
Herschkowitz	no.norm	non-standardized	SVD	M	15	M 15	SOM	0.0510156
Jones	no.norm	non-standardized	SVD	M	15	M 15	SOM	0.479691
Sorlie	no.norm	non-standardized	SVD	M	15	M 15	SOM	0.127483
Ye	no.norm	non-standardized	SVD	M	15	M 15	SOM	0.0669517
Alizadeh	no.norm	non-standardized	SVD	Mdiff	100	Mdiff 100	hclust.corr.ave	0.91114
Finak	no.norm	non-standardized	SVD	Mdiff	100	Mdiff 100	hclust.corr.ave	1
Galland	no.norm	non-standardized	SVD	Mdiff	100	Mdiff 100	hclust.corr.ave	0.631148
Herschkowitz	no.norm	non-standardized	SVD	Mdiff	100	Mdiff 100	hclust.corr.ave	0.509444
Jones	no.norm	non-standardized	SVD	Mdiff	100	Mdiff 100	hclust.corr.ave	0.46186
Sorlie	no.norm	non-standardized	SVD	Mdiff	100	Mdiff 100	hclust.corr.ave	0.529696
Ye	no.norm	non-standardized	SVD	Mdiff	100	Mdiff 100	hclust.corr.ave	0.179955
Alizadeh	no.norm	non-standardized	SVD	Mdiff	100	Mdiff 100	hclust.corr.ward	0.911138
Finak	no.norm	non-standardized	SVD	Mdiff	100	Mdiff 100	hclust.corr.ward	1
Galland	no.norm	non-standardized	SVD	Mdiff	100	Mdiff 100	hclust.corr.ward	0.631148
Herschkowitz	no.norm	non-standardized	SVD	Mdiff	100	Mdiff 100	hclust.corr.ward	0.482486
Jones	no.norm	non-standardized	SVD	Mdiff	100	Mdiff 100	hclust.corr.ward	1
Sorlie	no.norm	non-standardized	SVD	Mdiff	100	Mdiff 100	hclust.corr.ward	0.502628
Ye	no.norm	non-standardized	SVD	Mdiff	100	Mdiff 100	hclust.corr.ward	0.352687
Alizadeh	no.norm	non-standardized	SVD	Mdiff	100	Mdiff 100	hclust.eucl.ave	0.745714
Finak	no.norm	non-standardized	SVD	Mdiff	100	Mdiff 100	hclust.eucl.ave	1
Galland	no.norm	non-standardized	SVD	Mdiff	100	Mdiff 100	hclust.eucl.ave	0.477047
Herschkowitz	no.norm	non-standardized	SVD	Mdiff	100	Mdiff 100	hclust.eucl.ave	0.565499
Jones	no.norm	non-standardized	SVD	Mdiff	100	Mdiff 100	hclust.eucl.ave	1
Sorlie	no.norm	non-standardized	SVD	Mdiff	100	Mdiff 100	hclust.eucl.ave	0.529696
Ye	no.norm	non-standardized	SVD	Mdiff	100	Mdiff 100	hclust.eucl.ave	0.428856
Alizadeh	no.norm	non-standardized	SVD	Mdiff	100	Mdiff 100	hclust.eucl.ward	0.719758
Finak	no.norm	non-standardized	SVD	Mdiff	100	Mdiff 100	hclust.eucl.ward	1
Galland	no.norm	non-standardized	SVD	Mdiff	100	Mdiff 100	hclust.eucl.ward	0.805174
Herschkowitz	no.norm	non-standardized	SVD	Mdiff	100	Mdiff 100	hclust.eucl.ward	0.537102
Jones	no.norm	non-standardized	SVD	Mdiff	100	Mdiff 100	hclust.eucl.ward	1
Sorlie	no.norm	non-standardized	SVD	Mdiff	100	Mdiff 100	hclust.eucl.ward	0.481429
Ye	no.norm	non-standardized	SVD	Mdiff	100	Mdiff 100	hclust.eucl.ward	0.589532
Alizadeh	no.norm	non-standardized	SVD	Mdiff	100	Mdiff 100	hclust.manh.ave	0.745719
Finak	no.norm	non-standardized	SVD	Mdiff	100	Mdiff 100	hclust.manh.ave	1
Galland	no.norm	non-standardized	SVD	Mdiff	100	Mdiff 100	hclust.manh.ave	0.805174
Herschkowitz	no.norm	non-standardized	SVD	Mdiff	100	Mdiff 100	hclust.manh.ave	0.594604
Jones	no.norm	non-standardized	SVD	Mdiff	100	Mdiff 100	hclust.manh.ave	0.900307
Sorlie	no.norm	non-standardized	SVD	Mdiff	100	Mdiff 100	hclust.manh.ave	0.529696
Ye	no.norm	non-standardized	SVD	Mdiff	100	Mdiff 100	hclust.manh.ave	0.428856
Alizadeh	no.norm	non-standardized	SVD	Mdiff	100	Mdiff 100	hclust.manh.ward	0.719758
Finak	no.norm	non-standardized	SVD	Mdiff	100	Mdiff 100	hclust.manh.ward	1
Galland	no.norm	non-standardized	SVD	Mdiff	100	Mdiff 100	hclust.manh.ward	0.805174
Herschkowitz	no.norm	non-standardized	SVD	Mdiff	100	Mdiff 100	hclust.manh.ward	0.654955
Jones	no.norm	non-standardized	SVD	Mdiff	100	Mdiff 100	hclust.manh.ward	1
Sorlie	no.norm	non-standardized	SVD	Mdiff	100	Mdiff 100	hclust.manh.ward	0.521801
Ye	no.norm	non-standardized	SVD	Mdiff	100	Mdiff 100	hclust.manh.ward	0.627694
Alizadeh	no.norm	non-standardized	SVD	Mdiff	100	Mdiff 100	kmeans	0.799034
Finak	no.norm	non-standardized	SVD	Mdiff	100	Mdiff 100	kmeans	1
Galland	no.norm	non-standardized	SVD	Mdiff	100	Mdiff 100	kmeans	0.551547
Herschkowitz	no.norm	non-standardized	SVD	Mdiff	100	Mdiff 100	kmeans	0.482474
Jones	no.norm	non-standardized	SVD	Mdiff	100	Mdiff 100	kmeans	0.77388
Sorlie	no.norm	non-standardized	SVD	Mdiff	100	Mdiff 100	kmeans	0.481429
Ye	no.norm	non-standardized	SVD	Mdiff	100	Mdiff 100	kmeans	0.495337
Alizadeh	no.norm	non-standardized	SVD	Mdiff	100	Mdiff 100	Mclust	0.772153
Finak	no.norm	non-standardized	SVD	Mdiff	100	Mdiff 100	Mclust	1
Galland	no.norm	non-standardized	SVD	Mdiff	100	Mdiff 100	Mclust	0.631148
Herschkowitz	no.norm	non-standardized	SVD	Mdiff	100	Mdiff 100	Mclust	0.594591
Jones	no.norm	non-standardized	SVD	Mdiff	100	Mdiff 100	Mclust	1
Sorlie	no.norm	non-standardized	SVD	Mdiff	100	Mdiff 100	Mclust	0.481429
Ye	no.norm	non-standardized	SVD	Mdiff	100	Mdiff 100	Mclust	0.573053
Alizadeh	no.norm	non-standardized	SVD	Mdiff	100	Mdiff 100	PAM.corr	0.826378
Finak	no.norm	non-standardized	SVD	Mdiff	100	Mdiff 100	PAM.corr	1
Galland	no.norm	non-standardized	SVD	Mdiff	100	Mdiff 100	PAM.corr	0.551971
Herschkowitz	no.norm	non-standardized	SVD	Mdiff	100	Mdiff 100	PAM.corr	0.482486
Jones	no.norm	non-standardized	SVD	Mdiff	100	Mdiff 100	PAM.corr	0.904087
Sorlie	no.norm	non-standardized	SVD	Mdiff	100	Mdiff 100	PAM.corr	0.542589
Ye	no.norm	non-standardized	SVD	Mdiff	100	Mdiff 100	PAM.corr	0.268347
Alizadeh	no.norm	non-standardized	SVD	Mdiff	100	Mdiff 100	PAM.eucl	0.772153
Finak	no.norm	non-standardized	SVD	Mdiff	100	Mdiff 100	PAM.eucl	1
Galland	no.norm	non-standardized	SVD	Mdiff	100	Mdiff 100	PAM.eucl	0.630624
Herschkowitz	no.norm	non-standardized	SVD	Mdiff	100	Mdiff 100	PAM.eucl	0.624413
Jones	no.norm	non-standardized	SVD	Mdiff	100	Mdiff 100	PAM.eucl	0.950113
Sorlie	no.norm	non-standardized	SVD	Mdiff	100	Mdiff 100	PAM.eucl	0.529696
Ye	no.norm	non-standardized	SVD	Mdiff	100	Mdiff 100	PAM.eucl	0.445298
Alizadeh	no.norm	non-standardized	SVD	Mdiff	100	Mdiff 100	SOM	0.826375
Finak	no.norm	non-standardized	SVD	Mdiff	100	Mdiff 100	SOM	1
Galland	no.norm	non-standardized	SVD	Mdiff	100	Mdiff 100	SOM	0.630682
Herschkowitz	no.norm	non-standardized	SVD	Mdiff	100	Mdiff 100	SOM	0.594551
Jones	no.norm	non-standardized	SVD	Mdiff	100	Mdiff 100	SOM	1
Sorlie	no.norm	non-standardized	SVD	Mdiff	100	Mdiff 100	SOM	0.578644
Ye	no.norm	non-standardized	SVD	Mdiff	100	Mdiff 100	SOM	0.633089
Alizadeh	no.norm	non-standardized	SVD	Mdiff	1000	Mdiff 1000	hclust.corr.ave	0.911138
Finak	no.norm	non-standardized	SVD	Mdiff	1000	Mdiff 1000	hclust.corr.ave	1
Galland	no.norm	non-standardized	SVD	Mdiff	1000	Mdiff 1000	hclust.corr.ave	0.631148
Herschkowitz	no.norm	non-standardized	SVD	Mdiff	1000	Mdiff 1000	hclust.corr.ave	0.565499
Jones	no.norm	non-standardized	SVD	Mdiff	1000	Mdiff 1000	hclust.corr.ave	0.433163
Sorlie	no.norm	non-standardized	SVD	Mdiff	1000	Mdiff 1000	hclust.corr.ave	0.555743
Ye	no.norm	non-standardized	SVD	Mdiff	1000	Mdiff 1000	hclust.corr.ave	0.53911
Alizadeh	no.norm	non-standardized	SVD	Mdiff	1000	Mdiff 1000	hclust.corr.ward	0.940303
Finak	no.norm	non-standardized	SVD	Mdiff	1000	Mdiff 1000	hclust.corr.ward	1
Galland	no.norm	non-standardized	SVD	Mdiff	1000	Mdiff 1000	hclust.corr.ward	0.899996
Herschkowitz	no.norm	non-standardized	SVD	Mdiff	1000	Mdiff 1000	hclust.corr.ward	0.565448
Jones	no.norm	non-standardized	SVD	Mdiff	1000	Mdiff 1000	hclust.corr.ward	1
Sorlie	no.norm	non-standardized	SVD	Mdiff	1000	Mdiff 1000	hclust.corr.ward	0.443147
Ye	no.norm	non-standardized	SVD	Mdiff	1000	Mdiff 1000	hclust.corr.ward	0.63794
Alizadeh	no.norm	non-standardized	SVD	Mdiff	1000	Mdiff 1000	hclust.eucl.ave	0.772148
Finak	no.norm	non-standardized	SVD	Mdiff	1000	Mdiff 1000	hclust.eucl.ave	0.939384
Galland	no.norm	non-standardized	SVD	Mdiff	1000	Mdiff 1000	hclust.eucl.ave	0.631148
Herschkowitz	no.norm	non-standardized	SVD	Mdiff	1000	Mdiff 1000	hclust.eucl.ave	0.565499
Jones	no.norm	non-standardized	SVD	Mdiff	1000	Mdiff 1000	hclust.eucl.ave	1
Sorlie	no.norm	non-standardized	SVD	Mdiff	1000	Mdiff 1000	hclust.eucl.ave	0.32652
Ye	no.norm	non-standardized	SVD	Mdiff	1000	Mdiff 1000	hclust.eucl.ave	0.63794
Alizadeh	no.norm	non-standardized	SVD	Mdiff	1000	Mdiff 1000	hclust.eucl.ward	0.826383
Finak	no.norm	non-standardized	SVD	Mdiff	1000	Mdiff 1000	hclust.eucl.ward	0.93938
Galland	no.norm	non-standardized	SVD	Mdiff	1000	Mdiff 1000	hclust.eucl.ward	0.631148
Herschkowitz	no.norm	non-standardized	SVD	Mdiff	1000	Mdiff 1000	hclust.eucl.ward	0.50942
Jones	no.norm	non-standardized	SVD	Mdiff	1000	Mdiff 1000	hclust.eucl.ward	1
Sorlie	no.norm	non-standardized	SVD	Mdiff	1000	Mdiff 1000	hclust.eucl.ward	0.40686
Ye	no.norm	non-standardized	SVD	Mdiff	1000	Mdiff 1000	hclust.eucl.ward	0.486132
Alizadeh	no.norm	non-standardized	SVD	Mdiff	1000	Mdiff 1000	hclust.manh.ave	0.178115
Finak	no.norm	non-standardized	SVD	Mdiff	1000	Mdiff 1000	hclust.manh.ave	0.939384
Galland	no.norm	non-standardized	SVD	Mdiff	1000	Mdiff 1000	hclust.manh.ave	0.551123
Herschkowitz	no.norm	non-standardized	SVD	Mdiff	1000	Mdiff 1000	hclust.manh.ave	0.624439
Jones	no.norm	non-standardized	SVD	Mdiff	1000	Mdiff 1000	hclust.manh.ave	1
Sorlie	no.norm	non-standardized	SVD	Mdiff	1000	Mdiff 1000	hclust.manh.ave	0.289645
Ye	no.norm	non-standardized	SVD	Mdiff	1000	Mdiff 1000	hclust.manh.ave	0.589532
Alizadeh	no.norm	non-standardized	SVD	Mdiff	1000	Mdiff 1000	hclust.manh.ward	0.694229
Finak	no.norm	non-standardized	SVD	Mdiff	1000	Mdiff 1000	hclust.manh.ward	0.939384
Galland	no.norm	non-standardized	SVD	Mdiff	1000	Mdiff 1000	hclust.manh.ward	0.551123
Herschkowitz	no.norm	non-standardized	SVD	Mdiff	1000	Mdiff 1000	hclust.manh.ward	0.565487
Jones	no.norm	non-standardized	SVD	Mdiff	1000	Mdiff 1000	hclust.manh.ward	0.950113
Sorlie	no.norm	non-standardized	SVD	Mdiff	1000	Mdiff 1000	hclust.manh.ward	0.354674
Ye	no.norm	non-standardized	SVD	Mdiff	1000	Mdiff 1000	hclust.manh.ward	0.667525
Alizadeh	no.norm	non-standardized	SVD	Mdiff	1000	Mdiff 1000	kmeans	0.799039
Finak	no.norm	non-standardized	SVD	Mdiff	1000	Mdiff 1000	kmeans	1
Galland	no.norm	non-standardized	SVD	Mdiff	1000	Mdiff 1000	kmeans	0.630682
Herschkowitz	no.norm	non-standardized	SVD	Mdiff	1000	Mdiff 1000	kmeans	0.594573
Jones	no.norm	non-standardized	SVD	Mdiff	1000	Mdiff 1000	kmeans	1
Sorlie	no.norm	non-standardized	SVD	Mdiff	1000	Mdiff 1000	kmeans	0.4338
Ye	no.norm	non-standardized	SVD	Mdiff	1000	Mdiff 1000	kmeans	0.486132
Alizadeh	no.norm	non-standardized	SVD	Mdiff	1000	Mdiff 1000	PAM.corr	0.882429
Finak	no.norm	non-standardized	SVD	Mdiff	1000	Mdiff 1000	PAM.corr	1
Galland	no.norm	non-standardized	SVD	Mdiff	1000	Mdiff 1000	PAM.corr	0.805174
Herschkowitz	no.norm	non-standardized	SVD	Mdiff	1000	Mdiff 1000	PAM.corr	0.537102
[truncated: 30,901 more rows]
