# Supplementary material for: Challenges in microarray class discovery: a comprehensive examination of normalization, gene selection and clustering
Source: BMC Bioinformatics. 2010 Oct 11;11:503. doi: 10.1186/1471-2105-11-503 (PMC3098084; doi:10.1186/1471-2105-11-503)
Supplement: Additional file 5 — Mean adjusted Rand index. A tab separated text file with mean adjusted Rand index for each combination of parameters, the mean is taken over the six datasets (Sørlie is not included). [file 1471-2105-11-503-S5.TXT]

normalization	standarization	imputation	Geneselection method	number of genes	Geneselection method and number of genes	clustering method	aRand
no.norm	non-standardized	ROW	M	100	M 100	hclust.corr.ave	0.242104667918640
no.norm	non-standardized	ROW	M	100	M 100	hclust.corr.ward	0.509248803872169
no.norm	non-standardized	ROW	M	100	M 100	hclust.eucl.ave	0.332172430189891
no.norm	non-standardized	ROW	M	100	M 100	hclust.eucl.ward	0.475493681114456
no.norm	non-standardized	ROW	M	100	M 100	hclust.manh.ave	0.427211239780982
no.norm	non-standardized	ROW	M	100	M 100	hclust.manh.ward	0.492963793876565
no.norm	non-standardized	ROW	M	100	M 100	kmeans	0.466829232537952
no.norm	non-standardized	ROW	M	100	M 100	Mclust	0.347418310395096
no.norm	non-standardized	ROW	M	100	M 100	PAM.corr	0.454395033282882
no.norm	non-standardized	ROW	M	100	M 100	PAM.eucl	0.437991865096163
no.norm	non-standardized	ROW	M	100	M 100	SOM	0.496155170622124
no.norm	non-standardized	ROW	M	1000	M 1000	hclust.corr.ave	0.422432518339085
no.norm	non-standardized	ROW	M	1000	M 1000	hclust.corr.ward	0.693651212487261
no.norm	non-standardized	ROW	M	1000	M 1000	hclust.eucl.ave	0.377745746728594
no.norm	non-standardized	ROW	M	1000	M 1000	hclust.eucl.ward	0.594975091594506
no.norm	non-standardized	ROW	M	1000	M 1000	hclust.manh.ave	0.357538122860525
no.norm	non-standardized	ROW	M	1000	M 1000	hclust.manh.ward	0.555102834610708
no.norm	non-standardized	ROW	M	1000	M 1000	kmeans	0.657884373003705
no.norm	non-standardized	ROW	M	1000	M 1000	PAM.corr	0.619205842370692
no.norm	non-standardized	ROW	M	1000	M 1000	PAM.eucl	0.583207011711368
no.norm	non-standardized	ROW	M	1000	M 1000	SOM	0.577487591266261
no.norm	non-standardized	ROW	M	15	M 15	hclust.corr.ave	0.318646773734169
no.norm	non-standardized	ROW	M	15	M 15	hclust.corr.ward	0.39450905852474
no.norm	non-standardized	ROW	M	15	M 15	hclust.eucl.ave	0.276738841887988
no.norm	non-standardized	ROW	M	15	M 15	hclust.eucl.ward	0.376757224280182
no.norm	non-standardized	ROW	M	15	M 15	hclust.manh.ave	0.282710718268391
no.norm	non-standardized	ROW	M	15	M 15	hclust.manh.ward	0.420305910419739
no.norm	non-standardized	ROW	M	15	M 15	kmeans	0.355392721263148
no.norm	non-standardized	ROW	M	15	M 15	Mclust	0.398890232012636
no.norm	non-standardized	ROW	M	15	M 15	PAM.corr	0.347620609278022
no.norm	non-standardized	ROW	M	15	M 15	PAM.eucl	0.419283294204294
no.norm	non-standardized	ROW	M	15	M 15	SOM	0.412516948534484
no.norm	non-standardized	ROW	Mdiff	100	Mdiff 100	hclust.corr.ave	0.650137651252592
no.norm	non-standardized	ROW	Mdiff	100	Mdiff 100	hclust.corr.ward	0.744690711104742
no.norm	non-standardized	ROW	Mdiff	100	Mdiff 100	hclust.eucl.ave	0.70663410641628
no.norm	non-standardized	ROW	Mdiff	100	Mdiff 100	hclust.eucl.ward	0.79546598808693
no.norm	non-standardized	ROW	Mdiff	100	Mdiff 100	hclust.manh.ave	0.763902197941016
no.norm	non-standardized	ROW	Mdiff	100	Mdiff 100	hclust.manh.ward	0.793621422314496
no.norm	non-standardized	ROW	Mdiff	100	Mdiff 100	kmeans	0.6771253883565
no.norm	non-standardized	ROW	Mdiff	100	Mdiff 100	Mclust	0.750641724132819
no.norm	non-standardized	ROW	Mdiff	100	Mdiff 100	PAM.corr	0.673979739115352
no.norm	non-standardized	ROW	Mdiff	100	Mdiff 100	PAM.eucl	0.716223305850289
no.norm	non-standardized	ROW	Mdiff	100	Mdiff 100	SOM	0.739046559157458
no.norm	non-standardized	ROW	Mdiff	1000	Mdiff 1000	hclust.corr.ave	0.684870507301636
no.norm	non-standardized	ROW	Mdiff	1000	Mdiff 1000	hclust.corr.ward	0.84255300342927
no.norm	non-standardized	ROW	Mdiff	1000	Mdiff 1000	hclust.eucl.ave	0.7809175497612
no.norm	non-standardized	ROW	Mdiff	1000	Mdiff 1000	hclust.eucl.ward	0.73526103759101
no.norm	non-standardized	ROW	Mdiff	1000	Mdiff 1000	hclust.manh.ave	0.674122662901025
no.norm	non-standardized	ROW	Mdiff	1000	Mdiff 1000	hclust.manh.ward	0.721302078556026
no.norm	non-standardized	ROW	Mdiff	1000	Mdiff 1000	kmeans	0.770849044900967
no.norm	non-standardized	ROW	Mdiff	1000	Mdiff 1000	PAM.corr	0.77769362651295
no.norm	non-standardized	ROW	Mdiff	1000	Mdiff 1000	PAM.eucl	0.691557213453573
no.norm	non-standardized	ROW	Mdiff	1000	Mdiff 1000	SOM	0.686962411890091
no.norm	non-standardized	ROW	Mdiff	15	Mdiff 15	hclust.corr.ave	0.413770418403956
no.norm	non-standardized	ROW	Mdiff	15	Mdiff 15	hclust.corr.ward	0.506588975760663
no.norm	non-standardized	ROW	Mdiff	15	Mdiff 15	hclust.eucl.ave	0.7637107706963
no.norm	non-standardized	ROW	Mdiff	15	Mdiff 15	hclust.eucl.ward	0.721672679812034
no.norm	non-standardized	ROW	Mdiff	15	Mdiff 15	hclust.manh.ave	0.732459344739355
no.norm	non-standardized	ROW	Mdiff	15	Mdiff 15	hclust.manh.ward	0.757245202532324
no.norm	non-standardized	ROW	Mdiff	15	Mdiff 15	kmeans	0.7105439366944
no.norm	non-standardized	ROW	Mdiff	15	Mdiff 15	Mclust	0.723529990507865
no.norm	non-standardized	ROW	Mdiff	15	Mdiff 15	PAM.corr	0.526203701378643
no.norm	non-standardized	ROW	Mdiff	15	Mdiff 15	PAM.eucl	0.706241421553317
no.norm	non-standardized	ROW	Mdiff	15	Mdiff 15	SOM	0.711526060828311
no.norm	non-standardized	ROW	NONE	all	NONE	hclust.corr.ave	0.431321023868813
no.norm	non-standardized	ROW	NONE	all	NONE	hclust.corr.ward	0.720800840815778
no.norm	non-standardized	ROW	NONE	all	NONE	hclust.eucl.ave	0.303767577533745
no.norm	non-standardized	ROW	NONE	all	NONE	hclust.eucl.ward	0.505995512658985
no.norm	non-standardized	ROW	NONE	all	NONE	hclust.manh.ave	0.141437327568702
no.norm	non-standardized	ROW	NONE	all	NONE	hclust.manh.ward	0.411716028993041
no.norm	non-standardized	ROW	NONE	all	NONE	kmeans	0.5489991970383
no.norm	non-standardized	ROW	NONE	all	NONE	PAM.corr	0.581909535345862
no.norm	non-standardized	ROW	NONE	all	NONE	PAM.eucl	0.52680509841016
no.norm	non-standardized	ROW	NONE	all	NONE	SOM	0.474960899957718
no.norm	non-standardized	ROW	PC	15	PC 15	hclust.corr.ave	0.402928453257576
no.norm	non-standardized	ROW	PC	15	PC 15	hclust.corr.ward	0.665891388723965
no.norm	non-standardized	ROW	PC	15	PC 15	hclust.eucl.ave	0.287553909052118
no.norm	non-standardized	ROW	PC	15	PC 15	hclust.eucl.ward	0.51889958451443
no.norm	non-standardized	ROW	PC	15	PC 15	hclust.manh.ave	0.169670619499793
no.norm	non-standardized	ROW	PC	15	PC 15	hclust.manh.ward	0.551456013311804
no.norm	non-standardized	ROW	PC	15	PC 15	kmeans	0.56473960974938
no.norm	non-standardized	ROW	PC	15	PC 15	Mclust	0.62269005192091
no.norm	non-standardized	ROW	PC	15	PC 15	PAM.corr	0.602047339577845
no.norm	non-standardized	ROW	PC	15	PC 15	PAM.eucl	0.541575386171724
no.norm	non-standardized	ROW	PC	15	PC 15	SOM	0.49993762554956
no.norm	non-standardized	ROW	PC	3	PC 3	hclust.corr.ave	0.212733441245178
no.norm	non-standardized	ROW	PC	3	PC 3	hclust.corr.ward	0.21253535292063
no.norm	non-standardized	ROW	PC	3	PC 3	hclust.eucl.ave	0.541771658705740
no.norm	non-standardized	ROW	PC	3	PC 3	hclust.eucl.ward	0.528820042689966
no.norm	non-standardized	ROW	PC	3	PC 3	hclust.manh.ave	0.469155834275683
no.norm	non-standardized	ROW	PC	3	PC 3	hclust.manh.ward	0.52809211679415
no.norm	non-standardized	ROW	PC	3	PC 3	kmeans	0.550323908397755
no.norm	non-standardized	ROW	PC	3	PC 3	Mclust	0.483911628821888
no.norm	non-standardized	ROW	PC	3	PC 3	PAM.corr	0.219236795890202
no.norm	non-standardized	ROW	PC	3	PC 3	PAM.eucl	0.548163685314904
no.norm	non-standardized	ROW	PC	3	PC 3	SOM	0.510767980167113
no.norm	non-standardized	ROW	PC	5	PC 5	hclust.corr.ave	0.409601055939424
no.norm	non-standardized	ROW	PC	5	PC 5	hclust.corr.ward	0.485089359585527
no.norm	non-standardized	ROW	PC	5	PC 5	hclust.eucl.ave	0.505051082983548
no.norm	non-standardized	ROW	PC	5	PC 5	hclust.eucl.ward	0.512472038084645
no.norm	non-standardized	ROW	PC	5	PC 5	hclust.manh.ave	0.4439294641519
no.norm	non-standardized	ROW	PC	5	PC 5	hclust.manh.ward	0.485838864575898
no.norm	non-standardized	ROW	PC	5	PC 5	kmeans	0.522444559132435
no.norm	non-standardized	ROW	PC	5	PC 5	Mclust	0.603408465560026
no.norm	non-standardized	ROW	PC	5	PC 5	PAM.corr	0.490060458410115
no.norm	non-standardized	ROW	PC	5	PC 5	PAM.eucl	0.482780121419486
no.norm	non-standardized	ROW	PC	5	PC 5	SOM	0.550582214202207
no.norm	non-standardized	ROW	STD	100	STD 100	hclust.corr.ave	0.584026512834239
no.norm	non-standardized	ROW	STD	100	STD 100	hclust.corr.ward	0.632337845848837
no.norm	non-standardized	ROW	STD	100	STD 100	hclust.eucl.ave	0.600917979282793
no.norm	non-standardized	ROW	STD	100	STD 100	hclust.eucl.ward	0.605459332481276
no.norm	non-standardized	ROW	STD	100	STD 100	hclust.manh.ave	0.546975394573242
no.norm	non-standardized	ROW	STD	100	STD 100	hclust.manh.ward	0.561764326703004
no.norm	non-standardized	ROW	STD	100	STD 100	kmeans	0.594868849981486
no.norm	non-standardized	ROW	STD	100	STD 100	Mclust	0.638949575913125
no.norm	non-standardized	ROW	STD	100	STD 100	PAM.corr	0.596837828175136
no.norm	non-standardized	ROW	STD	100	STD 100	PAM.eucl	0.599348588948246
no.norm	non-standardized	ROW	STD	100	STD 100	SOM	0.61278762268021
no.norm	non-standardized	ROW	STD	1000	STD 1000	hclust.corr.ave	0.569295676332232
no.norm	non-standardized	ROW	STD	1000	STD 1000	hclust.corr.ward	0.6832938500137
no.norm	non-standardized	ROW	STD	1000	STD 1000	hclust.eucl.ave	0.391959234628123
no.norm	non-standardized	ROW	STD	1000	STD 1000	hclust.eucl.ward	0.620211204492713
no.norm	non-standardized	ROW	STD	1000	STD 1000	hclust.manh.ave	0.492913077631258
no.norm	non-standardized	ROW	STD	1000	STD 1000	hclust.manh.ward	0.64734427157955
no.norm	non-standardized	ROW	STD	1000	STD 1000	kmeans	0.684863418572868
no.norm	non-standardized	ROW	STD	1000	STD 1000	PAM.corr	0.64554941060359
no.norm	non-standardized	ROW	STD	1000	STD 1000	PAM.eucl	0.586057653745606
no.norm	non-standardized	ROW	STD	1000	STD 1000	SOM	0.681943727558558
no.norm	non-standardized	ROW	STD	15	STD 15	hclust.corr.ave	0.463659202710988
no.norm	non-standardized	ROW	STD	15	STD 15	hclust.corr.ward	0.480791910893828
no.norm	non-standardized	ROW	STD	15	STD 15	hclust.eucl.ave	0.467979544018716
no.norm	non-standardized	ROW	STD	15	STD 15	hclust.eucl.ward	0.491134693050477
no.norm	non-standardized	ROW	STD	15	STD 15	hclust.manh.ave	0.460834584281826
no.norm	non-standardized	ROW	STD	15	STD 15	hclust.manh.ward	0.454054998957929
no.norm	non-standardized	ROW	STD	15	STD 15	kmeans	0.511105119811077
no.norm	non-standardized	ROW	STD	15	STD 15	Mclust	0.506596751209176
no.norm	non-standardized	ROW	STD	15	STD 15	PAM.corr	0.480092188028295
no.norm	non-standardized	ROW	STD	15	STD 15	PAM.eucl	0.458035838464416
no.norm	non-standardized	ROW	STD	15	STD 15	SOM	0.47340801668758
no.norm	non-standardized	ROW	STD	1500	STD 1500	hclust.corr.ave	0.457616816368881
no.norm	non-standardized	ROW	STD	1500	STD 1500	hclust.corr.ward	0.668023245291549
no.norm	non-standardized	ROW	STD	1500	STD 1500	hclust.eucl.ave	0.37054213437121
no.norm	non-standardized	ROW	STD	1500	STD 1500	hclust.eucl.ward	0.639878246034208
no.norm	non-standardized	ROW	STD	1500	STD 1500	hclust.manh.ave	0.491863970709955
no.norm	non-standardized	ROW	STD	1500	STD 1500	hclust.manh.ward	0.635347289141874
no.norm	non-standardized	ROW	STD	1500	STD 1500	kmeans	0.651553189691683
no.norm	non-standardized	ROW	STD	1500	STD 1500	PAM.corr	0.671293440555576
no.norm	non-standardized	ROW	STD	1500	STD 1500	PAM.eucl	0.592862343328539
no.norm	non-standardized	ROW	STD	1500	STD 1500	SOM	0.595864062210861
no.norm	non-standardized	ROW	STD	300	STD 300	hclust.corr.ave	0.610921596062448
no.norm	non-standardized	ROW	STD	300	STD 300	hclust.corr.ward	0.641733661431015
no.norm	non-standardized	ROW	STD	300	STD 300	hclust.eucl.ave	0.544217861987799
no.norm	non-standardized	ROW	STD	300	STD 300	hclust.eucl.ward	0.611218986469565
no.norm	non-standardized	ROW	STD	300	STD 300	hclust.manh.ave	0.546957728060454
no.norm	non-standardized	ROW	STD	300	STD 300	hclust.manh.ward	0.651655943887944
no.norm	non-standardized	ROW	STD	300	STD 300	kmeans	0.626817359537504
no.norm	non-standardized	ROW	STD	300	STD 300	Mclust	0.625739695318926
no.norm	non-standardized	ROW	STD	300	STD 300	PAM.corr	0.598344195734557
no.norm	non-standardized	ROW	STD	300	STD 300	PAM.eucl	0.580138811317025
no.norm	non-standardized	ROW	STD	300	STD 300	SOM	0.62253088352996
no.norm	non-standardized	ROW	STD	500	STD 500	hclust.corr.ave	0.507619707659405
no.norm	non-standardized	ROW	STD	500	STD 500	hclust.corr.ward	0.633013708760608
no.norm	non-standardized	ROW	STD	500	STD 500	hclust.eucl.ave	0.382285702076344
no.norm	non-standardized	ROW	STD	500	STD 500	hclust.eucl.ward	0.603738414694104
no.norm	non-standardized	ROW	STD	500	STD 500	hclust.manh.ave	0.530666113389382
no.norm	non-standardized	ROW	STD	500	STD 500	hclust.manh.ward	0.660827745163919
no.norm	non-standardized	ROW	STD	500	STD 500	kmeans	0.637523360054139
no.norm	non-standardized	ROW	STD	500	STD 500	Mclust	0.62092009834049
no.norm	non-standardized	ROW	STD	500	STD 500	PAM.corr	0.617252983523596
no.norm	non-standardized	ROW	STD	500	STD 500	PAM.eucl	0.608125312513279
no.norm	non-standardized	ROW	STD	500	STD 500	SOM	0.637585784567063
no.norm	non-standardized	ROW	T1	100	T1 100	hclust.corr.ave	0.128095848885407
no.norm	non-standardized	ROW	T1	100	T1 100	hclust.corr.ward	0.476296835784295
no.norm	non-standardized	ROW	T1	100	T1 100	hclust.eucl.ave	0.142078199311622
no.norm	non-standardized	ROW	T1	100	T1 100	hclust.eucl.ward	0.404962367314409
no.norm	non-standardized	ROW	T1	100	T1 100	hclust.manh.ave	0.158443090051828
no.norm	non-standardized	ROW	T1	100	T1 100	hclust.manh.ward	0.41982010502105
no.norm	non-standardized	ROW	T1	100	T1 100	kmeans	0.392569757594829
no.norm	non-standardized	ROW	T1	100	T1 100	Mclust	0.298067339406511
no.norm	non-standardized	ROW	T1	100	T1 100	PAM.corr	0.368909854170844
no.norm	non-standardized	ROW	T1	100	T1 100	PAM.eucl	0.415120358600428
no.norm	non-standardized	ROW	T1	100	T1 100	SOM	0.378051715471383
no.norm	non-standardized	ROW	T1	1000	T1 1000	hclust.corr.ave	0.204277277628744
no.norm	non-standardized	ROW	T1	1000	T1 1000	hclust.corr.ward	0.544005641447565
no.norm	non-standardized	ROW	T1	1000	T1 1000	hclust.eucl.ave	0.200658591775132
no.norm	non-standardized	ROW	T1	1000	T1 1000	hclust.eucl.ward	0.443193597308612
no.norm	non-standardized	ROW	T1	1000	T1 1000	hclust.manh.ave	0.195282015446465
no.norm	non-standardized	ROW	T1	1000	T1 1000	hclust.manh.ward	0.398422225887581
no.norm	non-standardized	ROW	T1	1000	T1 1000	kmeans	0.473025146411605
no.norm	non-standardized	ROW	T1	1000	T1 1000	PAM.corr	0.470305217171783
no.norm	non-standardized	ROW	T1	1000	T1 1000	PAM.eucl	0.368726985171457
no.norm	non-standardized	ROW	T1	1000	T1 1000	SOM	0.409912876017887
no.norm	non-standardized	ROW	T1	15	T1 15	hclust.corr.ave	0.0959689733134285
no.norm	non-standardized	ROW	T1	15	T1 15	hclust.corr.ward	0.261856552325007
no.norm	non-standardized	ROW	T1	15	T1 15	hclust.eucl.ave	0.102247914906833
no.norm	non-standardized	ROW	T1	15	T1 15	hclust.eucl.ward	0.192552474905669
no.norm	non-standardized	ROW	T1	15	T1 15	hclust.manh.ave	0.0896552926054347
no.norm	non-standardized	ROW	T1	15	T1 15	hclust.manh.ward	0.187006960496208
no.norm	non-standardized	ROW	T1	15	T1 15	kmeans	0.206734974176937
no.norm	non-standardized	ROW	T1	15	T1 15	Mclust	0.215826984485124
no.norm	non-standardized	ROW	T1	15	T1 15	PAM.corr	0.267413188660097
no.norm	non-standardized	ROW	T1	15	T1 15	PAM.eucl	0.214687390230716
no.norm	non-standardized	ROW	T1	15	T1 15	SOM	0.194445661164504
no.norm	non-standardized	ROW	T2	100	T2 100	hclust.corr.ave	0.65779948009009
no.norm	non-standardized	ROW	T2	100	T2 100	hclust.corr.ward	0.800328719753161
no.norm	non-standardized	ROW	T2	100	T2 100	hclust.eucl.ave	0.82935762974671
no.norm	non-standardized	ROW	T2	100	T2 100	hclust.eucl.ward	0.814938745963285
no.norm	non-standardized	ROW	T2	100	T2 100	hclust.manh.ave	0.839658237555321
no.norm	non-standardized	ROW	T2	100	T2 100	hclust.manh.ward	0.824339274362281
no.norm	non-standardized	ROW	T2	100	T2 100	kmeans	0.824087613565925
no.norm	non-standardized	ROW	T2	100	T2 100	Mclust	0.820291845404582
no.norm	non-standardized	ROW	T2	100	T2 100	PAM.corr	0.762060118010231
no.norm	non-standardized	ROW	T2	100	T2 100	PAM.eucl	0.796639113748294
no.norm	non-standardized	ROW	T2	100	T2 100	SOM	0.839036256754547
no.norm	non-standardized	ROW	T2	1000	T2 1000	hclust.corr.ave	0.72913946352956
no.norm	non-standardized	ROW	T2	1000	T2 1000	hclust.corr.ward	0.810013209344676
no.norm	non-standardized	ROW	T2	1000	T2 1000	hclust.eucl.ave	0.735225050842891
no.norm	non-standardized	ROW	T2	1000	T2 1000	hclust.eucl.ward	0.770747882281442
no.norm	non-standardized	ROW	T2	1000	T2 1000	hclust.manh.ave	0.67087598128553
no.norm	non-standardized	ROW	T2	1000	T2 1000	hclust.manh.ward	0.775847226638684
no.norm	non-standardized	ROW	T2	1000	T2 1000	kmeans	0.777241639641394
no.norm	non-standardized	ROW	T2	1000	T2 1000	PAM.corr	0.738621918901608
no.norm	non-standardized	ROW	T2	1000	T2 1000	PAM.eucl	0.746460484956859
no.norm	non-standardized	ROW	T2	1000	T2 1000	SOM	0.788681684565404
no.norm	non-standardized	ROW	T2	15	T2 15	hclust.corr.ave	0.490853872272227
no.norm	non-standardized	ROW	T2	15	T2 15	hclust.corr.ward	0.720258489260326
no.norm	non-standardized	ROW	T2	15	T2 15	hclust.eucl.ave	0.724196643249158
no.norm	non-standardized	ROW	T2	15	T2 15	hclust.eucl.ward	0.777568145810136
no.norm	non-standardized	ROW	T2	15	T2 15	hclust.manh.ave	0.706089639090782
no.norm	non-standardized	ROW	T2	15	T2 15	hclust.manh.ward	0.771666966639773
no.norm	non-standardized	ROW	T2	15	T2 15	kmeans	0.720960077138333
no.norm	non-standardized	ROW	T2	15	T2 15	Mclust	0.761767858025529
no.norm	non-standardized	ROW	T2	15	T2 15	PAM.corr	0.648836831598575
no.norm	non-standardized	ROW	T2	15	T2 15	PAM.eucl	0.735094667550672
no.norm	non-standardized	ROW	T2	15	T2 15	SOM	0.740960616336562
no.norm	non-standardized	SVD	M	100	M 100	hclust.corr.ave	0.261057746783411
no.norm	non-standardized	SVD	M	100	M 100	hclust.corr.ward	0.505122827315854
no.norm	non-standardized	SVD	M	100	M 100	hclust.eucl.ave	0.340640108784094
no.norm	non-standardized	SVD	M	100	M 100	hclust.eucl.ward	0.462416359118388
no.norm	non-standardized	SVD	M	100	M 100	hclust.manh.ave	0.431920185937666
no.norm	non-standardized	SVD	M	100	M 100	hclust.manh.ward	0.475387587175878
no.norm	non-standardized	SVD	M	100	M 100	kmeans	0.449139140511327
no.norm	non-standardized	SVD	M	100	M 100	Mclust	0.45532080273742
no.norm	non-standardized	SVD	M	100	M 100	PAM.corr	0.454394485700248
no.norm	non-standardized	SVD	M	100	M 100	PAM.eucl	0.4570938203662
no.norm	non-standardized	SVD	M	100	M 100	SOM	0.45288861801506
no.norm	non-standardized	SVD	M	1000	M 1000	hclust.corr.ave	0.422432518339085
no.norm	non-standardized	SVD	M	1000	M 1000	hclust.corr.ward	0.695872489100088
no.norm	non-standardized	SVD	M	1000	M 1000	hclust.eucl.ave	0.37625575272455
no.norm	non-standardized	SVD	M	1000	M 1000	hclust.eucl.ward	0.619818077157358
no.norm	non-standardized	SVD	M	1000	M 1000	hclust.manh.ave	0.354291374519999
no.norm	non-standardized	SVD	M	1000	M 1000	hclust.manh.ward	0.567648690364576
no.norm	non-standardized	SVD	M	1000	M 1000	kmeans	0.637444821881202
no.norm	non-standardized	SVD	M	1000	M 1000	PAM.corr	0.618634029466554
no.norm	non-standardized	SVD	M	1000	M 1000	PAM.eucl	0.558895691969771
no.norm	non-standardized	SVD	M	1000	M 1000	SOM	0.61269155527045
no.norm	non-standardized	SVD	M	15	M 15	hclust.corr.ave	0.318631865298973
no.norm	non-standardized	SVD	M	15	M 15	hclust.corr.ward	0.374999217259051
no.norm	non-standardized	SVD	M	15	M 15	hclust.eucl.ave	0.276738841887988
no.norm	non-standardized	SVD	M	15	M 15	hclust.eucl.ward	0.361739672403113
no.norm	non-standardized	SVD	M	15	M 15	hclust.manh.ave	0.207333161633620
no.norm	non-standardized	SVD	M	15	M 15	hclust.manh.ward	0.399423530177411
no.norm	non-standardized	SVD	M	15	M 15	kmeans	0.321717460081242
no.norm	non-standardized	SVD	M	15	M 15	Mclust	0.423277989791081
no.norm	non-standardized	SVD	M	15	M 15	PAM.corr	0.331253999891078
no.norm	non-standardized	SVD	M	15	M 15	PAM.eucl	0.409684626510861
no.norm	non-standardized	SVD	M	15	M 15	SOM	0.333053788996628
no.norm	non-standardized	SVD	Mdiff	100	Mdiff 100	hclust.corr.ave	0.615591029897459
no.norm	non-standardized	SVD	Mdiff	100	Mdiff 100	hclust.corr.ward	0.729576486189095
no.norm	non-standardized	SVD	Mdiff	100	Mdiff 100	hclust.eucl.ave	0.702852770868607
no.norm	non-standardized	SVD	Mdiff	100	Mdiff 100	hclust.eucl.ward	0.775260983869477
no.norm	non-standardized	SVD	Mdiff	100	Mdiff 100	hclust.manh.ave	0.745776912074514
no.norm	non-standardized	SVD	Mdiff	100	Mdiff 100	hclust.manh.ward	0.801263543743814
no.norm	non-standardized	SVD	Mdiff	100	Mdiff 100	kmeans	0.683711985988009
no.norm	non-standardized	SVD	Mdiff	100	Mdiff 100	Mclust	0.761823917940317
no.norm	non-standardized	SVD	Mdiff	100	Mdiff 100	PAM.corr	0.672211677750805
no.norm	non-standardized	SVD	Mdiff	100	Mdiff 100	PAM.eucl	0.737100092352497
no.norm	non-standardized	SVD	Mdiff	100	Mdiff 100	SOM	0.780782856346642
no.norm	non-standardized	SVD	Mdiff	1000	Mdiff 1000	hclust.corr.ave	0.680009563583371
no.norm	non-standardized	SVD	Mdiff	1000	Mdiff 1000	hclust.corr.ward	0.840614636246568
no.norm	non-standardized	SVD	Mdiff	1000	Mdiff 1000	hclust.eucl.ave	0.757686449251591
no.norm	non-standardized	SVD	Mdiff	1000	Mdiff 1000	hclust.eucl.ward	0.732077278441413
no.norm	non-standardized	SVD	Mdiff	1000	Mdiff 1000	hclust.manh.ave	0.647098736970511
no.norm	non-standardized	SVD	Mdiff	1000	Mdiff 1000	hclust.manh.ward	0.727976740118408
no.norm	non-standardized	SVD	Mdiff	1000	Mdiff 1000	kmeans	0.751737537134211
no.norm	non-standardized	SVD	Mdiff	1000	Mdiff 1000	PAM.corr	0.77769362651295
no.norm	non-standardized	SVD	Mdiff	1000	Mdiff 1000	PAM.eucl	0.693556821462785
no.norm	non-standardized	SVD	Mdiff	1000	Mdiff 1000	SOM	0.716713878244126
no.norm	non-standardized	SVD	Mdiff	15	Mdiff 15	hclust.corr.ave	0.413763676094999
no.norm	non-standardized	SVD	Mdiff	15	Mdiff 15	hclust.corr.ward	0.517982236470513
no.norm	non-standardized	SVD	Mdiff	15	Mdiff 15	hclust.eucl.ave	0.7637107706963
no.norm	non-standardized	SVD	Mdiff	15	Mdiff 15	hclust.eucl.ward	0.721672679812034
no.norm	non-standardized	SVD	Mdiff	15	Mdiff 15	hclust.manh.ave	0.749317712700326
no.norm	non-standardized	SVD	Mdiff	15	Mdiff 15	hclust.manh.ward	0.757245202532324
no.norm	non-standardized	SVD	Mdiff	15	Mdiff 15	kmeans	0.715391594060607
no.norm	non-standardized	SVD	Mdiff	15	Mdiff 15	Mclust	0.732264260114714
no.norm	non-standardized	SVD	Mdiff	15	Mdiff 15	PAM.corr	0.518226955570071
no.norm	non-standardized	SVD	Mdiff	15	Mdiff 15	PAM.eucl	0.702064458678042
no.norm	non-standardized	SVD	Mdiff	15	Mdiff 15	SOM	0.709914683205005
no.norm	non-standardized	SVD	NONE	all	NONE	hclust.corr.ave	0.446289734886232
no.norm	non-standardized	SVD	NONE	all	NONE	hclust.corr.ward	0.672045140720702
no.norm	non-standardized	SVD	NONE	all	NONE	hclust.eucl.ave	0.299657174336445
no.norm	non-standardized	SVD	NONE	all	NONE	hclust.eucl.ward	0.492995531932383
no.norm	non-standardized	SVD	NONE	all	NONE	hclust.manh.ave	0.141943083482534
no.norm	non-standardized	SVD	NONE	all	NONE	hclust.manh.ward	0.386737104593397
no.norm	non-standardized	SVD	NONE	all	NONE	kmeans	0.552807933131787
no.norm	non-standardized	SVD	NONE	all	NONE	PAM.corr	0.66062425571859
no.norm	non-standardized	SVD	NONE	all	NONE	PAM.eucl	0.50114928773935
no.norm	non-standardized	SVD	NONE	all	NONE	SOM	0.547734575098815
no.norm	non-standardized	SVD	PC	15	PC 15	hclust.corr.ave	0.421941703885211
no.norm	non-standardized	SVD	PC	15	PC 15	hclust.corr.ward	0.648249756625991
no.norm	non-standardized	SVD	PC	15	PC 15	hclust.eucl.ave	0.253981435754806
no.norm	non-standardized	SVD	PC	15	PC 15	hclust.eucl.ward	0.529073966658667
no.norm	non-standardized	SVD	PC	15	PC 15	hclust.manh.ave	0.227461560986655
no.norm	non-standardized	SVD	PC	15	PC 15	hclust.manh.ward	0.521565736264499
no.norm	non-standardized	SVD	PC	15	PC 15	kmeans	0.532499203493216
no.norm	non-standardized	SVD	PC	15	PC 15	Mclust	0.560428955493653
no.norm	non-standardized	SVD	PC	15	PC 15	PAM.corr	0.627585653213852
no.norm	non-standardized	SVD	PC	15	PC 15	PAM.eucl	0.540243481334003
no.norm	non-standardized	SVD	PC	15	PC 15	SOM	0.497869605042887
no.norm	non-standardized	SVD	PC	3	PC 3	hclust.corr.ave	0.222859756411635
no.norm	non-standardized	SVD	PC	3	PC 3	hclust.corr.ward	0.229849907248160
no.norm	non-standardized	SVD	PC	3	PC 3	hclust.eucl.ave	0.536338188816166
no.norm	non-standardized	SVD	PC	3	PC 3	hclust.eucl.ward	0.508183303144944
no.norm	non-standardized	SVD	PC	3	PC 3	hclust.manh.ave	0.456037815024523
no.norm	non-standardized	SVD	PC	3	PC 3	hclust.manh.ward	0.516009053143759
no.norm	non-standardized	SVD	PC	3	PC 3	kmeans	0.546079596170704
no.norm	non-standardized	SVD	PC	3	PC 3	Mclust	0.591465866731341
no.norm	non-standardized	SVD	PC	3	PC 3	PAM.corr	0.229588070355526
no.norm	non-standardized	SVD	PC	3	PC 3	PAM.eucl	0.536241627702509
no.norm	non-standardized	SVD	PC	3	PC 3	SOM	0.531442549695651
no.norm	non-standardized	SVD	PC	5	PC 5	hclust.corr.ave	0.425364188016262
no.norm	non-standardized	SVD	PC	5	PC 5	hclust.corr.ward	0.479435969680798
no.norm	non-standardized	SVD	PC	5	PC 5	hclust.eucl.ave	0.497280397375305
no.norm	non-standardized	SVD	PC	5	PC 5	hclust.eucl.ward	0.48733985741257
no.norm	non-standardized	SVD	PC	5	PC 5	hclust.manh.ave	0.492911405412637
no.norm	non-standardized	SVD	PC	5	PC 5	hclust.manh.ward	0.494882491714797
no.norm	non-standardized	SVD	PC	5	PC 5	kmeans	0.511231185798063
no.norm	non-standardized	SVD	PC	5	PC 5	Mclust	0.573583697249783
no.norm	non-standardized	SVD	PC	5	PC 5	PAM.corr	0.479393068370758
no.norm	non-standardized	SVD	PC	5	PC 5	PAM.eucl	0.477504772336195
no.norm	non-standardized	SVD	PC	5	PC 5	SOM	0.517119846565121
no.norm	non-standardized	SVD	STD	100	STD 100	hclust.corr.ave	0.584026512834239
no.norm	non-standardized	SVD	STD	100	STD 100	hclust.corr.ward	0.632337512165669
no.norm	non-standardized	SVD	STD	100	STD 100	hclust.eucl.ave	0.570630409937385
no.norm	non-standardized	SVD	STD	100	STD 100	hclust.eucl.ward	0.609789028734756
no.norm	non-standardized	SVD	STD	100	STD 100	hclust.manh.ave	0.554895772035293
no.norm	non-standardized	SVD	STD	100	STD 100	hclust.manh.ward	0.566245420626301
no.norm	non-standardized	SVD	STD	100	STD 100	kmeans	0.589507291357397
no.norm	non-standardized	SVD	STD	100	STD 100	Mclust	0.580993471837298
no.norm	non-standardized	SVD	STD	100	STD 100	PAM.corr	0.590145385067107
no.norm	non-standardized	SVD	STD	100	STD 100	PAM.eucl	0.596349586566264
no.norm	non-standardized	SVD	STD	100	STD 100	SOM	0.59050305632045
no.norm	non-standardized	SVD	STD	1000	STD 1000	hclust.corr.ave	0.569295676332232
no.norm	non-standardized	SVD	STD	1000	STD 1000	hclust.corr.ward	0.676173342143223
no.norm	non-standardized	SVD	STD	1000	STD 1000	hclust.eucl.ave	0.393360789601804
no.norm	non-standardized	SVD	STD	1000	STD 1000	hclust.eucl.ward	0.652344840919331
no.norm	non-standardized	SVD	STD	1000	STD 1000	hclust.manh.ave	0.484746797542022
no.norm	non-standardized	SVD	STD	1000	STD 1000	hclust.manh.ward	0.681511729177458
no.norm	non-standardized	SVD	STD	1000	STD 1000	kmeans	0.645836519424566
no.norm	non-standardized	SVD	STD	1000	STD 1000	PAM.corr	0.641645500131178
no.norm	non-standardized	SVD	STD	1000	STD 1000	PAM.eucl	0.568429857439986
no.norm	non-standardized	SVD	STD	1000	STD 1000	SOM	0.60187889934492
no.norm	non-standardized	SVD	STD	15	STD 15	hclust.corr.ave	0.488878299587673
no.norm	non-standardized	SVD	STD	15	STD 15	hclust.corr.ward	0.517549073673776
no.norm	non-standardized	SVD	STD	15	STD 15	hclust.eucl.ave	0.467919714635864
no.norm	non-standardized	SVD	STD	15	STD 15	hclust.eucl.ward	0.505150024032967
no.norm	non-standardized	SVD	STD	15	STD 15	hclust.manh.ave	0.450280049360913
no.norm	non-standardized	SVD	STD	15	STD 15	hclust.manh.ward	0.451530591888656
no.norm	non-standardized	SVD	STD	15	STD 15	kmeans	0.540952447220658
no.norm	non-standardized	SVD	STD	15	STD 15	Mclust	0.50282837157036
no.norm	non-standardized	SVD	STD	15	STD 15	PAM.corr	0.539483907849693
no.norm	non-standardized	SVD	STD	15	STD 15	PAM.eucl	0.471715955724849
no.norm	non-standardized	SVD	STD	15	STD 15	SOM	0.470032255505326
no.norm	non-standardized	SVD	STD	1500	STD 1500	hclust.corr.ave	0.493806065209786
no.norm	non-standardized	SVD	STD	1500	STD 1500	hclust.corr.ward	0.672807952980903
no.norm	non-standardized	SVD	STD	1500	STD 1500	hclust.eucl.ave	0.370473460207789
no.norm	non-standardized	SVD	STD	1500	STD 1500	hclust.eucl.ward	0.602339453979355
no.norm	non-standardized	SVD	STD	1500	STD 1500	hclust.manh.ave	0.469523486012361
no.norm	non-standardized	SVD	STD	1500	STD 1500	hclust.manh.ward	0.606515981966739
no.norm	non-standardized	SVD	STD	1500	STD 1500	kmeans	0.635950239951446
no.norm	non-standardized	SVD	STD	1500	STD 1500	PAM.corr	0.671293440555576
no.norm	non-standardized	SVD	STD	1500	STD 1500	PAM.eucl	0.577606929324486
no.norm	non-standardized	SVD	STD	1500	STD 1500	SOM	0.586727808087666
no.norm	non-standardized	SVD	STD	300	STD 300	hclust.corr.ave	0.575056850827309
no.norm	non-standardized	SVD	STD	300	STD 300	hclust.corr.ward	0.638363251590993
no.norm	non-standardized	SVD	STD	300	STD 300	hclust.eucl.ave	0.54838403586841
no.norm	non-standardized	SVD	STD	300	STD 300	hclust.eucl.ward	0.643059807049621
no.norm	non-standardized	SVD	STD	300	STD 300	hclust.manh.ave	0.527286863577035
no.norm	non-standardized	SVD	STD	300	STD 300	hclust.manh.ward	0.651661281480304
no.norm	non-standardized	SVD	STD	300	STD 300	kmeans	0.617713586693075
no.norm	non-standardized	SVD	STD	300	STD 300	Mclust	0.61843942520587
no.norm	non-standardized	SVD	STD	300	STD 300	PAM.corr	0.611580590878367
no.norm	non-standardized	SVD	STD	300	STD 300	PAM.eucl	0.584391752316687
no.norm	non-standardized	SVD	STD	300	STD 300	SOM	0.580764938647333
no.norm	non-standardized	SVD	STD	500	STD 500	hclust.corr.ave	0.521744174820541
no.norm	non-standardized	SVD	STD	500	STD 500	hclust.corr.ward	0.628306170623705
no.norm	non-standardized	SVD	STD	500	STD 500	hclust.eucl.ave	0.525740961613943
no.norm	non-standardized	SVD	STD	500	STD 500	hclust.eucl.ward	0.615657569244811
no.norm	non-standardized	SVD	STD	500	STD 500	hclust.manh.ave	0.551544242640024
no.norm	non-standardized	SVD	STD	500	STD 500	hclust.manh.ward	0.660827745163919
no.norm	non-standardized	SVD	STD	500	STD 500	kmeans	0.635851438225246
no.norm	non-standardized	SVD	STD	500	STD 500	Mclust	0.610511698788115
no.norm	non-standardized	SVD	STD	500	STD 500	PAM.corr	0.625331131289182
no.norm	non-standardized	SVD	STD	500	STD 500	PAM.eucl	0.604174295539185
no.norm	non-standardized	SVD	STD	500	STD 500	SOM	0.582305016768388
no.norm	non-standardized	SVD	T1	100	T1 100	hclust.corr.ave	0.121941116449132
no.norm	non-standardized	SVD	T1	100	T1 100	hclust.corr.ward	0.482506082929808
no.norm	non-standardized	SVD	T1	100	T1 100	hclust.eucl.ave	0.181470872256055
no.norm	non-standardized	SVD	T1	100	T1 100	hclust.eucl.ward	0.409367783314637
no.norm	non-standardized	SVD	T1	100	T1 100	hclust.manh.ave	0.212817338845540
no.norm	non-standardized	SVD	T1	100	T1 100	hclust.manh.ward	0.424149024634028
no.norm	non-standardized	SVD	T1	100	T1 100	kmeans	0.396448579142721
no.norm	non-standardized	SVD	T1	100	T1 100	Mclust	0.404627128378554
no.norm	non-standardized	SVD	T1	100	T1 100	PAM.corr	0.381223804427769
no.norm	non-standardized	SVD	T1	100	T1 100	PAM.eucl	0.415126847062583
no.norm	non-standardized	SVD	T1	100	T1 100	SOM	0.43262486764425
no.norm	non-standardized	SVD	T1	1000	T1 1000	hclust.corr.ave	0.198022535280798
no.norm	non-standardized	SVD	T1	1000	T1 1000	hclust.corr.ward	0.539524159576471
no.norm	non-standardized	SVD	T1	1000	T1 1000	hclust.eucl.ave	0.188571699838276
no.norm	non-standardized	SVD	T1	1000	T1 1000	hclust.eucl.ward	0.441697980641905
no.norm	non-standardized	SVD	T1	1000	T1 1000	hclust.manh.ave	0.212984055246998
no.norm	non-standardized	SVD	T1	1000	T1 1000	hclust.manh.ward	0.400713339675216
no.norm	non-standardized	SVD	T1	1000	T1 1000	kmeans	0.467831777288799
no.norm	non-standardized	SVD	T1	1000	T1 1000	PAM.corr	0.463146668949093
no.norm	non-standardized	SVD	T1	1000	T1 1000	PAM.eucl	0.364444941748257
no.norm	non-standardized	SVD	T1	1000	T1 1000	SOM	0.417104074280486
no.norm	non-standardized	SVD	T1	15	T1 15	hclust.corr.ave	0.0982319869279745
no.norm	non-standardized	SVD	T1	15	T1 15	hclust.corr.ward	0.246875282915722
no.norm	non-standardized	SVD	T1	15	T1 15	hclust.eucl.ave	0.095438688377547
no.norm	non-standardized	SVD	T1	15	T1 15	hclust.eucl.ward	0.199277817106146
no.norm	non-standardized	SVD	T1	15	T1 15	hclust.manh.ave	0.0917166935157383
no.norm	non-standardized	SVD	T1	15	T1 15	hclust.manh.ward	0.182814490607405
no.norm	non-standardized	SVD	T1	15	T1 15	kmeans	0.212711534411842
no.norm	non-standardized	SVD	T1	15	T1 15	Mclust	0.222364612198749
no.norm	non-standardized	SVD	T1	15	T1 15	PAM.corr	0.238190946516287
no.norm	non-standardized	SVD	T1	15	T1 15	PAM.eucl	0.186352597205384
no.norm	non-standardized	SVD	T1	15	T1 15	SOM	0.199002073718113
no.norm	non-standardized	SVD	T2	100	T2 100	hclust.corr.ave	0.679732519951495
no.norm	non-standardized	SVD	T2	100	T2 100	hclust.corr.ward	0.819534044632525
no.norm	non-standardized	SVD	T2	100	T2 100	hclust.eucl.ave	0.833990811440207
no.norm	non-standardized	SVD	T2	100	T2 100	hclust.eucl.ward	0.82412910946967
no.norm	non-standardized	SVD	T2	100	T2 100	hclust.manh.ave	0.844291419248818
no.norm	non-standardized	SVD	T2	100	T2 100	hclust.manh.ward	0.828972456055778
no.norm	non-standardized	SVD	T2	100	T2 100	kmeans	0.81018843004608
no.norm	non-standardized	SVD	T2	100	T2 100	Mclust	0.815887478147856
no.norm	non-standardized	SVD	T2	100	T2 100	PAM.corr	0.745990945007403
no.norm	non-standardized	SVD	T2	100	T2 100	PAM.eucl	0.785945127007945
no.norm	non-standardized	SVD	T2	100	T2 100	SOM	0.825381565282736
no.norm	non-standardized	SVD	T2	1000	T2 1000	hclust.corr.ave	0.747821406240112
no.norm	non-standardized	SVD	T2	1000	T2 1000	hclust.corr.ward	0.809968310236868
no.norm	non-standardized	SVD	T2	1000	T2 1000	hclust.eucl.ave	0.775544050897728
no.norm	non-standardized	SVD	T2	1000	T2 1000	hclust.eucl.ward	0.810644737881495
no.norm	non-standardized	SVD	T2	1000	T2 1000	hclust.manh.ave	0.713509229968822
no.norm	non-standardized	SVD	T2	1000	T2 1000	hclust.manh.ward	0.776834979368341
no.norm	non-standardized	SVD	T2	1000	T2 1000	kmeans	0.764256275134225
no.norm	non-standardized	SVD	T2	1000	T2 1000	PAM.corr	0.73052843763641
no.norm	non-standardized	SVD	T2	1000	T2 1000	PAM.eucl	0.754124835590142
no.norm	non-standardized	SVD	T2	1000	T2 1000	SOM	0.813259843856945
no.norm	non-standardized	SVD	T2	15	T2 15	hclust.corr.ave	0.423151690096668
no.norm	non-standardized	SVD	T2	15	T2 15	hclust.corr.ward	0.697863110848292
no.norm	non-standardized	SVD	T2	15	T2 15	hclust.eucl.ave	0.715462223295734
no.norm	non-standardized	SVD	T2	15	T2 15	hclust.eucl.ward	0.779780890169179
no.norm	non-standardized	SVD	T2	15	T2 15	hclust.manh.ave	0.697964445013726
no.norm	non-standardized	SVD	T2	15	T2 15	hclust.manh.ward	0.756653215551755
no.norm	non-standardized	SVD	T2	15	T2 15	kmeans	0.735241792577492
no.norm	non-standardized	SVD	T2	15	T2 15	Mclust	0.760374186705123
no.norm	non-standardized	SVD	T2	15	T2 15	PAM.corr	0.636358971479017
no.norm	non-standardized	SVD	T2	15	T2 15	PAM.eucl	0.741370348963335
no.norm	non-standardized	SVD	T2	15	T2 15	SOM	0.719140281286259
no.norm	standardized	ROW	M	100	M 100	hclust.corr.ave	0.468339314194001
no.norm	standardized	ROW	M	100	M 100	hclust.corr.ward	0.56743691105386
no.norm	standardized	ROW	M	100	M 100	hclust.eucl.ave	0.305688360504571
no.norm	standardized	ROW	M	100	M 100	hclust.eucl.ward	0.456444845846684
no.norm	standardized	ROW	M	100	M 100	hclust.manh.ave	0.331335803316977
no.norm	standardized	ROW	M	100	M 100	hclust.manh.ward	0.465116683927213
no.norm	standardized	ROW	M	100	M 100	kmeans	0.455026828629538
no.norm	standardized	ROW	M	100	M 100	Mclust	0.384895284054843
no.norm	standardized	ROW	M	100	M 100	PAM.corr	0.476610017178184
no.norm	standardized	ROW	M	100	M 100	PAM.eucl	0.458407397577547
no.norm	standardized	ROW	M	100	M 100	SOM	0.456182748427275
no.norm	standardized	ROW	M	1000	M 1000	hclust.corr.ave	0.65160722603763
no.norm	standardized	ROW	M	1000	M 1000	hclust.corr.ward	0.65058961963844
no.norm	standardized	ROW	M	1000	M 1000	hclust.eucl.ave	0.278692034149943
no.norm	standardized	ROW	M	1000	M 1000	hclust.eucl.ward	0.562368676613395
no.norm	standardized	ROW	M	1000	M 1000	hclust.manh.ave	0.346609238859083
no.norm	standardized	ROW	M	1000	M 1000	hclust.manh.ward	0.579027716527297
no.norm	standardized	ROW	M	1000	M 1000	kmeans	0.572430198269693
no.norm	standardized	ROW	M	1000	M 1000	PAM.corr	0.630386431208749
no.norm	standardized	ROW	M	1000	M 1000	PAM.eucl	0.497743192838192
no.norm	standardized	ROW	M	1000	M 1000	SOM	0.503422986088632
no.norm	standardized	ROW	M	15	M 15	hclust.corr.ave	0.469166867630627
no.norm	standardized	ROW	M	15	M 15	hclust.corr.ward	0.450197288780501
no.norm	standardized	ROW	M	15	M 15	hclust.eucl.ave	0.284521931660619
no.norm	standardized	ROW	M	15	M 15	hclust.eucl.ward	0.476387383501629
no.norm	standardized	ROW	M	15	M 15	hclust.manh.ave	0.281047742350020
no.norm	standardized	ROW	M	15	M 15	hclust.manh.ward	0.440469449063573
no.norm	standardized	ROW	M	15	M 15	kmeans	0.500656735045049
no.norm	standardized	ROW	M	15	M 15	Mclust	0.439302642075131
no.norm	standardized	ROW	M	15	M 15	PAM.corr	0.459499141378194
no.norm	standardized	ROW	M	15	M 15	PAM.eucl	0.37632896890457
no.norm	standardized	ROW	M	15	M 15	SOM	0.439590725242551
no.norm	standardized	ROW	Mdiff	100	Mdiff 100	hclust.corr.ave	0.828868401742083
no.norm	standardized	ROW	Mdiff	100	Mdiff 100	hclust.corr.ward	0.799830811454698
no.norm	standardized	ROW	Mdiff	100	Mdiff 100	hclust.eucl.ave	0.816305357333385
no.norm	standardized	ROW	Mdiff	100	Mdiff 100	hclust.eucl.ward	0.77157900331908
no.norm	standardized	ROW	Mdiff	100	Mdiff 100	hclust.manh.ave	0.727993712317144
no.norm	standardized	ROW	Mdiff	100	Mdiff 100	hclust.manh.ward	0.765699159398368
no.norm	standardized	ROW	Mdiff	100	Mdiff 100	kmeans	0.722338530635709
no.norm	standardized	ROW	Mdiff	100	Mdiff 100	Mclust	0.753054388550693
no.norm	standardized	ROW	Mdiff	100	Mdiff 100	PAM.corr	0.760555942374464
no.norm	standardized	ROW	Mdiff	100	Mdiff 100	PAM.eucl	0.775919362527515
no.norm	standardized	ROW	Mdiff	100	Mdiff 100	SOM	0.72352100804859
no.norm	standardized	ROW	Mdiff	1000	Mdiff 1000	hclust.corr.ave	0.722038811633489
no.norm	standardized	ROW	Mdiff	1000	Mdiff 1000	hclust.corr.ward	0.80374806895759
no.norm	standardized	ROW	Mdiff	1000	Mdiff 1000	hclust.eucl.ave	0.68104323221804
no.norm	standardized	ROW	Mdiff	1000	Mdiff 1000	hclust.eucl.ward	0.755348578349013
no.norm	standardized	ROW	Mdiff	1000	Mdiff 1000	hclust.manh.ave	0.606122725801379
no.norm	standardized	ROW	Mdiff	1000	Mdiff 1000	hclust.manh.ward	0.742544292391124
no.norm	standardized	ROW	Mdiff	1000	Mdiff 1000	kmeans	0.765083179962386
no.norm	standardized	ROW	Mdiff	1000	Mdiff 1000	PAM.corr	0.686944340299085
no.norm	standardized	ROW	Mdiff	1000	Mdiff 1000	PAM.eucl	0.712416148848895
no.norm	standardized	ROW	Mdiff	1000	Mdiff 1000	SOM	0.769261244082759
no.norm	standardized	ROW	Mdiff	15	Mdiff 15	hclust.corr.ave	0.484668281358471
no.norm	standardized	ROW	Mdiff	15	Mdiff 15	hclust.corr.ward	0.437901569428979
no.norm	standardized	ROW	Mdiff	15	Mdiff 15	hclust.eucl.ave	0.785636426749206
no.norm	standardized	ROW	Mdiff	15	Mdiff 15	hclust.eucl.ward	0.790339156885327
no.norm	standardized	ROW	Mdiff	15	Mdiff 15	hclust.manh.ave	0.778147315328825
no.norm	standardized	ROW	Mdiff	15	Mdiff 15	hclust.manh.ward	0.765460096206677
no.norm	standardized	ROW	Mdiff	15	Mdiff 15	kmeans	0.740815841872578
no.norm	standardized	ROW	Mdiff	15	Mdiff 15	Mclust	0.75535290971861
no.norm	standardized	ROW	Mdiff	15	Mdiff 15	PAM.corr	0.432914926079849
no.norm	standardized	ROW	Mdiff	15	Mdiff 15	PAM.eucl	0.735823145657843
no.norm	standardized	ROW	Mdiff	15	Mdiff 15	SOM	0.712460614781415
no.norm	standardized	ROW	NONE	all	NONE	hclust.corr.ave	0.553867719814453
no.norm	standardized	ROW	NONE	all	NONE	hclust.corr.ward	0.621157942489316
no.norm	standardized	ROW	NONE	all	NONE	hclust.eucl.ave	0.109141577748654
no.norm	standardized	ROW	NONE	all	NONE	hclust.eucl.ward	0.365018956153007
no.norm	standardized	ROW	NONE	all	NONE	hclust.manh.ave	0.111836182999857
no.norm	standardized	ROW	NONE	all	NONE	hclust.manh.ward	0.364678259880077
no.norm	standardized	ROW	NONE	all	NONE	kmeans	0.378368135694787
no.norm	standardized	ROW	NONE	all	NONE	PAM.corr	0.54157419564056
no.norm	standardized	ROW	NONE	all	NONE	PAM.eucl	0.379050223340396
no.norm	standardized	ROW	NONE	all	NONE	SOM	0.380833284073356
no.norm	standardized	ROW	PC	15	PC 15	hclust.corr.ave	0.402928453257576
no.norm	standardized	ROW	PC	15	PC 15	hclust.corr.ward	0.665891388723965
no.norm	standardized	ROW	PC	15	PC 15	hclust.eucl.ave	0.287553909052118
no.norm	standardized	ROW	PC	15	PC 15	hclust.eucl.ward	0.51889958451443
no.norm	standardized	ROW	PC	15	PC 15	hclust.manh.ave	0.169670619499793
no.norm	standardized	ROW	PC	15	PC 15	hclust.manh.ward	0.551456013311804
no.norm	standardized	ROW	PC	15	PC 15	kmeans	0.541171544181804
no.norm	standardized	ROW	PC	15	PC 15	Mclust	0.62269005192091
no.norm	standardized	ROW	PC	15	PC 15	PAM.corr	0.602047339577845
no.norm	standardized	ROW	PC	15	PC 15	PAM.eucl	0.541575386171724
no.norm	standardized	ROW	PC	15	PC 15	SOM	0.51456337978721
no.norm	standardized	ROW	PC	3	PC 3	hclust.corr.ave	0.212733441245178
no.norm	standardized	ROW	PC	3	PC 3	hclust.corr.ward	0.21253535292063
no.norm	standardized	ROW	PC	3	PC 3	hclust.eucl.ave	0.541771658705740
no.norm	standardized	ROW	PC	3	PC 3	hclust.eucl.ward	0.528820042689966
no.norm	standardized	ROW	PC	3	PC 3	hclust.manh.ave	0.469155834275683
no.norm	standardized	ROW	PC	3	PC 3	hclust.manh.ward	0.52809211679415
no.norm	standardized	ROW	PC	3	PC 3	kmeans	0.550404024745603
no.norm	standardized	ROW	PC	3	PC 3	Mclust	0.483911628821888
no.norm	standardized	ROW	PC	3	PC 3	PAM.corr	0.219236795890202
no.norm	standardized	ROW	PC	3	PC 3	PAM.eucl	0.548163685314904
no.norm	standardized	ROW	PC	3	PC 3	SOM	0.487456528648934
no.norm	standardized	ROW	PC	5	PC 5	hclust.corr.ave	0.409601055939424
no.norm	standardized	ROW	PC	5	PC 5	hclust.corr.ward	0.485089359585527
no.norm	standardized	ROW	PC	5	PC 5	hclust.eucl.ave	0.505051082983548
no.norm	standardized	ROW	PC	5	PC 5	hclust.eucl.ward	0.512472038084645
no.norm	standardized	ROW	PC	5	PC 5	hclust.manh.ave	0.4439294641519
no.norm	standardized	ROW	PC	5	PC 5	hclust.manh.ward	0.485838864575898
no.norm	standardized	ROW	PC	5	PC 5	kmeans	0.531530388164388
no.norm	standardized	ROW	PC	5	PC 5	Mclust	0.603408465560026
no.norm	standardized	ROW	PC	5	PC 5	PAM.corr	0.490060458410115
no.norm	standardized	ROW	PC	5	PC 5	PAM.eucl	0.482780121419486
no.norm	standardized	ROW	PC	5	PC 5	SOM	0.462137170717395
no.norm	standardized	ROW	STD	100	STD 100	hclust.corr.ave	0.581662430414333
no.norm	standardized	ROW	STD	100	STD 100	hclust.corr.ward	0.61039887459198
no.norm	standardized	ROW	STD	100	STD 100	hclust.eucl.ave	0.520414034382694
no.norm	standardized	ROW	STD	100	STD 100	hclust.eucl.ward	0.613531958413755
no.norm	standardized	ROW	STD	100	STD 100	hclust.manh.ave	0.56431172044736
no.norm	standardized	ROW	STD	100	STD 100	hclust.manh.ward	0.628137528866802
no.norm	standardized	ROW	STD	100	STD 100	kmeans	0.618256259472503
no.norm	standardized	ROW	STD	100	STD 100	Mclust	0.528932733718487
no.norm	standardized	ROW	STD	100	STD 100	PAM.corr	0.600877781772534
no.norm	standardized	ROW	STD	100	STD 100	PAM.eucl	0.632369356793574
no.norm	standardized	ROW	STD	100	STD 100	SOM	0.621067767667971
no.norm	standardized	ROW	STD	1000	STD 1000	hclust.corr.ave	0.568570678974838
no.norm	standardized	ROW	STD	1000	STD 1000	hclust.corr.ward	0.659094997048532
no.norm	standardized	ROW	STD	1000	STD 1000	hclust.eucl.ave	0.370767298544872
no.norm	standardized	ROW	STD	1000	STD 1000	hclust.eucl.ward	0.647824877867634
no.norm	standardized	ROW	STD	1000	STD 1000	hclust.manh.ave	0.389697803532776
no.norm	standardized	ROW	STD	1000	STD 1000	hclust.manh.ward	0.643622362170577
no.norm	standardized	ROW	STD	1000	STD 1000	kmeans	0.684947838851626
no.norm	standardized	ROW	STD	1000	STD 1000	PAM.corr	0.639795495843062
no.norm	standardized	ROW	STD	1000	STD 1000	PAM.eucl	0.562914882585947
no.norm	standardized	ROW	STD	1000	STD 1000	SOM	0.579714154215754
no.norm	standardized	ROW	STD	15	STD 15	hclust.corr.ave	0.457394903629453
no.norm	standardized	ROW	STD	15	STD 15	hclust.corr.ward	0.507564238887849
no.norm	standardized	ROW	STD	15	STD 15	hclust.eucl.ave	0.480338045190662
no.norm	standardized	ROW	STD	15	STD 15	hclust.eucl.ward	0.501800112915512
no.norm	standardized	ROW	STD	15	STD 15	hclust.manh.ave	0.476255465263318
no.norm	standardized	ROW	STD	15	STD 15	hclust.manh.ward	0.443835187663572
no.norm	standardized	ROW	STD	15	STD 15	kmeans	0.490017443727657
no.norm	standardized	ROW	STD	15	STD 15	Mclust	0.503921193581461
no.norm	standardized	ROW	STD	15	STD 15	PAM.corr	0.477489410686523
no.norm	standardized	ROW	STD	15	STD 15	PAM.eucl	0.515014365079828
no.norm	standardized	ROW	STD	15	STD 15	SOM	0.498013819896597
no.norm	standardized	ROW	STD	1500	STD 1500	hclust.corr.ave	0.547878494324336
no.norm	standardized	ROW	STD	1500	STD 1500	hclust.corr.ward	0.678744496287378
no.norm	standardized	ROW	STD	1500	STD 1500	hclust.eucl.ave	0.374181278794311
no.norm	standardized	ROW	STD	1500	STD 1500	hclust.eucl.ward	0.675452749245802
no.norm	standardized	ROW	STD	1500	STD 1500	hclust.manh.ave	0.42400603286123
no.norm	standardized	ROW	STD	1500	STD 1500	hclust.manh.ward	0.622259049574917
no.norm	standardized	ROW	STD	1500	STD 1500	kmeans	0.626749307307682
no.norm	standardized	ROW	STD	1500	STD 1500	PAM.corr	0.669960576267577
no.norm	standardized	ROW	STD	1500	STD 1500	PAM.eucl	0.534738446171565
no.norm	standardized	ROW	STD	1500	STD 1500	SOM	0.558853636934841
no.norm	standardized	ROW	STD	300	STD 300	hclust.corr.ave	0.637931335179309
no.norm	standardized	ROW	STD	300	STD 300	hclust.corr.ward	0.68003686226564
no.norm	standardized	ROW	STD	300	STD 300	hclust.eucl.ave	0.50020981383717
no.norm	standardized	ROW	STD	300	STD 300	hclust.eucl.ward	0.631756824384619
no.norm	standardized	ROW	STD	300	STD 300	hclust.manh.ave	0.490397232348962
no.norm	standardized	ROW	STD	300	STD 300	hclust.manh.ward	0.675885151194434
no.norm	standardized	ROW	STD	300	STD 300	kmeans	0.640726896966079
no.norm	standardized	ROW	STD	300	STD 300	Mclust	0.617881965421985
no.norm	standardized	ROW	STD	300	STD 300	PAM.corr	0.647137940638087
no.norm	standardized	ROW	STD	300	STD 300	PAM.eucl	0.592486502339068
no.norm	standardized	ROW	STD	300	STD 300	SOM	0.599431785576615
no.norm	standardized	ROW	STD	500	STD 500	hclust.corr.ave	0.610103643071681
no.norm	standardized	ROW	STD	500	STD 500	hclust.corr.ward	0.69644053029753
no.norm	standardized	ROW	STD	500	STD 500	hclust.eucl.ave	0.379990791922489
no.norm	standardized	ROW	STD	500	STD 500	hclust.eucl.ward	0.591486198383726
no.norm	standardized	ROW	STD	500	STD 500	hclust.manh.ave	0.453255866383984
no.norm	standardized	ROW	STD	500	STD 500	hclust.manh.ward	0.660841718933485
no.norm	standardized	ROW	STD	500	STD 500	kmeans	0.701621763108697
no.norm	standardized	ROW	STD	500	STD 500	Mclust	0.647288360218494
no.norm	standardized	ROW	STD	500	STD 500	PAM.corr	0.650772465217329
no.norm	standardized	ROW	STD	500	STD 500	PAM.eucl	0.621430412170712
no.norm	standardized	ROW	STD	500	STD 500	SOM	0.632526646931825
no.norm	standardized	ROW	T1	100	T1 100	hclust.corr.ave	0.361080693982763
no.norm	standardized	ROW	T1	100	T1 100	hclust.corr.ward	0.405514978701099
no.norm	standardized	ROW	T1	100	T1 100	hclust.eucl.ave	0.149226858200187
no.norm	standardized	ROW	T1	100	T1 100	hclust.eucl.ward	0.404338942454691
no.norm	standardized	ROW	T1	100	T1 100	hclust.manh.ave	0.192360394562744
no.norm	standardized	ROW	T1	100	T1 100	hclust.manh.ward	0.398185153815875
no.norm	standardized	ROW	T1	100	T1 100	kmeans	0.394919261014121
no.norm	standardized	ROW	T1	100	T1 100	Mclust	0.313435273421748
no.norm	standardized	ROW	T1	100	T1 100	PAM.corr	0.406027441603812
no.norm	standardized	ROW	T1	100	T1 100	PAM.eucl	0.341492593056234
no.norm	standardized	ROW	T1	100	T1 100	SOM	0.365401531324394
no.norm	standardized	ROW	T1	1000	T1 1000	hclust.corr.ave	0.36935516015353
no.norm	standardized	ROW	T1	1000	T1 1000	hclust.corr.ward	0.455007202975383
no.norm	standardized	ROW	T1	1000	T1 1000	hclust.eucl.ave	0.195326677414052
no.norm	standardized	ROW	T1	1000	T1 1000	hclust.eucl.ward	0.364721127653874
no.norm	standardized	ROW	T1	1000	T1 1000	hclust.manh.ave	0.181989645865901
no.norm	standardized	ROW	T1	1000	T1 1000	hclust.manh.ward	0.326179088408437
no.norm	standardized	ROW	T1	1000	T1 1000	kmeans	0.329283711669767
no.norm	standardized	ROW	T1	1000	T1 1000	PAM.corr	0.441184719072794
no.norm	standardized	ROW	T1	1000	T1 1000	PAM.eucl	0.334078687502115
no.norm	standardized	ROW	T1	1000	T1 1000	SOM	0.342208744468892
no.norm	standardized	ROW	T1	15	T1 15	hclust.corr.ave	0.22060147898202
no.norm	standardized	ROW	T1	15	T1 15	hclust.corr.ward	0.242922954229241
no.norm	standardized	ROW	T1	15	T1 15	hclust.eucl.ave	0.0720756680604755
no.norm	standardized	ROW	T1	15	T1 15	hclust.eucl.ward	0.249003056442771
no.norm	standardized	ROW	T1	15	T1 15	hclust.manh.ave	0.105328213935542
no.norm	standardized	ROW	T1	15	T1 15	hclust.manh.ward	0.247647358530686
no.norm	standardized	ROW	T1	15	T1 15	kmeans	0.259813975913891
no.norm	standardized	ROW	T1	15	T1 15	Mclust	0.209518695533853
no.norm	standardized	ROW	T1	15	T1 15	PAM.corr	0.258614526199596
no.norm	standardized	ROW	T1	15	T1 15	PAM.eucl	0.232247832713629
no.norm	standardized	ROW	T1	15	T1 15	SOM	0.24382323768363
no.norm	standardized	ROW	T2	100	T2 100	hclust.corr.ave	0.814550006233958
no.norm	standardized	ROW	T2	100	T2 100	hclust.corr.ward	0.852295496472177
no.norm	standardized	ROW	T2	100	T2 100	hclust.eucl.ave	0.844249087109132
no.norm	standardized	ROW	T2	100	T2 100	hclust.eucl.ward	0.839719006934123
no.norm	standardized	ROW	T2	100	T2 100	hclust.manh.ave	0.839619498747683
no.norm	standardized	ROW	T2	100	T2 100	hclust.manh.ward	0.839613338447513
no.norm	standardized	ROW	T2	100	T2 100	kmeans	0.844812424072981
no.norm	standardized	ROW	T2	100	T2 100	Mclust	0.85002514661807
no.norm	standardized	ROW	T2	100	T2 100	PAM.corr	0.799760377587794
no.norm	standardized	ROW	T2	100	T2 100	PAM.eucl	0.806048930732963
no.norm	standardized	ROW	T2	100	T2 100	SOM	0.829312730638903
no.norm	standardized	ROW	T2	1000	T2 1000	hclust.corr.ave	0.798820350808291
no.norm	standardized	ROW	T2	1000	T2 1000	hclust.corr.ward	0.834450514554928
no.norm	standardized	ROW	T2	1000	T2 1000	hclust.eucl.ave	0.609034180264331
no.norm	standardized	ROW	T2	1000	T2 1000	hclust.eucl.ward	0.81573696923041
no.norm	standardized	ROW	T2	1000	T2 1000	hclust.manh.ave	0.620577186933169
no.norm	standardized	ROW	T2	1000	T2 1000	hclust.manh.ward	0.802526411584728
no.norm	standardized	ROW	T2	1000	T2 1000	kmeans	0.762594902128495
no.norm	standardized	ROW	T2	1000	T2 1000	PAM.corr	0.747478483249913
no.norm	standardized	ROW	T2	1000	T2 1000	PAM.eucl	0.741081880162378
no.norm	standardized	ROW	T2	1000	T2 1000	SOM	0.776163095017997
no.norm	standardized	ROW	T2	15	T2 15	hclust.corr.ave	0.563367874522147
no.norm	standardized	ROW	T2	15	T2 15	hclust.corr.ward	0.603328718762772
no.norm	standardized	ROW	T2	15	T2 15	hclust.eucl.ave	0.767194036333444
no.norm	standardized	ROW	T2	15	T2 15	hclust.eucl.ward	0.774664601046818
no.norm	standardized	ROW	T2	15	T2 15	hclust.manh.ave	0.758984524408159
no.norm	standardized	ROW	T2	15	T2 15	hclust.manh.ward	0.779614001888153
no.norm	standardized	ROW	T2	15	T2 15	kmeans	0.730736516895627
no.norm	standardized	ROW	T2	15	T2 15	Mclust	0.731109333285875
no.norm	standardized	ROW	T2	15	T2 15	PAM.corr	0.556132168136417
no.norm	standardized	ROW	T2	15	T2 15	PAM.eucl	0.7506994254153
no.norm	standardized	ROW	T2	15	T2 15	SOM	0.735434429860027
no.norm	standardized	SVD	M	100	M 100	hclust.corr.ave	0.461949131443823
no.norm	standardized	SVD	M	100	M 100	hclust.corr.ward	0.545773437585365
no.norm	standardized	SVD	M	100	M 100	hclust.eucl.ave	0.305688360504571
no.norm	standardized	SVD	M	100	M 100	hclust.eucl.ward	0.447559017970058
no.norm	standardized	SVD	M	100	M 100	hclust.manh.ave	0.320952188822979
no.norm	standardized	SVD	M	100	M 100	hclust.manh.ward	0.459818763609399
no.norm	standardized	SVD	M	100	M 100	kmeans	0.444440231359530
no.norm	standardized	SVD	M	100	M 100	Mclust	0.387963430337195
no.norm	standardized	SVD	M	100	M 100	PAM.corr	0.468233829456481
no.norm	standardized	SVD	M	100	M 100	PAM.eucl	0.4562245094332
no.norm	standardized	SVD	M	100	M 100	SOM	0.469633572427289
no.norm	standardized	SVD	M	1000	M 1000	hclust.corr.ave	0.63571379473231
no.norm	standardized	SVD	M	1000	M 1000	hclust.corr.ward	0.658652695115301
no.norm	standardized	SVD	M	1000	M 1000	hclust.eucl.ave	0.283019149024688
no.norm	standardized	SVD	M	1000	M 1000	hclust.eucl.ward	0.576099491936355
no.norm	standardized	SVD	M	1000	M 1000	hclust.manh.ave	0.342645403590629
no.norm	standardized	SVD	M	1000	M 1000	hclust.manh.ward	0.569682584905666
no.norm	standardized	SVD	M	1000	M 1000	kmeans	0.589093504832108
no.norm	standardized	SVD	M	1000	M 1000	PAM.corr	0.63836259411
no.norm	standardized	SVD	M	1000	M 1000	PAM.eucl	0.468932702797718
no.norm	standardized	SVD	M	1000	M 1000	SOM	0.544694012971546
no.norm	standardized	SVD	M	15	M 15	hclust.corr.ave	0.469166867630627
no.norm	standardized	SVD	M	15	M 15	hclust.corr.ward	0.446238107943213
no.norm	standardized	SVD	M	15	M 15	hclust.eucl.ave	0.267052177726719
no.norm	standardized	SVD	M	15	M 15	hclust.eucl.ward	0.467654344737414
no.norm	standardized	SVD	M	15	M 15	hclust.manh.ave	0.257681300985401
no.norm	standardized	SVD	M	15	M 15	hclust.manh.ward	0.411234084485511
no.norm	standardized	SVD	M	15	M 15	kmeans	0.484473030059901
no.norm	standardized	SVD	M	15	M 15	Mclust	0.401782375051171
no.norm	standardized	SVD	M	15	M 15	PAM.corr	0.446301524485385
no.norm	standardized	SVD	M	15	M 15	PAM.eucl	0.386937390729716
no.norm	standardized	SVD	M	15	M 15	SOM	0.441934319222508
no.norm	standardized	SVD	Mdiff	100	Mdiff 100	hclust.corr.ave	0.801219154891592
no.norm	standardized	SVD	Mdiff	100	Mdiff 100	hclust.corr.ward	0.7967831908806
no.norm	standardized	SVD	Mdiff	100	Mdiff 100	hclust.eucl.ave	0.83251000925772
no.norm	standardized	SVD	Mdiff	100	Mdiff 100	hclust.eucl.ward	0.790327659665655
no.norm	standardized	SVD	Mdiff	100	Mdiff 100	hclust.manh.ave	0.754977954215873
no.norm	standardized	SVD	Mdiff	100	Mdiff 100	hclust.manh.ward	0.787645629801431
no.norm	standardized	SVD	Mdiff	100	Mdiff 100	kmeans	0.743492747692745
no.norm	standardized	SVD	Mdiff	100	Mdiff 100	Mclust	0.773028732285146
no.norm	standardized	SVD	Mdiff	100	Mdiff 100	PAM.corr	0.759229503700684
no.norm	standardized	SVD	Mdiff	100	Mdiff 100	PAM.eucl	0.783042045921844
no.norm	standardized	SVD	Mdiff	100	Mdiff 100	SOM	0.766029146182344
no.norm	standardized	SVD	Mdiff	1000	Mdiff 1000	hclust.corr.ave	0.732605256078325
no.norm	standardized	SVD	Mdiff	1000	Mdiff 1000	hclust.corr.ward	0.807390215356914
no.norm	standardized	SVD	Mdiff	1000	Mdiff 1000	hclust.eucl.ave	0.658808904708387
no.norm	standardized	SVD	Mdiff	1000	Mdiff 1000	hclust.eucl.ward	0.755344314013276
no.norm	standardized	SVD	Mdiff	1000	Mdiff 1000	hclust.manh.ave	0.697993054530507
no.norm	standardized	SVD	Mdiff	1000	Mdiff 1000	hclust.manh.ward	0.725718284863374
no.norm	standardized	SVD	Mdiff	1000	Mdiff 1000	kmeans	0.794631082901235
no.norm	standardized	SVD	Mdiff	1000	Mdiff 1000	PAM.corr	0.6846404543116
no.norm	standardized	SVD	Mdiff	1000	Mdiff 1000	PAM.eucl	0.702855068999324
no.norm	standardized	SVD	Mdiff	1000	Mdiff 1000	SOM	0.761935153484552
no.norm	standardized	SVD	Mdiff	15	Mdiff 15	hclust.corr.ave	0.474920103813189
no.norm	standardized	SVD	Mdiff	15	Mdiff 15	hclust.corr.ward	0.4671481721253
no.norm	standardized	SVD	Mdiff	15	Mdiff 15	hclust.eucl.ave	0.785636426749206
no.norm	standardized	SVD	Mdiff	15	Mdiff 15	hclust.eucl.ward	0.769075480975728
no.norm	standardized	SVD	Mdiff	15	Mdiff 15	hclust.manh.ave	0.786424150496261
no.norm	standardized	SVD	Mdiff	15	Mdiff 15	hclust.manh.ward	0.765460588304014
no.norm	standardized	SVD	Mdiff	15	Mdiff 15	kmeans	0.745859812379867
no.norm	standardized	SVD	Mdiff	15	Mdiff 15	Mclust	0.781553600605906
no.norm	standardized	SVD	Mdiff	15	Mdiff 15	PAM.corr	0.42381812013516
no.norm	standardized	SVD	Mdiff	15	Mdiff 15	PAM.eucl	0.735823145657843
no.norm	standardized	SVD	Mdiff	15	Mdiff 15	SOM	0.731512356433623
no.norm	standardized	SVD	NONE	all	NONE	hclust.corr.ave	0.587933636823105
no.norm	standardized	SVD	NONE	all	NONE	hclust.corr.ward	0.622219138189365
no.norm	standardized	SVD	NONE	all	NONE	hclust.eucl.ave	0.105094864688586
no.norm	standardized	SVD	NONE	all	NONE	hclust.eucl.ward	0.365285529815596
no.norm	standardized	SVD	NONE	all	NONE	hclust.manh.ave	0.138831645673878
no.norm	standardized	SVD	NONE	all	NONE	hclust.manh.ward	0.36450261220314
no.norm	standardized	SVD	NONE	all	NONE	kmeans	0.385184444188434
no.norm	standardized	SVD	NONE	all	NONE	PAM.corr	0.557243006607047
no.norm	standardized	SVD	NONE	all	NONE	PAM.eucl	0.365701501616564
no.norm	standardized	SVD	NONE	all	NONE	SOM	0.419972571287096
no.norm	standardized	SVD	PC	15	PC 15	hclust.corr.ave	0.421941703885211
no.norm	standardized	SVD	PC	15	PC 15	hclust.corr.ward	0.648249756625991
no.norm	standardized	SVD	PC	15	PC 15	hclust.eucl.ave	0.253981435754806
no.norm	standardized	SVD	PC	15	PC 15	hclust.eucl.ward	0.529073966658667
no.norm	standardized	SVD	PC	15	PC 15	hclust.manh.ave	0.227461560986655
no.norm	standardized	SVD	PC	15	PC 15	hclust.manh.ward	0.521565736264499
no.norm	standardized	SVD	PC	15	PC 15	kmeans	0.571607791623395
no.norm	standardized	SVD	PC	15	PC 15	Mclust	0.560428955493653
no.norm	standardized	SVD	PC	15	PC 15	PAM.corr	0.627585653213852
no.norm	standardized	SVD	PC	15	PC 15	PAM.eucl	0.540243481334003
no.norm	standardized	SVD	PC	15	PC 15	SOM	0.479718439692647
no.norm	standardized	SVD	PC	3	PC 3	hclust.corr.ave	0.222859756411635
no.norm	standardized	SVD	PC	3	PC 3	hclust.corr.ward	0.229849907248160
no.norm	standardized	SVD	PC	3	PC 3	hclust.eucl.ave	0.536338188816166
no.norm	standardized	SVD	PC	3	PC 3	hclust.eucl.ward	0.508183303144944
no.norm	standardized	SVD	PC	3	PC 3	hclust.manh.ave	0.456037815024523
no.norm	standardized	SVD	PC	3	PC 3	hclust.manh.ward	0.516009053143759
no.norm	standardized	SVD	PC	3	PC 3	kmeans	0.546079596170704
no.norm	standardized	SVD	PC	3	PC 3	Mclust	0.591465866731341
no.norm	standardized	SVD	PC	3	PC 3	PAM.corr	0.229588070355526
no.norm	standardized	SVD	PC	3	PC 3	PAM.eucl	0.536241627702509
no.norm	standardized	SVD	PC	3	PC 3	SOM	0.505620489990652
no.norm	standardized	SVD	PC	5	PC 5	hclust.corr.ave	0.425364188016262
no.norm	standardized	SVD	PC	5	PC 5	hclust.corr.ward	0.479435969680798
no.norm	standardized	SVD	PC	5	PC 5	hclust.eucl.ave	0.497280397375305
no.norm	standardized	SVD	PC	5	PC 5	hclust.eucl.ward	0.48733985741257
no.norm	standardized	SVD	PC	5	PC 5	hclust.manh.ave	0.492911405412637
no.norm	standardized	SVD	PC	5	PC 5	hclust.manh.ward	0.494882491714797
no.norm	standardized	SVD	PC	5	PC 5	kmeans	0.511231185798063
no.norm	standardized	SVD	PC	5	PC 5	Mclust	0.573583697249783
no.norm	standardized	SVD	PC	5	PC 5	PAM.corr	0.479393068370758
no.norm	standardized	SVD	PC	5	PC 5	PAM.eucl	0.477504772336195
no.norm	standardized	SVD	PC	5	PC 5	SOM	0.513555423319537
no.norm	standardized	SVD	STD	100	STD 100	hclust.corr.ave	0.566183150558745
no.norm	standardized	SVD	STD	100	STD 100	hclust.corr.ward	0.614461891759118
no.norm	standardized	SVD	STD	100	STD 100	hclust.eucl.ave	0.533628088107416
no.norm	standardized	SVD	STD	100	STD 100	hclust.eucl.ward	0.62226499717797
no.norm	standardized	SVD	STD	100	STD 100	hclust.manh.ave	0.573501525841515
no.norm	standardized	SVD	STD	100	STD 100	hclust.manh.ward	0.599621071013901
no.norm	standardized	SVD	STD	100	STD 100	kmeans	0.652813626883935
no.norm	standardized	SVD	STD	100	STD 100	Mclust	0.565169135632602
no.norm	standardized	SVD	STD	100	STD 100	PAM.corr	0.593519540213808
no.norm	standardized	SVD	STD	100	STD 100	PAM.eucl	0.622676058617028
no.norm	standardized	SVD	STD	100	STD 100	SOM	0.598146512223121
no.norm	standardized	SVD	STD	1000	STD 1000	hclust.corr.ave	0.59139223645629
no.norm	standardized	SVD	STD	1000	STD 1000	hclust.corr.ward	0.676978451745596
no.norm	standardized	SVD	STD	1000	STD 1000	hclust.eucl.ave	0.404625800249953
no.norm	standardized	SVD	STD	1000	STD 1000	hclust.eucl.ward	0.61981826266539
no.norm	standardized	SVD	STD	1000	STD 1000	hclust.manh.ave	0.396820746601413
no.norm	standardized	SVD	STD	1000	STD 1000	hclust.manh.ward	0.669669826144122
no.norm	standardized	SVD	STD	1000	STD 1000	kmeans	0.66637408137959
no.norm	standardized	SVD	STD	1000	STD 1000	PAM.corr	0.65915045345949
no.norm	standardized	SVD	STD	1000	STD 1000	PAM.eucl	0.528740859291871
no.norm	standardized	SVD	STD	1000	STD 1000	SOM	0.580967875001599
no.norm	standardized	SVD	STD	15	STD 15	hclust.corr.ave	0.45738463880492
no.norm	standardized	SVD	STD	15	STD 15	hclust.corr.ward	0.571139489316335
no.norm	standardized	SVD	STD	15	STD 15	hclust.eucl.ave	0.484561113950308
no.norm	standardized	SVD	STD	15	STD 15	hclust.eucl.ward	0.51020934196289
no.norm	standardized	SVD	STD	15	STD 15	hclust.manh.ave	0.467424591798547
no.norm	standardized	SVD	STD	15	STD 15	hclust.manh.ward	0.446229473050459
no.norm	standardized	SVD	STD	15	STD 15	kmeans	0.508943794366756
no.norm	standardized	SVD	STD	15	STD 15	Mclust	0.547366659170101
no.norm	standardized	SVD	STD	15	STD 15	PAM.corr	0.543850724553146
no.norm	standardized	SVD	STD	15	STD 15	PAM.eucl	0.508865793580274
no.norm	standardized	SVD	STD	15	STD 15	SOM	0.545497675523046
no.norm	standardized	SVD	STD	1500	STD 1500	hclust.corr.ave	0.563444039640915
no.norm	standardized	SVD	STD	1500	STD 1500	hclust.corr.ward	0.682766972942482
no.norm	standardized	SVD	STD	1500	STD 1500	hclust.eucl.ave	0.391750914001175
no.norm	standardized	SVD	STD	1500	STD 1500	hclust.eucl.ward	0.645501114438456
no.norm	standardized	SVD	STD	1500	STD 1500	hclust.manh.ave	0.427443971025250
no.norm	standardized	SVD	STD	1500	STD 1500	hclust.manh.ward	0.625043973363195
no.norm	standardized	SVD	STD	1500	STD 1500	kmeans	0.617517389790796
no.norm	standardized	SVD	STD	1500	STD 1500	PAM.corr	0.673909595527325
no.norm	standardized	SVD	STD	1500	STD 1500	PAM.eucl	0.529835923575799
no.norm	standardized	SVD	STD	1500	STD 1500	SOM	0.544283888273279
no.norm	standardized	SVD	STD	300	STD 300	hclust.corr.ave	0.633449739507415
no.norm	standardized	SVD	STD	300	STD 300	hclust.corr.ward	0.662266471544373
no.norm	standardized	SVD	STD	300	STD 300	hclust.eucl.ave	0.467667511472653
no.norm	standardized	SVD	STD	300	STD 300	hclust.eucl.ward	0.613927292789634
no.norm	standardized	SVD	STD	300	STD 300	hclust.manh.ave	0.5031477054063
no.norm	standardized	SVD	STD	300	STD 300	hclust.manh.ward	0.64915897718806
no.norm	standardized	SVD	STD	300	STD 300	kmeans	0.640641084303695
no.norm	standardized	SVD	STD	300	STD 300	Mclust	0.627153898996337
no.norm	standardized	SVD	STD	300	STD 300	PAM.corr	0.610342467627239
no.norm	standardized	SVD	STD	300	STD 300	PAM.eucl	0.612513435268841
no.norm	standardized	SVD	STD	300	STD 300	SOM	0.655278770318956
no.norm	standardized	SVD	STD	500	STD 500	hclust.corr.ave	0.620786147730808
no.norm	standardized	SVD	STD	500	STD 500	hclust.corr.ward	0.689858963137414
no.norm	standardized	SVD	STD	500	STD 500	hclust.eucl.ave	0.379990791922489
no.norm	standardized	SVD	STD	500	STD 500	hclust.eucl.ward	0.644506097687875
no.norm	standardized	SVD	STD	500	STD 500	hclust.manh.ave	0.444257278990908
no.norm	standardized	SVD	STD	500	STD 500	hclust.manh.ward	0.658377299700596
no.norm	standardized	SVD	STD	500	STD 500	kmeans	0.699657669179263
no.norm	standardized	SVD	STD	500	STD 500	Mclust	0.652018876301818
no.norm	standardized	SVD	STD	500	STD 500	PAM.corr	0.662760014508052
no.norm	standardized	SVD	STD	500	STD 500	PAM.eucl	0.63829224705891
no.norm	standardized	SVD	STD	500	STD 500	SOM	0.586498231427515
no.norm	standardized	SVD	T1	100	T1 100	hclust.corr.ave	0.392626385785247
no.norm	standardized	SVD	T1	100	T1 100	hclust.corr.ward	0.393244196563509
no.norm	standardized	SVD	T1	100	T1 100	hclust.eucl.ave	0.152178811211610
no.norm	standardized	SVD	T1	100	T1 100	hclust.eucl.ward	0.41837936362109
no.norm	standardized	SVD	T1	100	T1 100	hclust.manh.ave	0.184593201679796
no.norm	standardized	SVD	T1	100	T1 100	hclust.manh.ward	0.410660918088552
no.norm	standardized	SVD	T1	100	T1 100	kmeans	0.411847820379289
no.norm	standardized	SVD	T1	100	T1 100	Mclust	0.414302965122957
no.norm	standardized	SVD	T1	100	T1 100	PAM.corr	0.395067159830219
no.norm	standardized	SVD	T1	100	T1 100	PAM.eucl	0.366986218654366
no.norm	standardized	SVD	T1	100	T1 100	SOM	0.360084357065624
no.norm	standardized	SVD	T1	1000	T1 1000	hclust.corr.ave	0.334535676872034
no.norm	standardized	SVD	T1	1000	T1 1000	hclust.corr.ward	0.444162132528842
no.norm	standardized	SVD	T1	1000	T1 1000	hclust.eucl.ave	0.193276885627338
no.norm	standardized	SVD	T1	1000	T1 1000	hclust.eucl.ward	0.345761118273048
no.norm	standardized	SVD	T1	1000	T1 1000	hclust.manh.ave	0.185173910634318
no.norm	standardized	SVD	T1	1000	T1 1000	hclust.manh.ward	0.373037645285163
no.norm	standardized	SVD	T1	1000	T1 1000	kmeans	0.362282040290097
no.norm	standardized	SVD	T1	1000	T1 1000	PAM.corr	0.435185177666705
no.norm	standardized	SVD	T1	1000	T1 1000	PAM.eucl	0.334025648144903
no.norm	standardized	SVD	T1	1000	T1 1000	SOM	0.357559536745188
no.norm	standardized	SVD	T1	15	T1 15	hclust.corr.ave	0.230088335748291
no.norm	standardized	SVD	T1	15	T1 15	hclust.corr.ward	0.269646139985199
no.norm	standardized	SVD	T1	15	T1 15	hclust.eucl.ave	0.0714581287830311
no.norm	standardized	SVD	T1	15	T1 15	hclust.eucl.ward	0.246827193637811
no.norm	standardized	SVD	T1	15	T1 15	hclust.manh.ave	0.118611821003282
no.norm	standardized	SVD	T1	15	T1 15	hclust.manh.ward	0.232437111759758
no.norm	standardized	SVD	T1	15	T1 15	kmeans	0.242745727950089
no.norm	standardized	SVD	T1	15	T1 15	Mclust	0.184767368421191
no.norm	standardized	SVD	T1	15	T1 15	PAM.corr	0.233978550124055
no.norm	standardized	SVD	T1	15	T1 15	PAM.eucl	0.196821290265934
no.norm	standardized	SVD	T1	15	T1 15	SOM	0.252113850482368
no.norm	standardized	SVD	T2	100	T2 100	hclust.corr.ave	0.823359826342661
no.norm	standardized	SVD	T2	100	T2 100	hclust.corr.ward	0.856851061215505
no.norm	standardized	SVD	T2	100	T2 100	hclust.eucl.ave	0.839616371114325
no.norm	standardized	SVD	T2	100	T2 100	hclust.eucl.ward	0.84427598779598
no.norm	standardized	SVD	T2	100	T2 100	hclust.manh.ave	0.84425268044118
no.norm	standardized	SVD	T2	100	T2 100	hclust.manh.ward	0.839613338447513
no.norm	standardized	SVD	T2	100	T2 100	kmeans	0.849369404934837
no.norm	standardized	SVD	T2	100	T2 100	Mclust	0.85002514661807
no.norm	standardized	SVD	T2	100	T2 100	PAM.corr	0.80431735844965
no.norm	standardized	SVD	T2	100	T2 100	PAM.eucl	0.81493454299268
no.norm	standardized	SVD	T2	100	T2 100	SOM	0.824342725014603
no.norm	standardized	SVD	T2	1000	T2 1000	hclust.corr.ave	0.785149084794236
no.norm	standardized	SVD	T2	1000	T2 1000	hclust.corr.ward	0.817637243242877
no.norm	standardized	SVD	T2	1000	T2 1000	hclust.eucl.ave	0.597746950268244
no.norm	standardized	SVD	T2	1000	T2 1000	hclust.eucl.ward	0.754519442166541
no.norm	standardized	SVD	T2	1000	T2 1000	hclust.manh.ave	0.597824308622548
no.norm	standardized	SVD	T2	1000	T2 1000	hclust.manh.ward	0.745457065148751
no.norm	standardized	SVD	T2	1000	T2 1000	kmeans	0.76781889524954
no.norm	standardized	SVD	T2	1000	T2 1000	PAM.corr	0.751731232842484
no.norm	standardized	SVD	T2	1000	T2 1000	PAM.eucl	0.70777794465069
no.norm	standardized	SVD	T2	1000	T2 1000	SOM	0.755730212004399
no.norm	standardized	SVD	T2	15	T2 15	hclust.corr.ave	0.564159072180115
no.norm	standardized	SVD	T2	15	T2 15	hclust.corr.ward	0.566286458464296
no.norm	standardized	SVD	T2	15	T2 15	hclust.eucl.ave	0.754098122289841
no.norm	standardized	SVD	T2	15	T2 15	hclust.eucl.ward	0.771059271833996
no.norm	standardized	SVD	T2	15	T2 15	hclust.manh.ave	0.75496146547046
no.norm	standardized	SVD	T2	15	T2 15	hclust.manh.ward	0.764853763644148
no.norm	standardized	SVD	T2	15	T2 15	kmeans	0.738866419073945
no.norm	standardized	SVD	T2	15	T2 15	Mclust	0.755140852107003
no.norm	standardized	SVD	T2	15	T2 15	PAM.corr	0.56237554781264
no.norm	standardized	SVD	T2	15	T2 15	PAM.eucl	0.758975440415228
no.norm	standardized	SVD	T2	15	T2 15	SOM	0.720299681361012
norm.pt	non-standardized	ROW	M	100	M 100	hclust.corr.ave	0.268840488931266
norm.pt	non-standardized	ROW	M	100	M 100	hclust.corr.ward	0.51503989827533
norm.pt	non-standardized	ROW	M	100	M 100	hclust.eucl.ave	0.383846458798904
norm.pt	non-standardized	ROW	M	100	M 100	hclust.eucl.ward	0.498079557868653
norm.pt	non-standardized	ROW	M	100	M 100	hclust.manh.ave	0.368053621765712
norm.pt	non-standardized	ROW	M	100	M 100	hclust.manh.ward	0.495620658011879
norm.pt	non-standardized	ROW	M	100	M 100	kmeans	0.487365263411615
norm.pt	non-standardized	ROW	M	100	M 100	Mclust	0.461250577887826
norm.pt	non-standardized	ROW	M	100	M 100	PAM.corr	0.513731719530794
norm.pt	non-standardized	ROW	M	100	M 100	PAM.eucl	0.445361169480767
norm.pt	non-standardized	ROW	M	100	M 100	SOM	0.517744932174588
norm.pt	non-standardized	ROW	M	1000	M 1000	hclust.corr.ave	0.608448047545993
norm.pt	non-standardized	ROW	M	1000	M 1000	hclust.corr.ward	0.676812883442826
norm.pt	non-standardized	ROW	M	1000	M 1000	hclust.eucl.ave	0.608565857569416
norm.pt	non-standardized	ROW	M	1000	M 1000	hclust.eucl.ward	0.66337013508084
norm.pt	non-standardized	ROW	M	1000	M 1000	hclust.manh.ave	0.582439070891235
norm.pt	non-standardized	ROW	M	1000	M 1000	hclust.manh.ward	0.679893427747807
norm.pt	non-standardized	ROW	M	1000	M 1000	kmeans	0.732955510603191
norm.pt	non-standardized	ROW	M	1000	M 1000	PAM.corr	0.672332599920083
norm.pt	non-standardized	ROW	M	1000	M 1000	PAM.eucl	0.631711605047317
norm.pt	non-standardized	ROW	M	1000	M 1000	SOM	0.630582961098319
norm.pt	non-standardized	ROW	M	15	M 15	hclust.corr.ave	0.4487070426228
norm.pt	non-standardized	ROW	M	15	M 15	hclust.corr.ward	0.427313071905271
norm.pt	non-standardized	ROW	M	15	M 15	hclust.eucl.ave	0.292754286468737
norm.pt	non-standardized	ROW	M	15	M 15	hclust.eucl.ward	0.440312093976472
norm.pt	non-standardized	ROW	M	15	M 15	hclust.manh.ave	0.24114279742407
norm.pt	non-standardized	ROW	M	15	M 15	hclust.manh.ward	0.49075795669997
norm.pt	non-standardized	ROW	M	15	M 15	kmeans	0.368604035570693
norm.pt	non-standardized	ROW	M	15	M 15	Mclust	0.408479670558017
norm.pt	non-standardized	ROW	M	15	M 15	PAM.corr	0.429811976515414
norm.pt	non-standardized	ROW	M	15	M 15	PAM.eucl	0.382689804464538
norm.pt	non-standardized	ROW	M	15	M 15	SOM	0.336049633819091
norm.pt	non-standardized	ROW	Mdiff	100	Mdiff 100	hclust.corr.ave	0.751041848668743
norm.pt	non-standardized	ROW	Mdiff	100	Mdiff 100	hclust.corr.ward	0.733250281530629
norm.pt	non-standardized	ROW	Mdiff	100	Mdiff 100	hclust.eucl.ave	0.787092535241352
norm.pt	non-standardized	ROW	Mdiff	100	Mdiff 100	hclust.eucl.ward	0.821941410757924
norm.pt	non-standardized	ROW	Mdiff	100	Mdiff 100	hclust.manh.ave	0.814061273098898
norm.pt	non-standardized	ROW	Mdiff	100	Mdiff 100	hclust.manh.ward	0.81198641931893
norm.pt	non-standardized	ROW	Mdiff	100	Mdiff 100	kmeans	0.832404978163069
norm.pt	non-standardized	ROW	Mdiff	100	Mdiff 100	Mclust	0.811640202995144
norm.pt	non-standardized	ROW	Mdiff	100	Mdiff 100	PAM.corr	0.658185022404725
norm.pt	non-standardized	ROW	Mdiff	100	Mdiff 100	PAM.eucl	0.763220434584822
norm.pt	non-standardized	ROW	Mdiff	100	Mdiff 100	SOM	0.802651932803965
norm.pt	non-standardized	ROW	Mdiff	1000	Mdiff 1000	hclust.corr.ave	0.617376406115142
norm.pt	non-standardized	ROW	Mdiff	1000	Mdiff 1000	hclust.corr.ward	0.797738661537203
norm.pt	non-standardized	ROW	Mdiff	1000	Mdiff 1000	hclust.eucl.ave	0.773002544205174
norm.pt	non-standardized	ROW	Mdiff	1000	Mdiff 1000	hclust.eucl.ward	0.787332398468964
norm.pt	non-standardized	ROW	Mdiff	1000	Mdiff 1000	hclust.manh.ave	0.80127379341946
norm.pt	non-standardized	ROW	Mdiff	1000	Mdiff 1000	hclust.manh.ward	0.848380500307377
norm.pt	non-standardized	ROW	Mdiff	1000	Mdiff 1000	kmeans	0.756866746758511
norm.pt	non-standardized	ROW	Mdiff	1000	Mdiff 1000	PAM.corr	0.719344575103805
norm.pt	non-standardized	ROW	Mdiff	1000	Mdiff 1000	PAM.eucl	0.753579301487798
norm.pt	non-standardized	ROW	Mdiff	1000	Mdiff 1000	SOM	0.786211867862349
norm.pt	non-standardized	ROW	Mdiff	15	Mdiff 15	hclust.corr.ave	0.482235277771325
norm.pt	non-standardized	ROW	Mdiff	15	Mdiff 15	hclust.corr.ward	0.54318537649807
norm.pt	non-standardized	ROW	Mdiff	15	Mdiff 15	hclust.eucl.ave	0.720516479805264
norm.pt	non-standardized	ROW	Mdiff	15	Mdiff 15	hclust.eucl.ward	0.761699997020811
norm.pt	non-standardized	ROW	Mdiff	15	Mdiff 15	hclust.manh.ave	0.777845430419655
norm.pt	non-standardized	ROW	Mdiff	15	Mdiff 15	hclust.manh.ward	0.767686317842967
norm.pt	non-standardized	ROW	Mdiff	15	Mdiff 15	kmeans	0.756846510998543
norm.pt	non-standardized	ROW	Mdiff	15	Mdiff 15	Mclust	0.736646002676858
norm.pt	non-standardized	ROW	Mdiff	15	Mdiff 15	PAM.corr	0.518988429916224
norm.pt	non-standardized	ROW	Mdiff	15	Mdiff 15	PAM.eucl	0.757721971815559
norm.pt	non-standardized	ROW	Mdiff	15	Mdiff 15	SOM	0.736142793187887
norm.pt	non-standardized	ROW	NONE	all	NONE	hclust.corr.ave	0.585516509233891
norm.pt	non-standardized	ROW	NONE	all	NONE	hclust.corr.ward	0.701632103055544
norm.pt	non-standardized	ROW	NONE	all	NONE	hclust.eucl.ave	0.287843182581179
norm.pt	non-standardized	ROW	NONE	all	NONE	hclust.eucl.ward	0.771788633520207
norm.pt	non-standardized	ROW	NONE	all	NONE	hclust.manh.ave	0.407211144625955
norm.pt	non-standardized	ROW	NONE	all	NONE	hclust.manh.ward	0.667068728640033
norm.pt	non-standardized	ROW	NONE	all	NONE	kmeans	0.718330157812326
norm.pt	non-standardized	ROW	NONE	all	NONE	PAM.corr	0.680420196978489
norm.pt	non-standardized	ROW	NONE	all	NONE	PAM.eucl	0.62699056564679
norm.pt	non-standardized	ROW	NONE	all	NONE	SOM	0.694422336229466
norm.pt	non-standardized	ROW	PC	15	PC 15	hclust.corr.ave	0.660634796428138
norm.pt	non-standardized	ROW	PC	15	PC 15	hclust.corr.ward	0.719735307559012
norm.pt	non-standardized	ROW	PC	15	PC 15	hclust.eucl.ave	0.37057599824797
norm.pt	non-standardized	ROW	PC	15	PC 15	hclust.eucl.ward	0.70945003420532
norm.pt	non-standardized	ROW	PC	15	PC 15	hclust.manh.ave	0.312779035640778
norm.pt	non-standardized	ROW	PC	15	PC 15	hclust.manh.ward	0.69181336632998
norm.pt	non-standardized	ROW	PC	15	PC 15	kmeans	0.776197270130865
norm.pt	non-standardized	ROW	PC	15	PC 15	Mclust	0.742005208898464
norm.pt	non-standardized	ROW	PC	15	PC 15	PAM.corr	0.708948140812485
norm.pt	non-standardized	ROW	PC	15	PC 15	PAM.eucl	0.695065205943538
norm.pt	non-standardized	ROW	PC	15	PC 15	SOM	0.698985269789893
norm.pt	non-standardized	ROW	PC	3	PC 3	hclust.corr.ave	0.481521616312033
norm.pt	non-standardized	ROW	PC	3	PC 3	hclust.corr.ward	0.487738343310408
norm.pt	non-standardized	ROW	PC	3	PC 3	hclust.eucl.ave	0.531865919679212
norm.pt	non-standardized	ROW	PC	3	PC 3	hclust.eucl.ward	0.643598406088418
norm.pt	non-standardized	ROW	PC	3	PC 3	hclust.manh.ave	0.564219056965782
norm.pt	non-standardized	ROW	PC	3	PC 3	hclust.manh.ward	0.659385489447036
norm.pt	non-standardized	ROW	PC	3	PC 3	kmeans	0.60940455962657
norm.pt	non-standardized	ROW	PC	3	PC 3	Mclust	0.684420827827088
norm.pt	non-standardized	ROW	PC	3	PC 3	PAM.corr	0.485795492866687
norm.pt	non-standardized	ROW	PC	3	PC 3	PAM.eucl	0.613327440613125
norm.pt	non-standardized	ROW	PC	3	PC 3	SOM	0.601695337633316
norm.pt	non-standardized	ROW	PC	5	PC 5	hclust.corr.ave	0.527389748994968
norm.pt	non-standardized	ROW	PC	5	PC 5	hclust.corr.ward	0.573942798409419
norm.pt	non-standardized	ROW	PC	5	PC 5	hclust.eucl.ave	0.643773532051944
norm.pt	non-standardized	ROW	PC	5	PC 5	hclust.eucl.ward	0.675363675684295
norm.pt	non-standardized	ROW	PC	5	PC 5	hclust.manh.ave	0.628445409596675
norm.pt	non-standardized	ROW	PC	5	PC 5	hclust.manh.ward	0.617351301723257
norm.pt	non-standardized	ROW	PC	5	PC 5	kmeans	0.6226393763397
norm.pt	non-standardized	ROW	PC	5	PC 5	Mclust	0.64993766922515
norm.pt	non-standardized	ROW	PC	5	PC 5	PAM.corr	0.545154033166791
norm.pt	non-standardized	ROW	PC	5	PC 5	PAM.eucl	0.636063388821905
norm.pt	non-standardized	ROW	PC	5	PC 5	SOM	0.580864845724606
norm.pt	non-standardized	ROW	STD	100	STD 100	hclust.corr.ave	0.544404307310327
norm.pt	non-standardized	ROW	STD	100	STD 100	hclust.corr.ward	0.646698036814582
norm.pt	non-standardized	ROW	STD	100	STD 100	hclust.eucl.ave	0.612390896721181
norm.pt	non-standardized	ROW	STD	100	STD 100	hclust.eucl.ward	0.609642486129267
norm.pt	non-standardized	ROW	STD	100	STD 100	hclust.manh.ave	0.595762182717428
norm.pt	non-standardized	ROW	STD	100	STD 100	hclust.manh.ward	0.650459184976385
norm.pt	non-standardized	ROW	STD	100	STD 100	kmeans	0.625252939235422
norm.pt	non-standardized	ROW	STD	100	STD 100	Mclust	0.62249958041351
norm.pt	non-standardized	ROW	STD	100	STD 100	PAM.corr	0.610352439545846
norm.pt	non-standardized	ROW	STD	100	STD 100	PAM.eucl	0.591316892118128
norm.pt	non-standardized	ROW	STD	100	STD 100	SOM	0.651132235323347
norm.pt	non-standardized	ROW	STD	1000	STD 1000	hclust.corr.ave	0.59467024977948
norm.pt	non-standardized	ROW	STD	1000	STD 1000	hclust.corr.ward	0.66172652148362
norm.pt	non-standardized	ROW	STD	1000	STD 1000	hclust.eucl.ave	0.555343436847457
norm.pt	non-standardized	ROW	STD	1000	STD 1000	hclust.eucl.ward	0.643175893370964
norm.pt	non-standardized	ROW	STD	1000	STD 1000	hclust.manh.ave	0.516113993702475
norm.pt	non-standardized	ROW	STD	1000	STD 1000	hclust.manh.ward	0.733879475492549
norm.pt	non-standardized	ROW	STD	1000	STD 1000	kmeans	0.736261801202446
norm.pt	non-standardized	ROW	STD	1000	STD 1000	PAM.corr	0.67748811205636
norm.pt	non-standardized	ROW	STD	1000	STD 1000	PAM.eucl	0.608087883648834
norm.pt	non-standardized	ROW	STD	1000	STD 1000	SOM	0.654667386460658
norm.pt	non-standardized	ROW	STD	15	STD 15	hclust.corr.ave	0.368410472151149
norm.pt	non-standardized	ROW	STD	15	STD 15	hclust.corr.ward	0.424814755128734
norm.pt	non-standardized	ROW	STD	15	STD 15	hclust.eucl.ave	0.497314285168671
norm.pt	non-standardized	ROW	STD	15	STD 15	hclust.eucl.ward	0.547537843497613
norm.pt	non-standardized	ROW	STD	15	STD 15	hclust.manh.ave	0.549684678554118
norm.pt	non-standardized	ROW	STD	15	STD 15	hclust.manh.ward	0.552918313262902
norm.pt	non-standardized	ROW	STD	15	STD 15	kmeans	0.564436852440179
norm.pt	non-standardized	ROW	STD	15	STD 15	Mclust	0.606366998693154
norm.pt	non-standardized	ROW	STD	15	STD 15	PAM.corr	0.396574979001281
norm.pt	non-standardized	ROW	STD	15	STD 15	PAM.eucl	0.610340238940104
norm.pt	non-standardized	ROW	STD	15	STD 15	SOM	0.604398132244083
norm.pt	non-standardized	ROW	STD	1500	STD 1500	hclust.corr.ave	0.601949246515336
norm.pt	non-standardized	ROW	STD	1500	STD 1500	hclust.corr.ward	0.695750635865523
norm.pt	non-standardized	ROW	STD	1500	STD 1500	hclust.eucl.ave	0.519641311284136
norm.pt	non-standardized	ROW	STD	1500	STD 1500	hclust.eucl.ward	0.677582284866055
norm.pt	non-standardized	ROW	STD	1500	STD 1500	hclust.manh.ave	0.546383251255557
norm.pt	non-standardized	ROW	STD	1500	STD 1500	hclust.manh.ward	0.691187469503023
norm.pt	non-standardized	ROW	STD	1500	STD 1500	kmeans	0.725902191459377
norm.pt	non-standardized	ROW	STD	1500	STD 1500	PAM.corr	0.699879647723819
norm.pt	non-standardized	ROW	STD	1500	STD 1500	PAM.eucl	0.652874121650154
norm.pt	non-standardized	ROW	STD	1500	STD 1500	SOM	0.666627246634677
norm.pt	non-standardized	ROW	STD	300	STD 300	hclust.corr.ave	0.568286795898863
norm.pt	non-standardized	ROW	STD	300	STD 300	hclust.corr.ward	0.672862069246984
norm.pt	non-standardized	ROW	STD	300	STD 300	hclust.eucl.ave	0.554297554976532
norm.pt	non-standardized	ROW	STD	300	STD 300	hclust.eucl.ward	0.640917677258756
norm.pt	non-standardized	ROW	STD	300	STD 300	hclust.manh.ave	0.549824385240607
norm.pt	non-standardized	ROW	STD	300	STD 300	hclust.manh.ward	0.706190429422131
norm.pt	non-standardized	ROW	STD	300	STD 300	kmeans	0.662855257789283
norm.pt	non-standardized	ROW	STD	300	STD 300	Mclust	0.686431726455917
norm.pt	non-standardized	ROW	STD	300	STD 300	PAM.corr	0.622694244854314
norm.pt	non-standardized	ROW	STD	300	STD 300	PAM.eucl	0.61597136148717
norm.pt	non-standardized	ROW	STD	300	STD 300	SOM	0.6604627464201
norm.pt	non-standardized	ROW	STD	500	STD 500	hclust.corr.ave	0.614334201724969
norm.pt	non-standardized	ROW	STD	500	STD 500	hclust.corr.ward	0.680964003718063
norm.pt	non-standardized	ROW	STD	500	STD 500	hclust.eucl.ave	0.5359633655626
norm.pt	non-standardized	ROW	STD	500	STD 500	hclust.eucl.ward	0.664204457279003
norm.pt	non-standardized	ROW	STD	500	STD 500	hclust.manh.ave	0.547060950984323
norm.pt	non-standardized	ROW	STD	500	STD 500	hclust.manh.ward	0.70138056685253
norm.pt	non-standardized	ROW	STD	500	STD 500	kmeans	0.686077227364593
norm.pt	non-standardized	ROW	STD	500	STD 500	Mclust	0.69984439232574
norm.pt	non-standardized	ROW	STD	500	STD 500	PAM.corr	0.65560067091151
norm.pt	non-standardized	ROW	STD	500	STD 500	PAM.eucl	0.617553641807077
norm.pt	non-standardized	ROW	STD	500	STD 500	SOM	0.648200862884924
norm.pt	non-standardized	ROW	T1	100	T1 100	hclust.corr.ave	0.147100707379377
norm.pt	non-standardized	ROW	T1	100	T1 100	hclust.corr.ward	0.407357273784667
norm.pt	non-standardized	ROW	T1	100	T1 100	hclust.eucl.ave	0.245313681581404
norm.pt	non-standardized	ROW	T1	100	T1 100	hclust.eucl.ward	0.410893227939449
norm.pt	non-standardized	ROW	T1	100	T1 100	hclust.manh.ave	0.229476752884415
norm.pt	non-standardized	ROW	T1	100	T1 100	hclust.manh.ward	0.415764149823973
norm.pt	non-standardized	ROW	T1	100	T1 100	kmeans	0.407892930945325
norm.pt	non-standardized	ROW	T1	100	T1 100	Mclust	0.327076278774904
norm.pt	non-standardized	ROW	T1	100	T1 100	PAM.corr	0.327611991135960
norm.pt	non-standardized	ROW	T1	100	T1 100	PAM.eucl	0.366883387465050
norm.pt	non-standardized	ROW	T1	100	T1 100	SOM	0.393561436889036
norm.pt	non-standardized	ROW	T1	1000	T1 1000	hclust.corr.ave	0.217806894845796
norm.pt	non-standardized	ROW	T1	1000	T1 1000	hclust.corr.ward	0.591621637312559
norm.pt	non-standardized	ROW	T1	1000	T1 1000	hclust.eucl.ave	0.390157155460451
norm.pt	non-standardized	ROW	T1	1000	T1 1000	hclust.eucl.ward	0.565708759070279
norm.pt	non-standardized	ROW	T1	1000	T1 1000	hclust.manh.ave	0.315233771559901
norm.pt	non-standardized	ROW	T1	1000	T1 1000	hclust.manh.ward	0.549209202186259
norm.pt	non-standardized	ROW	T1	1000	T1 1000	kmeans	0.581241108475407
norm.pt	non-standardized	ROW	T1	1000	T1 1000	PAM.corr	0.525809663586273
norm.pt	non-standardized	ROW	T1	1000	T1 1000	PAM.eucl	0.541025932361193
norm.pt	non-standardized	ROW	T1	1000	T1 1000	SOM	0.572832200062285
norm.pt	non-standardized	ROW	T1	15	T1 15	hclust.corr.ave	0.106247362468473
norm.pt	non-standardized	ROW	T1	15	T1 15	hclust.corr.ward	0.194557335292031
norm.pt	non-standardized	ROW	T1	15	T1 15	hclust.eucl.ave	0.155334487967953
norm.pt	non-standardized	ROW	T1	15	T1 15	hclust.eucl.ward	0.204368400127347
norm.pt	non-standardized	ROW	T1	15	T1 15	hclust.manh.ave	0.0975932857826265
norm.pt	non-standardized	ROW	T1	15	T1 15	hclust.manh.ward	0.187622890918509
norm.pt	non-standardized	ROW	T1	15	T1 15	kmeans	0.235695942489234
norm.pt	non-standardized	ROW	T1	15	T1 15	Mclust	0.27860688212013
norm.pt	non-standardized	ROW	T1	15	T1 15	PAM.corr	0.206273370703372
norm.pt	non-standardized	ROW	T1	15	T1 15	PAM.eucl	0.185211234294965
norm.pt	non-standardized	ROW	T1	15	T1 15	SOM	0.225814488846719
norm.pt	non-standardized	ROW	T2	100	T2 100	hclust.corr.ave	0.691818832935293
norm.pt	non-standardized	ROW	T2	100	T2 100	hclust.corr.ward	0.790876996422975
norm.pt	non-standardized	ROW	T2	100	T2 100	hclust.eucl.ave	0.77880402834607
norm.pt	non-standardized	ROW	T2	100	T2 100	hclust.eucl.ward	0.78072938430981
norm.pt	non-standardized	ROW	T2	100	T2 100	hclust.manh.ave	0.784670076889514
norm.pt	non-standardized	ROW	T2	100	T2 100	hclust.manh.ward	0.77587874198997
norm.pt	non-standardized	ROW	T2	100	T2 100	kmeans	0.801860972478034
norm.pt	non-standardized	ROW	T2	100	T2 100	Mclust	0.837116545904552
norm.pt	non-standardized	ROW	T2	100	T2 100	PAM.corr	0.756796817285091
norm.pt	non-standardized	ROW	T2	100	T2 100	PAM.eucl	0.808714397089723
norm.pt	non-standardized	ROW	T2	100	T2 100	SOM	0.843086037818579
norm.pt	non-standardized	ROW	T2	1000	T2 1000	hclust.corr.ave	0.622244816053774
norm.pt	non-standardized	ROW	T2	1000	T2 1000	hclust.corr.ward	0.78182116384568
norm.pt	non-standardized	ROW	T2	1000	T2 1000	hclust.eucl.ave	0.82246312138065
norm.pt	non-standardized	ROW	T2	1000	T2 1000	hclust.eucl.ward	0.820657405312967
norm.pt	non-standardized	ROW	T2	1000	T2 1000	hclust.manh.ave	0.791710421157525
norm.pt	non-standardized	ROW	T2	1000	T2 1000	hclust.manh.ward	0.855793931877718
norm.pt	non-standardized	ROW	T2	1000	T2 1000	kmeans	0.85070358745557
norm.pt	non-standardized	ROW	T2	1000	T2 1000	PAM.corr	0.73666071373708
norm.pt	non-standardized	ROW	T2	1000	T2 1000	PAM.eucl	0.801203605617621
norm.pt	non-standardized	ROW	T2	1000	T2 1000	SOM	0.825924627968754
norm.pt	non-standardized	ROW	T2	15	T2 15	hclust.corr.ave	0.570995140330359
norm.pt	non-standardized	ROW	T2	15	T2 15	hclust.corr.ward	0.684545469078977
norm.pt	non-standardized	ROW	T2	15	T2 15	hclust.eucl.ave	0.798167704618068
norm.pt	non-standardized	ROW	T2	15	T2 15	hclust.eucl.ward	0.843634274616688
norm.pt	non-standardized	ROW	T2	15	T2 15	hclust.manh.ave	0.817996938450522
norm.pt	non-standardized	ROW	T2	15	T2 15	hclust.manh.ward	0.818932328025164
norm.pt	non-standardized	ROW	T2	15	T2 15	kmeans	0.857024888038399
norm.pt	non-standardized	ROW	T2	15	T2 15	Mclust	0.828055665845464
norm.pt	non-standardized	ROW	T2	15	T2 15	PAM.corr	0.624842799686278
norm.pt	non-standardized	ROW	T2	15	T2 15	PAM.eucl	0.810836291670138
norm.pt	non-standardized	ROW	T2	15	T2 15	SOM	0.80813251293408
norm.pt	non-standardized	SVD	M	100	M 100	hclust.corr.ave	0.280864186794714
norm.pt	non-standardized	SVD	M	100	M 100	hclust.corr.ward	0.500735446174565
norm.pt	non-standardized	SVD	M	100	M 100	hclust.eucl.ave	0.398988687194395
norm.pt	non-standardized	SVD	M	100	M 100	hclust.eucl.ward	0.494870917690275
norm.pt	non-standardized	SVD	M	100	M 100	hclust.manh.ave	0.368053621765712
norm.pt	non-standardized	SVD	M	100	M 100	hclust.manh.ward	0.497968180311797
norm.pt	non-standardized	SVD	M	100	M 100	kmeans	0.48993752795397
norm.pt	non-standardized	SVD	M	100	M 100	Mclust	0.461250577887826
norm.pt	non-standardized	SVD	M	100	M 100	PAM.corr	0.499596339903568
norm.pt	non-standardized	SVD	M	100	M 100	PAM.eucl	0.445361169480767
norm.pt	non-standardized	SVD	M	100	M 100	SOM	0.473762448852854
norm.pt	non-standardized	SVD	M	1000	M 1000	hclust.corr.ave	0.608448047545993
norm.pt	non-standardized	SVD	M	1000	M 1000	hclust.corr.ward	0.693233070681302
norm.pt	non-standardized	SVD	M	1000	M 1000	hclust.eucl.ave	0.608565857569416
norm.pt	non-standardized	SVD	M	1000	M 1000	hclust.eucl.ward	0.66337013508084
norm.pt	non-standardized	SVD	M	1000	M 1000	hclust.manh.ave	0.598555242824816
norm.pt	non-standardized	SVD	M	1000	M 1000	hclust.manh.ward	0.719599541047678
norm.pt	non-standardized	SVD	M	1000	M 1000	kmeans	0.746544085548926
norm.pt	non-standardized	SVD	M	1000	M 1000	PAM.corr	0.67184250408311
norm.pt	non-standardized	SVD	M	1000	M 1000	PAM.eucl	0.631711605047317
norm.pt	non-standardized	SVD	M	1000	M 1000	SOM	0.633958240767745
norm.pt	non-standardized	SVD	M	15	M 15	hclust.corr.ave	0.409080007818227
norm.pt	non-standardized	SVD	M	15	M 15	hclust.corr.ward	0.408632412362532
norm.pt	non-standardized	SVD	M	15	M 15	hclust.eucl.ave	0.292754286468737
norm.pt	non-standardized	SVD	M	15	M 15	hclust.eucl.ward	0.437311115119819
norm.pt	non-standardized	SVD	M	15	M 15	hclust.manh.ave	0.277902001431274
norm.pt	non-standardized	SVD	M	15	M 15	hclust.manh.ward	0.490979263513791
norm.pt	non-standardized	SVD	M	15	M 15	kmeans	0.399348914527313
norm.pt	non-standardized	SVD	M	15	M 15	Mclust	0.427163769312739
norm.pt	non-standardized	SVD	M	15	M 15	PAM.corr	0.405437638234209
norm.pt	non-standardized	SVD	M	15	M 15	PAM.eucl	0.382689804464538
norm.pt	non-standardized	SVD	M	15	M 15	SOM	0.337249441719001
norm.pt	non-standardized	SVD	Mdiff	100	Mdiff 100	hclust.corr.ave	0.728599041472452
norm.pt	non-standardized	SVD	Mdiff	100	Mdiff 100	hclust.corr.ward	0.758084908231189
norm.pt	non-standardized	SVD	Mdiff	100	Mdiff 100	hclust.eucl.ave	0.769088363226604
norm.pt	non-standardized	SVD	Mdiff	100	Mdiff 100	hclust.eucl.ward	0.794378382641544
norm.pt	non-standardized	SVD	Mdiff	100	Mdiff 100	hclust.manh.ave	0.808848442744312
norm.pt	non-standardized	SVD	Mdiff	100	Mdiff 100	hclust.manh.ward	0.85210724868904
norm.pt	non-standardized	SVD	Mdiff	100	Mdiff 100	kmeans	0.814056204729982
norm.pt	non-standardized	SVD	Mdiff	100	Mdiff 100	Mclust	0.791218543398154
norm.pt	non-standardized	SVD	Mdiff	100	Mdiff 100	PAM.corr	0.701996689175392
norm.pt	non-standardized	SVD	Mdiff	100	Mdiff 100	PAM.eucl	0.7583341243539
norm.pt	non-standardized	SVD	Mdiff	100	Mdiff 100	SOM	0.746170059769848
norm.pt	non-standardized	SVD	Mdiff	1000	Mdiff 1000	hclust.corr.ave	0.62210726175996
norm.pt	non-standardized	SVD	Mdiff	1000	Mdiff 1000	hclust.corr.ward	0.797738661537203
norm.pt	non-standardized	SVD	Mdiff	1000	Mdiff 1000	hclust.eucl.ave	0.797570181897545
norm.pt	non-standardized	SVD	Mdiff	1000	Mdiff 1000	hclust.eucl.ward	0.79780570125881
norm.pt	non-standardized	SVD	Mdiff	1000	Mdiff 1000	hclust.manh.ave	0.80127379341946
norm.pt	non-standardized	SVD	Mdiff	1000	Mdiff 1000	hclust.manh.ward	0.848380500307377
norm.pt	non-standardized	SVD	Mdiff	1000	Mdiff 1000	kmeans	0.760147393616376
norm.pt	non-standardized	SVD	Mdiff	1000	Mdiff 1000	PAM.corr	0.737663524486586
norm.pt	non-standardized	SVD	Mdiff	1000	Mdiff 1000	PAM.eucl	0.753579301487798
norm.pt	non-standardized	SVD	Mdiff	1000	Mdiff 1000	SOM	0.79622642916035
norm.pt	non-standardized	SVD	Mdiff	15	Mdiff 15	hclust.corr.ave	0.45882170641029
norm.pt	non-standardized	SVD	Mdiff	15	Mdiff 15	hclust.corr.ward	0.546063205702675
norm.pt	non-standardized	SVD	Mdiff	15	Mdiff 15	hclust.eucl.ave	0.73107017673883
norm.pt	non-standardized	SVD	Mdiff	15	Mdiff 15	hclust.eucl.ward	0.761699997020811
norm.pt	non-standardized	SVD	Mdiff	15	Mdiff 15	hclust.manh.ave	0.77662413674816
norm.pt	non-standardized	SVD	Mdiff	15	Mdiff 15	hclust.manh.ward	0.767686317842967
norm.pt	non-standardized	SVD	Mdiff	15	Mdiff 15	kmeans	0.754882617800319
norm.pt	non-standardized	SVD	Mdiff	15	Mdiff 15	Mclust	0.754114092809844
norm.pt	non-standardized	SVD	Mdiff	15	Mdiff 15	PAM.corr	0.53167657333619
norm.pt	non-standardized	SVD	Mdiff	15	Mdiff 15	PAM.eucl	0.751164930228615
norm.pt	non-standardized	SVD	Mdiff	15	Mdiff 15	SOM	0.72767134939923
norm.pt	non-standardized	SVD	NONE	all	NONE	hclust.corr.ave	0.585516509233891
norm.pt	non-standardized	SVD	NONE	all	NONE	hclust.corr.ward	0.701632103055544
norm.pt	non-standardized	SVD	NONE	all	NONE	hclust.eucl.ave	0.394934159720184
norm.pt	non-standardized	SVD	NONE	all	NONE	hclust.eucl.ward	0.771788633520207
norm.pt	non-standardized	SVD	NONE	all	NONE	hclust.manh.ave	0.375976704123777
norm.pt	non-standardized	SVD	NONE	all	NONE	hclust.manh.ward	0.628423429790476
norm.pt	non-standardized	SVD	NONE	all	NONE	kmeans	0.722963104819997
norm.pt	non-standardized	SVD	NONE	all	NONE	PAM.corr	0.65713375401964
norm.pt	non-standardized	SVD	NONE	all	NONE	PAM.eucl	0.639296395288529
norm.pt	non-standardized	SVD	NONE	all	NONE	SOM	0.688555505659551
norm.pt	non-standardized	SVD	PC	15	PC 15	hclust.corr.ave	0.594296866240638
norm.pt	non-standardized	SVD	PC	15	PC 15	hclust.corr.ward	0.743338957146363
norm.pt	non-standardized	SVD	PC	15	PC 15	hclust.eucl.ave	0.441484194331909
norm.pt	non-standardized	SVD	PC	15	PC 15	hclust.eucl.ward	0.701703021419222
norm.pt	non-standardized	SVD	PC	15	PC 15	hclust.manh.ave	0.344533888200753
norm.pt	non-standardized	SVD	PC	15	PC 15	hclust.manh.ward	0.680463021235679
norm.pt	non-standardized	SVD	PC	15	PC 15	kmeans	0.743318957152875
norm.pt	non-standardized	SVD	PC	15	PC 15	Mclust	0.714891971653897
norm.pt	non-standardized	SVD	PC	15	PC 15	PAM.corr	0.6831993077986
norm.pt	non-standardized	SVD	PC	15	PC 15	PAM.eucl	0.695944415218503
norm.pt	non-standardized	SVD	PC	15	PC 15	SOM	0.684465960727665
norm.pt	non-standardized	SVD	PC	3	PC 3	hclust.corr.ave	0.516048167382103
norm.pt	non-standardized	SVD	PC	3	PC 3	hclust.corr.ward	0.524077237693823
norm.pt	non-standardized	SVD	PC	3	PC 3	hclust.eucl.ave	0.536748481749343
norm.pt	non-standardized	SVD	PC	3	PC 3	hclust.eucl.ward	0.661829340956389
norm.pt	non-standardized	SVD	PC	3	PC 3	hclust.manh.ave	0.583663638469245
norm.pt	non-standardized	SVD	PC	3	PC 3	hclust.manh.ward	0.665081603358226
norm.pt	non-standardized	SVD	PC	3	PC 3	kmeans	0.63496572307814
norm.pt	non-standardized	SVD	PC	3	PC 3	Mclust	0.664340109078432
norm.pt	non-standardized	SVD	PC	3	PC 3	PAM.corr	0.525367906885136
norm.pt	non-standardized	SVD	PC	3	PC 3	PAM.eucl	0.65027316431676
norm.pt	non-standardized	SVD	PC	3	PC 3	SOM	0.580303388933664
norm.pt	non-standardized	SVD	PC	5	PC 5	hclust.corr.ave	0.563894035980034
norm.pt	non-standardized	SVD	PC	5	PC 5	hclust.corr.ward	0.610140060764457
norm.pt	non-standardized	SVD	PC	5	PC 5	hclust.eucl.ave	0.634368564707189
norm.pt	non-standardized	SVD	PC	5	PC 5	hclust.eucl.ward	0.662602640806181
norm.pt	non-standardized	SVD	PC	5	PC 5	hclust.manh.ave	0.68048608504951
norm.pt	non-standardized	SVD	PC	5	PC 5	hclust.manh.ward	0.675496562452314
norm.pt	non-standardized	SVD	PC	5	PC 5	kmeans	0.569707282480380
norm.pt	non-standardized	SVD	PC	5	PC 5	Mclust	0.677467300714272
norm.pt	non-standardized	SVD	PC	5	PC 5	PAM.corr	0.598732318596695
norm.pt	non-standardized	SVD	PC	5	PC 5	PAM.eucl	0.627482952291885
norm.pt	non-standardized	SVD	PC	5	PC 5	SOM	0.607097348809415
norm.pt	non-standardized	SVD	STD	100	STD 100	hclust.corr.ave	0.553661696291118
norm.pt	non-standardized	SVD	STD	100	STD 100	hclust.corr.ward	0.646698036814582
norm.pt	non-standardized	SVD	STD	100	STD 100	hclust.eucl.ave	0.612390896721181
norm.pt	non-standardized	SVD	STD	100	STD 100	hclust.eucl.ward	0.6029546618821
norm.pt	non-standardized	SVD	STD	100	STD 100	hclust.manh.ave	0.595762182717428
norm.pt	non-standardized	SVD	STD	100	STD 100	hclust.manh.ward	0.650459184976385
norm.pt	non-standardized	SVD	STD	100	STD 100	kmeans	0.61690700373944
norm.pt	non-standardized	SVD	STD	100	STD 100	Mclust	0.62249958041351
norm.pt	non-standardized	SVD	STD	100	STD 100	PAM.corr	0.60378311186797
norm.pt	non-standardized	SVD	STD	100	STD 100	PAM.eucl	0.595872707821234
norm.pt	non-standardized	SVD	STD	100	STD 100	SOM	0.622895028956209
norm.pt	non-standardized	SVD	STD	1000	STD 1000	hclust.corr.ave	0.59467024977948
norm.pt	non-standardized	SVD	STD	1000	STD 1000	hclust.corr.ward	0.65335492581648
norm.pt	non-standardized	SVD	STD	1000	STD 1000	hclust.eucl.ave	0.555343436847457
norm.pt	non-standardized	SVD	STD	1000	STD 1000	hclust.eucl.ward	0.637895784589523
norm.pt	non-standardized	SVD	STD	1000	STD 1000	hclust.manh.ave	0.520974777298618
norm.pt	non-standardized	SVD	STD	1000	STD 1000	hclust.manh.ward	0.706575145548399
norm.pt	non-standardized	SVD	STD	1000	STD 1000	kmeans	0.740020663645906
norm.pt	non-standardized	SVD	STD	1000	STD 1000	PAM.corr	0.68724738763617
norm.pt	non-standardized	SVD	STD	1000	STD 1000	PAM.eucl	0.608087883648834
norm.pt	non-standardized	SVD	STD	1000	STD 1000	SOM	0.654462610287931
norm.pt	non-standardized	SVD	STD	15	STD 15	hclust.corr.ave	0.368410472151149
norm.pt	non-standardized	SVD	STD	15	STD 15	hclust.corr.ward	0.409613857071755
norm.pt	non-standardized	SVD	STD	15	STD 15	hclust.eucl.ave	0.497314285168671
norm.pt	non-standardized	SVD	STD	15	STD 15	hclust.eucl.ward	0.547537843497613
norm.pt	non-standardized	SVD	STD	15	STD 15	hclust.manh.ave	0.546527428126868
norm.pt	non-standardized	SVD	STD	15	STD 15	hclust.manh.ward	0.592792975549243
norm.pt	non-standardized	SVD	STD	15	STD 15	kmeans	0.55369676315375
norm.pt	non-standardized	SVD	STD	15	STD 15	Mclust	0.645329730602497
norm.pt	non-standardized	SVD	STD	15	STD 15	PAM.corr	0.394630890778659
norm.pt	non-standardized	SVD	STD	15	STD 15	PAM.eucl	0.613911219220074
norm.pt	non-standardized	SVD	STD	15	STD 15	SOM	0.593382592439152
norm.pt	non-standardized	SVD	STD	1500	STD 1500	hclust.corr.ave	0.601949246515336
norm.pt	non-standardized	SVD	STD	1500	STD 1500	hclust.corr.ward	0.708108833582291
norm.pt	non-standardized	SVD	STD	1500	STD 1500	hclust.eucl.ave	0.500780443021609
norm.pt	non-standardized	SVD	STD	1500	STD 1500	hclust.eucl.ward	0.715574846722217
norm.pt	non-standardized	SVD	STD	1500	STD 1500	hclust.manh.ave	0.54839471440663
norm.pt	non-standardized	SVD	STD	1500	STD 1500	hclust.manh.ward	0.695362719867535
norm.pt	non-standardized	SVD	STD	1500	STD 1500	kmeans	0.719052090757398
norm.pt	non-standardized	SVD	STD	1500	STD 1500	PAM.corr	0.697480462938023
norm.pt	non-standardized	SVD	STD	1500	STD 1500	PAM.eucl	0.64850839940656
norm.pt	non-standardized	SVD	STD	1500	STD 1500	SOM	0.639200954249035
norm.pt	non-standardized	SVD	STD	300	STD 300	hclust.corr.ave	0.563079578258406
norm.pt	non-standardized	SVD	STD	300	STD 300	hclust.corr.ward	0.677723012965249
norm.pt	non-standardized	SVD	STD	300	STD 300	hclust.eucl.ave	0.549436611258267
norm.pt	non-standardized	SVD	STD	300	STD 300	hclust.eucl.ward	0.617757499523437
norm.pt	non-standardized	SVD	STD	300	STD 300	hclust.manh.ave	0.560256158881971
norm.pt	non-standardized	SVD	STD	300	STD 300	hclust.manh.ward	0.705658392841902
norm.pt	non-standardized	SVD	STD	300	STD 300	kmeans	0.677551397436158
norm.pt	non-standardized	SVD	STD	300	STD 300	Mclust	0.691292670174181
norm.pt	non-standardized	SVD	STD	300	STD 300	PAM.corr	0.627478952543668
norm.pt	non-standardized	SVD	STD	300	STD 300	PAM.eucl	0.604105794289296
norm.pt	non-standardized	SVD	STD	300	STD 300	SOM	0.666069002837686
norm.pt	non-standardized	SVD	STD	500	STD 500	hclust.corr.ave	0.614334201724969
norm.pt	non-standardized	SVD	STD	500	STD 500	hclust.corr.ward	0.680964003718063
norm.pt	non-standardized	SVD	STD	500	STD 500	hclust.eucl.ave	0.5359633655626
norm.pt	non-standardized	SVD	STD	500	STD 500	hclust.eucl.ward	0.659820540667038
norm.pt	non-standardized	SVD	STD	500	STD 500	hclust.manh.ave	0.501509061274355
norm.pt	non-standardized	SVD	STD	500	STD 500	hclust.manh.ward	0.683002079551389
norm.pt	non-standardized	SVD	STD	500	STD 500	kmeans	0.695143367285547
norm.pt	non-standardized	SVD	STD	500	STD 500	Mclust	0.698681025219661
norm.pt	non-standardized	SVD	STD	500	STD 500	PAM.corr	0.65560067091151
norm.pt	non-standardized	SVD	STD	500	STD 500	PAM.eucl	0.612999036780276
norm.pt	non-standardized	SVD	STD	500	STD 500	SOM	0.615748306432168
norm.pt	non-standardized	SVD	T1	100	T1 100	hclust.corr.ave	0.117459581651825
norm.pt	non-standardized	SVD	T1	100	T1 100	hclust.corr.ward	0.388786876556584
norm.pt	non-standardized	SVD	T1	100	T1 100	hclust.eucl.ave	0.211238960984955
norm.pt	non-standardized	SVD	T1	100	T1 100	hclust.eucl.ward	0.43397537955041
norm.pt	non-standardized	SVD	T1	100	T1 100	hclust.manh.ave	0.217342769039654
norm.pt	non-standardized	SVD	T1	100	T1 100	hclust.manh.ward	0.327689355971841
norm.pt	non-standardized	SVD	T1	100	T1 100	kmeans	0.417213330625222
norm.pt	non-standardized	SVD	T1	100	T1 100	Mclust	0.363607664743188
norm.pt	non-standardized	SVD	T1	100	T1 100	PAM.corr	0.324900685549804
norm.pt	non-standardized	SVD	T1	100	T1 100	PAM.eucl	0.36526633463799
norm.pt	non-standardized	SVD	T1	100	T1 100	SOM	0.384540709784879
norm.pt	non-standardized	SVD	T1	1000	T1 1000	hclust.corr.ave	0.217806894845796
norm.pt	non-standardized	SVD	T1	1000	T1 1000	hclust.corr.ward	0.585296816659536
norm.pt	non-standardized	SVD	T1	1000	T1 1000	hclust.eucl.ave	0.396861289350398
norm.pt	non-standardized	SVD	T1	1000	T1 1000	hclust.eucl.ward	0.585354477492697
norm.pt	non-standardized	SVD	T1	1000	T1 1000	hclust.manh.ave	0.315317347211837
norm.pt	non-standardized	SVD	T1	1000	T1 1000	hclust.manh.ward	0.558948968966293
norm.pt	non-standardized	SVD	T1	1000	T1 1000	kmeans	0.618228472286527
norm.pt	non-standardized	SVD	T1	1000	T1 1000	PAM.corr	0.488533194790826
norm.pt	non-standardized	SVD	T1	1000	T1 1000	PAM.eucl	0.539042620724396
norm.pt	non-standardized	SVD	T1	1000	T1 1000	SOM	0.519695449970384
norm.pt	non-standardized	SVD	T1	15	T1 15	hclust.corr.ave	0.128409274002989
norm.pt	non-standardized	SVD	T1	15	T1 15	hclust.corr.ward	0.214958818391285
norm.pt	non-standardized	SVD	T1	15	T1 15	hclust.eucl.ave	0.122916859655925
norm.pt	non-standardized	SVD	T1	15	T1 15	hclust.eucl.ward	0.220995642195191
norm.pt	non-standardized	SVD	T1	15	T1 15	hclust.manh.ave	0.13110953294148
norm.pt	non-standardized	SVD	T1	15	T1 15	hclust.manh.ward	0.219803199691685
norm.pt	non-standardized	SVD	T1	15	T1 15	kmeans	0.252869348917976
norm.pt	non-standardized	SVD	T1	15	T1 15	Mclust	0.232461757937819
norm.pt	non-standardized	SVD	T1	15	T1 15	PAM.corr	0.192510273972761
norm.pt	non-standardized	SVD	T1	15	T1 15	PAM.eucl	0.204710135631977
norm.pt	non-standardized	SVD	T1	15	T1 15	SOM	0.261082883369218
norm.pt	non-standardized	SVD	T2	100	T2 100	hclust.corr.ave	0.652251541557781
norm.pt	non-standardized	SVD	T2	100	T2 100	hclust.corr.ward	0.77214752113852
norm.pt	non-standardized	SVD	T2	100	T2 100	hclust.eucl.ave	0.784706948165748
norm.pt	non-standardized	SVD	T2	100	T2 100	hclust.eucl.ward	0.791471522953714
norm.pt	non-standardized	SVD	T2	100	T2 100	hclust.manh.ave	0.784679793232103
norm.pt	non-standardized	SVD	T2	100	T2 100	hclust.manh.ward	0.819508639665927
norm.pt	non-standardized	SVD	T2	100	T2 100	kmeans	0.811831265477983
norm.pt	non-standardized	SVD	T2	100	T2 100	Mclust	0.828905028304866
norm.pt	non-standardized	SVD	T2	100	T2 100	PAM.corr	0.749817650954711
norm.pt	non-standardized	SVD	T2	100	T2 100	PAM.eucl	0.862467324333061
norm.pt	non-standardized	SVD	T2	100	T2 100	SOM	0.841689494550767
norm.pt	non-standardized	SVD	T2	1000	T2 1000	hclust.corr.ave	0.75468899853822
norm.pt	non-standardized	SVD	T2	1000	T2 1000	hclust.corr.ward	0.796711505765374
norm.pt	non-standardized	SVD	T2	1000	T2 1000	hclust.eucl.ave	0.82210638925928
norm.pt	non-standardized	SVD	T2	1000	T2 1000	hclust.eucl.ward	0.825747749735115
norm.pt	non-standardized	SVD	T2	1000	T2 1000	hclust.manh.ave	0.777355638046836
norm.pt	non-standardized	SVD	T2	1000	T2 1000	hclust.manh.ward	0.855793931877718
norm.pt	non-standardized	SVD	T2	1000	T2 1000	kmeans	0.84629985413406
norm.pt	non-standardized	SVD	T2	1000	T2 1000	PAM.corr	0.741445421426434
norm.pt	non-standardized	SVD	T2	1000	T2 1000	PAM.eucl	0.818365279421302
norm.pt	non-standardized	SVD	T2	1000	T2 1000	SOM	0.815607469255145
norm.pt	non-standardized	SVD	T2	15	T2 15	hclust.corr.ave	0.558132979745667
norm.pt	non-standardized	SVD	T2	15	T2 15	hclust.corr.ward	0.706661268775858
norm.pt	non-standardized	SVD	T2	15	T2 15	hclust.eucl.ave	0.805580105263065
norm.pt	non-standardized	SVD	T2	15	T2 15	hclust.eucl.ward	0.860564537692738
norm.pt	non-standardized	SVD	T2	15	T2 15	hclust.manh.ave	0.817996938450522
norm.pt	non-standardized	SVD	T2	15	T2 15	hclust.manh.ward	0.804041986105469
norm.pt	non-standardized	SVD	T2	15	T2 15	kmeans	0.826963331394353
norm.pt	non-standardized	SVD	T2	15	T2 15	Mclust	0.818845873144664
norm.pt	non-standardized	SVD	T2	15	T2 15	PAM.corr	0.626671376320535
norm.pt	non-standardized	SVD	T2	15	T2 15	PAM.eucl	0.810836291670138
norm.pt	non-standardized	SVD	T2	15	T2 15	SOM	0.790810060728719
norm.pt	standardized	ROW	M	100	M 100	hclust.corr.ave	0.484082460669401
norm.pt	standardized	ROW	M	100	M 100	hclust.corr.ward	0.489321482589766
norm.pt	standardized	ROW	M	100	M 100	hclust.eucl.ave	0.285564268906884
norm.pt	standardized	ROW	M	100	M 100	hclust.eucl.ward	0.489264059753017
norm.pt	standardized	ROW	M	100	M 100	hclust.manh.ave	0.340751048791502
norm.pt	standardized	ROW	M	100	M 100	hclust.manh.ward	0.509631126426129
norm.pt	standardized	ROW	M	100	M 100	kmeans	0.500823753213725
norm.pt	standardized	ROW	M	100	M 100	Mclust	0.481354636424875
norm.pt	standardized	ROW	M	100	M 100	PAM.corr	0.520737457067706
norm.pt	standardized	ROW	M	100	M 100	PAM.eucl	0.466602256063439
norm.pt	standardized	ROW	M	100	M 100	SOM	0.494769143457712
norm.pt	standardized	ROW	M	1000	M 1000	hclust.corr.ave	0.561567522193264
norm.pt	standardized	ROW	M	1000	M 1000	hclust.corr.ward	0.689963628681378
norm.pt	standardized	ROW	M	1000	M 1000	hclust.eucl.ave	0.421113371950109
norm.pt	standardized	ROW	M	1000	M 1000	hclust.eucl.ward	0.606500723053453
norm.pt	standardized	ROW	M	1000	M 1000	hclust.manh.ave	0.477602996667699
norm.pt	standardized	ROW	M	1000	M 1000	hclust.manh.ward	0.605428150631568
norm.pt	standardized	ROW	M	1000	M 1000	kmeans	0.590128870985351
norm.pt	standardized	ROW	M	1000	M 1000	PAM.corr	0.588634230726118
norm.pt	standardized	ROW	M	1000	M 1000	PAM.eucl	0.530867098483825
norm.pt	standardized	ROW	M	1000	M 1000	SOM	0.514134339731588
norm.pt	standardized	ROW	M	15	M 15	hclust.corr.ave	0.439837244016027
norm.pt	standardized	ROW	M	15	M 15	hclust.corr.ward	0.423875228698106
norm.pt	standardized	ROW	M	15	M 15	hclust.eucl.ave	0.235880530322313
norm.pt	standardized	ROW	M	15	M 15	hclust.eucl.ward	0.453206850029477
norm.pt	standardized	ROW	M	15	M 15	hclust.manh.ave	0.27879918565259
norm.pt	standardized	ROW	M	15	M 15	hclust.manh.ward	0.430218747928062
norm.pt	standardized	ROW	M	15	M 15	kmeans	0.428801482412065
norm.pt	standardized	ROW	M	15	M 15	Mclust	0.450508492033577
norm.pt	standardized	ROW	M	15	M 15	PAM.corr	0.416785642926815
norm.pt	standardized	ROW	M	15	M 15	PAM.eucl	0.393129807196919
norm.pt	standardized	ROW	M	15	M 15	SOM	0.486327182062155
norm.pt	standardized	ROW	Mdiff	100	Mdiff 100	hclust.corr.ave	0.79344577000486
norm.pt	standardized	ROW	Mdiff	100	Mdiff 100	hclust.corr.ward	0.79460402790189
norm.pt	standardized	ROW	Mdiff	100	Mdiff 100	hclust.eucl.ave	0.809127699035681
norm.pt	standardized	ROW	Mdiff	100	Mdiff 100	hclust.eucl.ward	0.847704297635991
norm.pt	standardized	ROW	Mdiff	100	Mdiff 100	hclust.manh.ave	0.858956695589718
norm.pt	standardized	ROW	Mdiff	100	Mdiff 100	hclust.manh.ward	0.817592263751796
norm.pt	standardized	ROW	Mdiff	100	Mdiff 100	kmeans	0.831676005161174
norm.pt	standardized	ROW	Mdiff	100	Mdiff 100	Mclust	0.840215435940111
norm.pt	standardized	ROW	Mdiff	100	Mdiff 100	PAM.corr	0.748445797096203
norm.pt	standardized	ROW	Mdiff	100	Mdiff 100	PAM.eucl	0.78139745470602
norm.pt	standardized	ROW	Mdiff	100	Mdiff 100	SOM	0.852412570066816
norm.pt	standardized	ROW	Mdiff	1000	Mdiff 1000	hclust.corr.ave	0.78641216288532
norm.pt	standardized	ROW	Mdiff	1000	Mdiff 1000	hclust.corr.ward	0.780151081321577
norm.pt	standardized	ROW	Mdiff	1000	Mdiff 1000	hclust.eucl.ave	0.784657980219696
norm.pt	standardized	ROW	Mdiff	1000	Mdiff 1000	hclust.eucl.ward	0.817893781053438
norm.pt	standardized	ROW	Mdiff	1000	Mdiff 1000	hclust.manh.ave	0.84247055696436
norm.pt	standardized	ROW	Mdiff	1000	Mdiff 1000	hclust.manh.ward	0.826092366298088
norm.pt	standardized	ROW	Mdiff	1000	Mdiff 1000	kmeans	0.81714583681906
norm.pt	standardized	ROW	Mdiff	1000	Mdiff 1000	PAM.corr	0.791047334703889
norm.pt	standardized	ROW	Mdiff	1000	Mdiff 1000	PAM.eucl	0.759777131472416
norm.pt	standardized	ROW	Mdiff	1000	Mdiff 1000	SOM	0.780600586324
norm.pt	standardized	ROW	Mdiff	15	Mdiff 15	hclust.corr.ave	0.372897538066416
norm.pt	standardized	ROW	Mdiff	15	Mdiff 15	hclust.corr.ward	0.388140100209940
norm.pt	standardized	ROW	Mdiff	15	Mdiff 15	hclust.eucl.ave	0.742863075871837
norm.pt	standardized	ROW	Mdiff	15	Mdiff 15	hclust.eucl.ward	0.752651247881432
norm.pt	standardized	ROW	Mdiff	15	Mdiff 15	hclust.manh.ave	0.747765080854675
norm.pt	standardized	ROW	Mdiff	15	Mdiff 15	hclust.manh.ward	0.758136554588998
norm.pt	standardized	ROW	Mdiff	15	Mdiff 15	kmeans	0.738001936161384
norm.pt	standardized	ROW	Mdiff	15	Mdiff 15	Mclust	0.722131359739428
norm.pt	standardized	ROW	Mdiff	15	Mdiff 15	PAM.corr	0.369010152597788
norm.pt	standardized	ROW	Mdiff	15	Mdiff 15	PAM.eucl	0.755868664466877
norm.pt	standardized	ROW	Mdiff	15	Mdiff 15	SOM	0.758158260709781
norm.pt	standardized	ROW	NONE	all	NONE	hclust.corr.ave	0.677334739690448
norm.pt	standardized	ROW	NONE	all	NONE	hclust.corr.ward	0.69421735632111
norm.pt	standardized	ROW	NONE	all	NONE	hclust.eucl.ave	0.161728062278024
norm.pt	standardized	ROW	NONE	all	NONE	hclust.eucl.ward	0.568477115804868
norm.pt	standardized	ROW	NONE	all	NONE	hclust.manh.ave	0.218537403454392
norm.pt	standardized	ROW	NONE	all	NONE	hclust.manh.ward	0.595369260720312
norm.pt	standardized	ROW	NONE	all	NONE	kmeans	0.576375256268154
norm.pt	standardized	ROW	NONE	all	NONE	PAM.corr	0.520813466533021
norm.pt	standardized	ROW	NONE	all	NONE	PAM.eucl	0.503446930548429
norm.pt	standardized	ROW	NONE	all	NONE	SOM	0.599830677105804
norm.pt	standardized	ROW	PC	15	PC 15	hclust.corr.ave	0.660634796428138
norm.pt	standardized	ROW	PC	15	PC 15	hclust.corr.ward	0.719735307559012
norm.pt	standardized	ROW	PC	15	PC 15	hclust.eucl.ave	0.37057599824797
norm.pt	standardized	ROW	PC	15	PC 15	hclust.eucl.ward	0.70945003420532
norm.pt	standardized	ROW	PC	15	PC 15	hclust.manh.ave	0.312779035640778
norm.pt	standardized	ROW	PC	15	PC 15	hclust.manh.ward	0.69181336632998
norm.pt	standardized	ROW	PC	15	PC 15	kmeans	0.737133976437729
norm.pt	standardized	ROW	PC	15	PC 15	Mclust	0.742005208898464
norm.pt	standardized	ROW	PC	15	PC 15	PAM.corr	0.708948140812485
norm.pt	standardized	ROW	PC	15	PC 15	PAM.eucl	0.695065205943538
norm.pt	standardized	ROW	PC	15	PC 15	SOM	0.67231561815874
norm.pt	standardized	ROW	PC	3	PC 3	hclust.corr.ave	0.481521616312033
norm.pt	standardized	ROW	PC	3	PC 3	hclust.corr.ward	0.487738343310408
norm.pt	standardized	ROW	PC	3	PC 3	hclust.eucl.ave	0.531865919679212
norm.pt	standardized	ROW	PC	3	PC 3	hclust.eucl.ward	0.643598406088418
norm.pt	standardized	ROW	PC	3	PC 3	hclust.manh.ave	0.564219056965782
norm.pt	standardized	ROW	PC	3	PC 3	hclust.manh.ward	0.659385489447036
norm.pt	standardized	ROW	PC	3	PC 3	kmeans	0.630951409241886
norm.pt	standardized	ROW	PC	3	PC 3	Mclust	0.684420827827088
norm.pt	standardized	ROW	PC	3	PC 3	PAM.corr	0.485795492866687
norm.pt	standardized	ROW	PC	3	PC 3	PAM.eucl	0.613327440613125
norm.pt	standardized	ROW	PC	3	PC 3	SOM	0.654995902685947
norm.pt	standardized	ROW	PC	5	PC 5	hclust.corr.ave	0.527389748994968
norm.pt	standardized	ROW	PC	5	PC 5	hclust.corr.ward	0.573942798409419
norm.pt	standardized	ROW	PC	5	PC 5	hclust.eucl.ave	0.643773532051944
norm.pt	standardized	ROW	PC	5	PC 5	hclust.eucl.ward	0.675363675684295
norm.pt	standardized	ROW	PC	5	PC 5	hclust.manh.ave	0.628445409596675
norm.pt	standardized	ROW	PC	5	PC 5	hclust.manh.ward	0.617351301723257
norm.pt	standardized	ROW	PC	5	PC 5	kmeans	0.605847623436952
norm.pt	standardized	ROW	PC	5	PC 5	Mclust	0.64993766922515
norm.pt	standardized	ROW	PC	5	PC 5	PAM.corr	0.545154033166791
norm.pt	standardized	ROW	PC	5	PC 5	PAM.eucl	0.636063388821905
norm.pt	standardized	ROW	PC	5	PC 5	SOM	0.6270927606364
norm.pt	standardized	ROW	STD	100	STD 100	hclust.corr.ave	0.60938996552172
norm.pt	standardized	ROW	STD	100	STD 100	hclust.corr.ward	0.696107900110064
norm.pt	standardized	ROW	STD	100	STD 100	hclust.eucl.ave	0.584157869144457
norm.pt	standardized	ROW	STD	100	STD 100	hclust.eucl.ward	0.664756642233508
norm.pt	standardized	ROW	STD	100	STD 100	hclust.manh.ave	0.585701148034505
norm.pt	standardized	ROW	STD	100	STD 100	hclust.manh.ward	0.656349879904936
norm.pt	standardized	ROW	STD	100	STD 100	kmeans	0.626032588955246
norm.pt	standardized	ROW	STD	100	STD 100	Mclust	0.62619826388795
norm.pt	standardized	ROW	STD	100	STD 100	PAM.corr	0.644239566641229
norm.pt	standardized	ROW	STD	100	STD 100	PAM.eucl	0.578145009083435
norm.pt	standardized	ROW	STD	100	STD 100	SOM	0.619385411524604
norm.pt	standardized	ROW	STD	1000	STD 1000	hclust.corr.ave	0.618880461291995
norm.pt	standardized	ROW	STD	1000	STD 1000	hclust.corr.ward	0.652193852312454
norm.pt	standardized	ROW	STD	1000	STD 1000	hclust.eucl.ave	0.392572927100029
norm.pt	standardized	ROW	STD	1000	STD 1000	hclust.eucl.ward	0.685415101581351
norm.pt	standardized	ROW	STD	1000	STD 1000	hclust.manh.ave	0.509208295908434
norm.pt	standardized	ROW	STD	1000	STD 1000	hclust.manh.ward	0.694276539107632
norm.pt	standardized	ROW	STD	1000	STD 1000	kmeans	0.70451598411708
norm.pt	standardized	ROW	STD	1000	STD 1000	PAM.corr	0.632025688129957
norm.pt	standardized	ROW	STD	1000	STD 1000	PAM.eucl	0.668737213053928
norm.pt	standardized	ROW	STD	1000	STD 1000	SOM	0.63053510669197
norm.pt	standardized	ROW	STD	15	STD 15	hclust.corr.ave	0.405971383244614
norm.pt	standardized	ROW	STD	15	STD 15	hclust.corr.ward	0.438878369788063
norm.pt	standardized	ROW	STD	15	STD 15	hclust.eucl.ave	0.601372528475591
norm.pt	standardized	ROW	STD	15	STD 15	hclust.eucl.ward	0.596788268003593
norm.pt	standardized	ROW	STD	15	STD 15	hclust.manh.ave	0.53567078453288
norm.pt	standardized	ROW	STD	15	STD 15	hclust.manh.ward	0.60365023405029
norm.pt	standardized	ROW	STD	15	STD 15	kmeans	0.53172220667424
norm.pt	standardized	ROW	STD	15	STD 15	Mclust	0.620957793464107
norm.pt	standardized	ROW	STD	15	STD 15	PAM.corr	0.395020935291867
norm.pt	standardized	ROW	STD	15	STD 15	PAM.eucl	0.579291108497317
norm.pt	standardized	ROW	STD	15	STD 15	SOM	0.592553142092871
norm.pt	standardized	ROW	STD	1500	STD 1500	hclust.corr.ave	0.589063087386604
norm.pt	standardized	ROW	STD	1500	STD 1500	hclust.corr.ward	0.649371324895576
norm.pt	standardized	ROW	STD	1500	STD 1500	hclust.eucl.ave	0.377993633437483
norm.pt	standardized	ROW	STD	1500	STD 1500	hclust.eucl.ward	0.685486988489105
norm.pt	standardized	ROW	STD	1500	STD 1500	hclust.manh.ave	0.494831843086437
norm.pt	standardized	ROW	STD	1500	STD 1500	hclust.manh.ward	0.668366940191802
norm.pt	standardized	ROW	STD	1500	STD 1500	kmeans	0.696688824345491
norm.pt	standardized	ROW	STD	1500	STD 1500	PAM.corr	0.619846320217759
norm.pt	standardized	ROW	STD	1500	STD 1500	PAM.eucl	0.713286303365903
norm.pt	standardized	ROW	STD	1500	STD 1500	SOM	0.707888050621047
norm.pt	standardized	ROW	STD	300	STD 300	hclust.corr.ave	0.615451626754204
norm.pt	standardized	ROW	STD	300	STD 300	hclust.corr.ward	0.664732946671097
norm.pt	standardized	ROW	STD	300	STD 300	hclust.eucl.ave	0.567325662413609
norm.pt	standardized	ROW	STD	300	STD 300	hclust.eucl.ward	0.714049913717555
norm.pt	standardized	ROW	STD	300	STD 300	hclust.manh.ave	0.49881167971458
norm.pt	standardized	ROW	STD	300	STD 300	hclust.manh.ward	0.730547792652922
norm.pt	standardized	ROW	STD	300	STD 300	kmeans	0.71570150846357
norm.pt	standardized	ROW	STD	300	STD 300	Mclust	0.698703805108551
norm.pt	standardized	ROW	STD	300	STD 300	PAM.corr	0.632216594785522
norm.pt	standardized	ROW	STD	300	STD 300	PAM.eucl	0.59395489272362
norm.pt	standardized	ROW	STD	300	STD 300	SOM	0.647487400764081
norm.pt	standardized	ROW	STD	500	STD 500	hclust.corr.ave	0.63278917067383
norm.pt	standardized	ROW	STD	500	STD 500	hclust.corr.ward	0.70867287016204
norm.pt	standardized	ROW	STD	500	STD 500	hclust.eucl.ave	0.490265165211831
norm.pt	standardized	ROW	STD	500	STD 500	hclust.eucl.ward	0.711952393006558
norm.pt	standardized	ROW	STD	500	STD 500	hclust.manh.ave	0.513655289543244
norm.pt	standardized	ROW	STD	500	STD 500	hclust.manh.ward	0.746753395220832
norm.pt	standardized	ROW	STD	500	STD 500	kmeans	0.722712075928036
norm.pt	standardized	ROW	STD	500	STD 500	Mclust	0.731243540304923
norm.pt	standardized	ROW	STD	500	STD 500	PAM.corr	0.668532027753996
norm.pt	standardized	ROW	STD	500	STD 500	PAM.eucl	0.596145936535753
norm.pt	standardized	ROW	STD	500	STD 500	SOM	0.671548758698863
norm.pt	standardized	ROW	T1	100	T1 100	hclust.corr.ave	0.436893068366280
norm.pt	standardized	ROW	T1	100	T1 100	hclust.corr.ward	0.394807055734229
norm.pt	standardized	ROW	T1	100	T1 100	hclust.eucl.ave	0.135346178890996
norm.pt	standardized	ROW	T1	100	T1 100	hclust.eucl.ward	0.369756863908928
norm.pt	standardized	ROW	T1	100	T1 100	hclust.manh.ave	0.169010654748874
norm.pt	standardized	ROW	T1	100	T1 100	hclust.manh.ward	0.387213332775545
norm.pt	standardized	ROW	T1	100	T1 100	kmeans	0.405447939269192
norm.pt	standardized	ROW	T1	100	T1 100	Mclust	0.306267527596707
norm.pt	standardized	ROW	T1	100	T1 100	PAM.corr	0.439772582988606
norm.pt	standardized	ROW	T1	100	T1 100	PAM.eucl	0.365341466699159
norm.pt	standardized	ROW	T1	100	T1 100	SOM	0.378961542094441
norm.pt	standardized	ROW	T1	1000	T1 1000	hclust.corr.ave	0.510785756704411
norm.pt	standardized	ROW	T1	1000	T1 1000	hclust.corr.ward	0.577852641370007
norm.pt	standardized	ROW	T1	1000	T1 1000	hclust.eucl.ave	0.222060692921717
norm.pt	standardized	ROW	T1	1000	T1 1000	hclust.eucl.ward	0.510846778107234
norm.pt	standardized	ROW	T1	1000	T1 1000	hclust.manh.ave	0.246352743641818
norm.pt	standardized	ROW	T1	1000	T1 1000	hclust.manh.ward	0.568798726033279
norm.pt	standardized	ROW	T1	1000	T1 1000	kmeans	0.511200843678436
norm.pt	standardized	ROW	T1	1000	T1 1000	PAM.corr	0.476334444795397
norm.pt	standardized	ROW	T1	1000	T1 1000	PAM.eucl	0.454552457155811
norm.pt	standardized	ROW	T1	1000	T1 1000	SOM	0.517292984829015
norm.pt	standardized	ROW	T1	15	T1 15	hclust.corr.ave	0.230032432367103
norm.pt	standardized	ROW	T1	15	T1 15	hclust.corr.ward	0.223428875761457
norm.pt	standardized	ROW	T1	15	T1 15	hclust.eucl.ave	0.112093125141395
norm.pt	standardized	ROW	T1	15	T1 15	hclust.eucl.ward	0.205401659698143
norm.pt	standardized	ROW	T1	15	T1 15	hclust.manh.ave	0.106001394135852
norm.pt	standardized	ROW	T1	15	T1 15	hclust.manh.ward	0.182166373021205
norm.pt	standardized	ROW	T1	15	T1 15	kmeans	0.242652682825965
norm.pt	standardized	ROW	T1	15	T1 15	Mclust	0.235554491880923
norm.pt	standardized	ROW	T1	15	T1 15	PAM.corr	0.257976044199893
norm.pt	standardized	ROW	T1	15	T1 15	PAM.eucl	0.214691919577353
norm.pt	standardized	ROW	T1	15	T1 15	SOM	0.201883008956822
norm.pt	standardized	ROW	T2	100	T2 100	hclust.corr.ave	0.845605417270591
norm.pt	standardized	ROW	T2	100	T2 100	hclust.corr.ward	0.841889534751239
norm.pt	standardized	ROW	T2	100	T2 100	hclust.eucl.ave	0.884176303817868
norm.pt	standardized	ROW	T2	100	T2 100	hclust.eucl.ward	0.873804752092353
norm.pt	standardized	ROW	T2	100	T2 100	hclust.manh.ave	0.837716469276915
norm.pt	standardized	ROW	T2	100	T2 100	hclust.manh.ward	0.856576394341061
norm.pt	standardized	ROW	T2	100	T2 100	kmeans	0.867579621045844
norm.pt	standardized	ROW	T2	100	T2 100	Mclust	0.875034351061765
norm.pt	standardized	ROW	T2	100	T2 100	PAM.corr	0.84380811738429
norm.pt	standardized	ROW	T2	100	T2 100	PAM.eucl	0.813121347959004
norm.pt	standardized	ROW	T2	100	T2 100	SOM	0.865183140555716
norm.pt	standardized	ROW	T2	1000	T2 1000	hclust.corr.ave	0.8516124571246
norm.pt	standardized	ROW	T2	1000	T2 1000	hclust.corr.ward	0.853568305600977
norm.pt	standardized	ROW	T2	1000	T2 1000	hclust.eucl.ave	0.818731108173977
norm.pt	standardized	ROW	T2	1000	T2 1000	hclust.eucl.ward	0.800965842767987
norm.pt	standardized	ROW	T2	1000	T2 1000	hclust.manh.ave	0.82279719138392
norm.pt	standardized	ROW	T2	1000	T2 1000	hclust.manh.ward	0.823919463466376
norm.pt	standardized	ROW	T2	1000	T2 1000	kmeans	0.80391421227965
norm.pt	standardized	ROW	T2	1000	T2 1000	PAM.corr	0.748858542646217
norm.pt	standardized	ROW	T2	1000	T2 1000	PAM.eucl	0.76554729936242
norm.pt	standardized	ROW	T2	1000	T2 1000	SOM	0.827345936795808
norm.pt	standardized	ROW	T2	15	T2 15	hclust.corr.ave	0.521800299569575
norm.pt	standardized	ROW	T2	15	T2 15	hclust.corr.ward	0.576527241467456
norm.pt	standardized	ROW	T2	15	T2 15	hclust.eucl.ave	0.819833276255702
norm.pt	standardized	ROW	T2	15	T2 15	hclust.eucl.ward	0.800935799214654
norm.pt	standardized	ROW	T2	15	T2 15	hclust.manh.ave	0.83892019728337
norm.pt	standardized	ROW	T2	15	T2 15	hclust.manh.ward	0.805720506904008
norm.pt	standardized	ROW	T2	15	T2 15	kmeans	0.823099334634976
norm.pt	standardized	ROW	T2	15	T2 15	Mclust	0.816207897770654
norm.pt	standardized	ROW	T2	15	T2 15	PAM.corr	0.556414391490114
norm.pt	standardized	ROW	T2	15	T2 15	PAM.eucl	0.828069805957965
norm.pt	standardized	ROW	T2	15	T2 15	SOM	0.803228369790717
norm.pt	standardized	SVD	M	100	M 100	hclust.corr.ave	0.495196731240624
norm.pt	standardized	SVD	M	100	M 100	hclust.corr.ward	0.502736609351553
norm.pt	standardized	SVD	M	100	M 100	hclust.eucl.ave	0.285564268906884
norm.pt	standardized	SVD	M	100	M 100	hclust.eucl.ward	0.470922225948972
norm.pt	standardized	SVD	M	100	M 100	hclust.manh.ave	0.342088771980268
norm.pt	standardized	SVD	M	100	M 100	hclust.manh.ward	0.517594179094684
norm.pt	standardized	SVD	M	100	M 100	kmeans	0.503108500602853
norm.pt	standardized	SVD	M	100	M 100	Mclust	0.49335071678117
norm.pt	standardized	SVD	M	100	M 100	PAM.corr	0.494080166511009
norm.pt	standardized	SVD	M	100	M 100	PAM.eucl	0.458181280017481
norm.pt	standardized	SVD	M	100	M 100	SOM	0.476758456272151
norm.pt	standardized	SVD	M	1000	M 1000	hclust.corr.ave	0.561567522193264
norm.pt	standardized	SVD	M	1000	M 1000	hclust.corr.ward	0.665596564254006
norm.pt	standardized	SVD	M	1000	M 1000	hclust.eucl.ave	0.424894723666281
norm.pt	standardized	SVD	M	1000	M 1000	hclust.eucl.ward	0.647918321369975
norm.pt	standardized	SVD	M	1000	M 1000	hclust.manh.ave	0.50994579924249
norm.pt	standardized	SVD	M	1000	M 1000	hclust.manh.ward	0.600042675179786
norm.pt	standardized	SVD	M	1000	M 1000	kmeans	0.570604034218165
norm.pt	standardized	SVD	M	1000	M 1000	PAM.corr	0.592357046356206
norm.pt	standardized	SVD	M	1000	M 1000	PAM.eucl	0.540724809777204
norm.pt	standardized	SVD	M	1000	M 1000	SOM	0.547983724431813
norm.pt	standardized	SVD	M	15	M 15	hclust.corr.ave	0.4085301935759
norm.pt	standardized	SVD	M	15	M 15	hclust.corr.ward	0.449139929119077
norm.pt	standardized	SVD	M	15	M 15	hclust.eucl.ave	0.249094691856531
norm.pt	standardized	SVD	M	15	M 15	hclust.eucl.ward	0.434522751274756
norm.pt	standardized	SVD	M	15	M 15	hclust.manh.ave	0.246900925363650
norm.pt	standardized	SVD	M	15	M 15	hclust.manh.ward	0.425364307088848
norm.pt	standardized	SVD	M	15	M 15	kmeans	0.458334039679923
norm.pt	standardized	SVD	M	15	M 15	Mclust	0.412397703948469
norm.pt	standardized	SVD	M	15	M 15	PAM.corr	0.428340440980587
norm.pt	standardized	SVD	M	15	M 15	PAM.eucl	0.388572159685341
norm.pt	standardized	SVD	M	15	M 15	SOM	0.446763620626617
norm.pt	standardized	SVD	Mdiff	100	Mdiff 100	hclust.corr.ave	0.820387834563544
norm.pt	standardized	SVD	Mdiff	100	Mdiff 100	hclust.corr.ward	0.809999510156425
norm.pt	standardized	SVD	Mdiff	100	Mdiff 100	hclust.eucl.ave	0.824037585284246
norm.pt	standardized	SVD	Mdiff	100	Mdiff 100	hclust.eucl.ward	0.858208012594741
norm.pt	standardized	SVD	Mdiff	100	Mdiff 100	hclust.manh.ave	0.868655804876766
norm.pt	standardized	SVD	Mdiff	100	Mdiff 100	hclust.manh.ward	0.821619023223059
norm.pt	standardized	SVD	Mdiff	100	Mdiff 100	kmeans	0.85411451165046
norm.pt	standardized	SVD	Mdiff	100	Mdiff 100	Mclust	0.820626913760178
norm.pt	standardized	SVD	Mdiff	100	Mdiff 100	PAM.corr	0.784969504744744
norm.pt	standardized	SVD	Mdiff	100	Mdiff 100	PAM.eucl	0.813840117059285
norm.pt	standardized	SVD	Mdiff	100	Mdiff 100	SOM	0.788611991536342
norm.pt	standardized	SVD	Mdiff	1000	Mdiff 1000	hclust.corr.ave	0.800742499471688
norm.pt	standardized	SVD	Mdiff	1000	Mdiff 1000	hclust.corr.ward	0.810990053087245
norm.pt	standardized	SVD	Mdiff	1000	Mdiff 1000	hclust.eucl.ave	0.796547577215141
norm.pt	standardized	SVD	Mdiff	1000	Mdiff 1000	hclust.eucl.ward	0.833382226997322
norm.pt	standardized	SVD	Mdiff	1000	Mdiff 1000	hclust.manh.ave	0.845144977589044
norm.pt	standardized	SVD	Mdiff	1000	Mdiff 1000	hclust.manh.ward	0.835278614414002
norm.pt	standardized	SVD	Mdiff	1000	Mdiff 1000	kmeans	0.823561113354493
norm.pt	standardized	SVD	Mdiff	1000	Mdiff 1000	PAM.corr	0.791047334703889
norm.pt	standardized	SVD	Mdiff	1000	Mdiff 1000	PAM.eucl	0.763876899492034
norm.pt	standardized	SVD	Mdiff	1000	Mdiff 1000	SOM	0.804304660533345
norm.pt	standardized	SVD	Mdiff	15	Mdiff 15	hclust.corr.ave	0.383293781340426
norm.pt	standardized	SVD	Mdiff	15	Mdiff 15	hclust.corr.ward	0.358160213074327
norm.pt	standardized	SVD	Mdiff	15	Mdiff 15	hclust.eucl.ave	0.741554949628991
norm.pt	standardized	SVD	Mdiff	15	Mdiff 15	hclust.eucl.ward	0.764706575145576
norm.pt	standardized	SVD	Mdiff	15	Mdiff 15	hclust.manh.ave	0.744548096886528
norm.pt	standardized	SVD	Mdiff	15	Mdiff 15	hclust.manh.ward	0.738001936161384
norm.pt	standardized	SVD	Mdiff	15	Mdiff 15	kmeans	0.736385538824545
norm.pt	standardized	SVD	Mdiff	15	Mdiff 15	Mclust	0.728180822518555
norm.pt	standardized	SVD	Mdiff	15	Mdiff 15	PAM.corr	0.363953442469104
norm.pt	standardized	SVD	Mdiff	15	Mdiff 15	PAM.eucl	0.755803860474804
norm.pt	standardized	SVD	Mdiff	15	Mdiff 15	SOM	0.734208777114788
norm.pt	standardized	SVD	NONE	all	NONE	hclust.corr.ave	0.685460936904486
norm.pt	standardized	SVD	NONE	all	NONE	hclust.corr.ward	0.683076574954281
norm.pt	standardized	SVD	NONE	all	NONE	hclust.eucl.ave	0.201872559246291
norm.pt	standardized	SVD	NONE	all	NONE	hclust.eucl.ward	0.539480762224533
norm.pt	standardized	SVD	NONE	all	NONE	hclust.manh.ave	0.212490355573186
norm.pt	standardized	SVD	NONE	all	NONE	hclust.manh.ward	0.596459198257993
norm.pt	standardized	SVD	NONE	all	NONE	kmeans	0.595027634678972
norm.pt	standardized	SVD	NONE	all	NONE	PAM.corr	0.511061979029832
norm.pt	standardized	SVD	NONE	all	NONE	PAM.eucl	0.503417283506526
norm.pt	standardized	SVD	NONE	all	NONE	SOM	0.644560366164702
norm.pt	standardized	SVD	PC	15	PC 15	hclust.corr.ave	0.594296866240638
norm.pt	standardized	SVD	PC	15	PC 15	hclust.corr.ward	0.743338957146363
norm.pt	standardized	SVD	PC	15	PC 15	hclust.eucl.ave	0.441484194331909
norm.pt	standardized	SVD	PC	15	PC 15	hclust.eucl.ward	0.701703021419222
norm.pt	standardized	SVD	PC	15	PC 15	hclust.manh.ave	0.344533888200753
norm.pt	standardized	SVD	PC	15	PC 15	hclust.manh.ward	0.680463021235679
norm.pt	standardized	SVD	PC	15	PC 15	kmeans	0.747527916801121
norm.pt	standardized	SVD	PC	15	PC 15	Mclust	0.714891971653897
norm.pt	standardized	SVD	PC	15	PC 15	PAM.corr	0.6831993077986
norm.pt	standardized	SVD	PC	15	PC 15	PAM.eucl	0.695944415218503
norm.pt	standardized	SVD	PC	15	PC 15	SOM	0.633440563787471
norm.pt	standardized	SVD	PC	3	PC 3	hclust.corr.ave	0.516048167382103
norm.pt	standardized	SVD	PC	3	PC 3	hclust.corr.ward	0.524077237693823
norm.pt	standardized	SVD	PC	3	PC 3	hclust.eucl.ave	0.536748481749343
norm.pt	standardized	SVD	PC	3	PC 3	hclust.eucl.ward	0.661829340956389
norm.pt	standardized	SVD	PC	3	PC 3	hclust.manh.ave	0.583663638469245
norm.pt	standardized	SVD	PC	3	PC 3	hclust.manh.ward	0.665081603358226
norm.pt	standardized	SVD	PC	3	PC 3	kmeans	0.657153191780327
norm.pt	standardized	SVD	PC	3	PC 3	Mclust	0.664340109078432
norm.pt	standardized	SVD	PC	3	PC 3	PAM.corr	0.525367906885136
norm.pt	standardized	SVD	PC	3	PC 3	PAM.eucl	0.65027316431676
norm.pt	standardized	SVD	PC	3	PC 3	SOM	0.607702015554937
norm.pt	standardized	SVD	PC	5	PC 5	hclust.corr.ave	0.563894035980034
norm.pt	standardized	SVD	PC	5	PC 5	hclust.corr.ward	0.610140060764457
norm.pt	standardized	SVD	PC	5	PC 5	hclust.eucl.ave	0.634368564707189
norm.pt	standardized	SVD	PC	5	PC 5	hclust.eucl.ward	0.662602640806181
norm.pt	standardized	SVD	PC	5	PC 5	hclust.manh.ave	0.68048608504951
norm.pt	standardized	SVD	PC	5	PC 5	hclust.manh.ward	0.675496562452314
norm.pt	standardized	SVD	PC	5	PC 5	kmeans	0.631073192585738
norm.pt	standardized	SVD	PC	5	PC 5	Mclust	0.677467300714272
norm.pt	standardized	SVD	PC	5	PC 5	PAM.corr	0.598732318596695
norm.pt	standardized	SVD	PC	5	PC 5	PAM.eucl	0.627482952291885
norm.pt	standardized	SVD	PC	5	PC 5	SOM	0.626237986462831
norm.pt	standardized	SVD	STD	100	STD 100	hclust.corr.ave	0.637723839463412
norm.pt	standardized	SVD	STD	100	STD 100	hclust.corr.ward	0.677238956952066
norm.pt	standardized	SVD	STD	100	STD 100	hclust.eucl.ave	0.574095808133965
norm.pt	standardized	SVD	STD	100	STD 100	hclust.eucl.ward	0.626210690255219
norm.pt	standardized	SVD	STD	100	STD 100	hclust.manh.ave	0.580188319042882
norm.pt	standardized	SVD	STD	100	STD 100	hclust.manh.ward	0.6612108236232
norm.pt	standardized	SVD	STD	100	STD 100	kmeans	0.621475349649537
norm.pt	standardized	SVD	STD	100	STD 100	Mclust	0.614274783804092
norm.pt	standardized	SVD	STD	100	STD 100	PAM.corr	0.630340554003101
norm.pt	standardized	SVD	STD	100	STD 100	PAM.eucl	0.591114630854825
norm.pt	standardized	SVD	STD	100	STD 100	SOM	0.65580199260089
norm.pt	standardized	SVD	STD	1000	STD 1000	hclust.corr.ave	0.602016940786792
norm.pt	standardized	SVD	STD	1000	STD 1000	hclust.corr.ward	0.652191564236124
norm.pt	standardized	SVD	STD	1000	STD 1000	hclust.eucl.ave	0.392572927100029
norm.pt	standardized	SVD	STD	1000	STD 1000	hclust.eucl.ward	0.698045271147395
norm.pt	standardized	SVD	STD	1000	STD 1000	hclust.manh.ave	0.515708208652513
norm.pt	standardized	SVD	STD	1000	STD 1000	hclust.manh.ward	0.703613486465597
norm.pt	standardized	SVD	STD	1000	STD 1000	kmeans	0.68427797313645
norm.pt	standardized	SVD	STD	1000	STD 1000	PAM.corr	0.642719796258132
norm.pt	standardized	SVD	STD	1000	STD 1000	PAM.eucl	0.67337047663137
norm.pt	standardized	SVD	STD	1000	STD 1000	SOM	0.666112442911564
norm.pt	standardized	SVD	STD	15	STD 15	hclust.corr.ave	0.370688598595559
norm.pt	standardized	SVD	STD	15	STD 15	hclust.corr.ward	0.434744252070928
norm.pt	standardized	SVD	STD	15	STD 15	hclust.eucl.ave	0.596815439804239
norm.pt	standardized	SVD	STD	15	STD 15	hclust.eucl.ward	0.558510021257678
norm.pt	standardized	SVD	STD	15	STD 15	hclust.manh.ave	0.537425895216611
norm.pt	standardized	SVD	STD	15	STD 15	hclust.manh.ward	0.599473080250516
norm.pt	standardized	SVD	STD	15	STD 15	kmeans	0.53192077754175
norm.pt	standardized	SVD	STD	15	STD 15	Mclust	0.595521025254961
norm.pt	standardized	SVD	STD	15	STD 15	PAM.corr	0.391128055076442
norm.pt	standardized	SVD	STD	15	STD 15	PAM.eucl	0.575113790660874
norm.pt	standardized	SVD	STD	15	STD 15	SOM	0.608881267565012
norm.pt	standardized	SVD	STD	1500	STD 1500	hclust.corr.ave	0.589063087386604
norm.pt	standardized	SVD	STD	1500	STD 1500	hclust.corr.ward	0.649384579981553
norm.pt	standardized	SVD	STD	1500	STD 1500	hclust.eucl.ave	0.427678646105564
norm.pt	standardized	SVD	STD	1500	STD 1500	hclust.eucl.ward	0.697824973379916
norm.pt	standardized	SVD	STD	1500	STD 1500	hclust.manh.ave	0.540480475639593
norm.pt	standardized	SVD	STD	1500	STD 1500	hclust.manh.ward	0.655979699503279
norm.pt	standardized	SVD	STD	1500	STD 1500	kmeans	0.714406216775364
norm.pt	standardized	SVD	STD	1500	STD 1500	PAM.corr	0.627199295527923
norm.pt	standardized	SVD	STD	1500	STD 1500	PAM.eucl	0.673014959610448
norm.pt	standardized	SVD	STD	1500	STD 1500	SOM	0.675412191906688
norm.pt	standardized	SVD	STD	300	STD 300	hclust.corr.ave	0.621070160568171
norm.pt	standardized	SVD	STD	300	STD 300	hclust.corr.ward	0.686127754436576
norm.pt	standardized	SVD	STD	300	STD 300	hclust.eucl.ave	0.534600795425316
norm.pt	standardized	SVD	STD	300	STD 300	hclust.eucl.ward	0.717049924268466
norm.pt	standardized	SVD	STD	300	STD 300	hclust.manh.ave	0.497321157567781
norm.pt	standardized	SVD	STD	300	STD 300	hclust.manh.ward	0.692520856218266
norm.pt	standardized	SVD	STD	300	STD 300	kmeans	0.712483495927541
norm.pt	standardized	SVD	STD	300	STD 300	Mclust	0.707965968376547
norm.pt	standardized	SVD	STD	300	STD 300	PAM.corr	0.652945574349372
norm.pt	standardized	SVD	STD	300	STD 300	PAM.eucl	0.605709342271756
norm.pt	standardized	SVD	STD	300	STD 300	SOM	0.632125127239387
norm.pt	standardized	SVD	STD	500	STD 500	hclust.corr.ave	0.619120857518903
norm.pt	standardized	SVD	STD	500	STD 500	hclust.corr.ward	0.704345072562346
norm.pt	standardized	SVD	STD	500	STD 500	hclust.eucl.ave	0.51628422627718
norm.pt	standardized	SVD	STD	500	STD 500	hclust.eucl.ward	0.711952393006558
norm.pt	standardized	SVD	STD	500	STD 500	hclust.manh.ave	0.498850472841018
norm.pt	standardized	SVD	STD	500	STD 500	hclust.manh.ward	0.711103703405694
norm.pt	standardized	SVD	STD	500	STD 500	kmeans	0.724695074451562
norm.pt	standardized	SVD	STD	500	STD 500	Mclust	0.693516599831609
norm.pt	standardized	SVD	STD	500	STD 500	PAM.corr	0.668532027753996
norm.pt	standardized	SVD	STD	500	STD 500	PAM.eucl	0.605293855987109
norm.pt	standardized	SVD	STD	500	STD 500	SOM	0.673702501369352
norm.pt	standardized	SVD	T1	100	T1 100	hclust.corr.ave	0.373220479511850
norm.pt	standardized	SVD	T1	100	T1 100	hclust.corr.ward	0.427149227742768
norm.pt	standardized	SVD	T1	100	T1 100	hclust.eucl.ave	0.167103294780467
norm.pt	standardized	SVD	T1	100	T1 100	hclust.eucl.ward	0.365131419225933
norm.pt	standardized	SVD	T1	100	T1 100	hclust.manh.ave	0.198859891923327
norm.pt	standardized	SVD	T1	100	T1 100	hclust.manh.ward	0.374585343771949
norm.pt	standardized	SVD	T1	100	T1 100	kmeans	0.404585387137014
norm.pt	standardized	SVD	T1	100	T1 100	Mclust	0.320280692663695
norm.pt	standardized	SVD	T1	100	T1 100	PAM.corr	0.413424632327601
norm.pt	standardized	SVD	T1	100	T1 100	PAM.eucl	0.360251952815499
norm.pt	standardized	SVD	T1	100	T1 100	SOM	0.375809891427211
norm.pt	standardized	SVD	T1	1000	T1 1000	hclust.corr.ave	0.496937445568101
norm.pt	standardized	SVD	T1	1000	T1 1000	hclust.corr.ward	0.605257681487772
norm.pt	standardized	SVD	T1	1000	T1 1000	hclust.eucl.ave	0.295251267779212
norm.pt	standardized	SVD	T1	1000	T1 1000	hclust.eucl.ward	0.550588419187471
norm.pt	standardized	SVD	T1	1000	T1 1000	hclust.manh.ave	0.212230230960466
norm.pt	standardized	SVD	T1	1000	T1 1000	hclust.manh.ward	0.57831091481757
norm.pt	standardized	SVD	T1	1000	T1 1000	kmeans	0.582540142626171
norm.pt	standardized	SVD	T1	1000	T1 1000	PAM.corr	0.492861922022107
norm.pt	standardized	SVD	T1	1000	T1 1000	PAM.eucl	0.457480516309649
norm.pt	standardized	SVD	T1	1000	T1 1000	SOM	0.49954300855331
norm.pt	standardized	SVD	T1	15	T1 15	hclust.corr.ave	0.227925742186796
norm.pt	standardized	SVD	T1	15	T1 15	hclust.corr.ward	0.238963444042181
norm.pt	standardized	SVD	T1	15	T1 15	hclust.eucl.ave	0.123376438660233
norm.pt	standardized	SVD	T1	15	T1 15	hclust.eucl.ward	0.254628219230747
norm.pt	standardized	SVD	T1	15	T1 15	hclust.manh.ave	0.10922582487539
norm.pt	standardized	SVD	T1	15	T1 15	hclust.manh.ward	0.21499660203616
norm.pt	standardized	SVD	T1	15	T1 15	kmeans	0.261467978749906
norm.pt	standardized	SVD	T1	15	T1 15	Mclust	0.257616222006509
norm.pt	standardized	SVD	T1	15	T1 15	PAM.corr	0.254999237052460
norm.pt	standardized	SVD	T1	15	T1 15	PAM.eucl	0.241430727630568
norm.pt	standardized	SVD	T1	15	T1 15	SOM	0.25355467035188
norm.pt	standardized	SVD	T2	100	T2 100	hclust.corr.ave	0.853392209866387
norm.pt	standardized	SVD	T2	100	T2 100	hclust.corr.ward	0.846654782738239
norm.pt	standardized	SVD	T2	100	T2 100	hclust.eucl.ave	0.884176303817868
norm.pt	standardized	SVD	T2	100	T2 100	hclust.eucl.ward	0.855122809381801
norm.pt	standardized	SVD	T2	100	T2 100	hclust.manh.ave	0.837716469276915
norm.pt	standardized	SVD	T2	100	T2 100	hclust.manh.ward	0.825227523282464
norm.pt	standardized	SVD	T2	100	T2 100	kmeans	0.852892070437809
norm.pt	standardized	SVD	T2	100	T2 100	Mclust	0.877322220095731
norm.pt	standardized	SVD	T2	100	T2 100	PAM.corr	0.855127586583723
norm.pt	standardized	SVD	T2	100	T2 100	PAM.eucl	0.840138006755181
norm.pt	standardized	SVD	T2	100	T2 100	SOM	0.832814257158958
norm.pt	standardized	SVD	T2	1000	T2 1000	hclust.corr.ave	0.856473400842864
norm.pt	standardized	SVD	T2	1000	T2 1000	hclust.corr.ward	0.850142895764344
norm.pt	standardized	SVD	T2	1000	T2 1000	hclust.eucl.ave	0.818731108173977
norm.pt	standardized	SVD	T2	1000	T2 1000	hclust.eucl.ward	0.847000952305049
norm.pt	standardized	SVD	T2	1000	T2 1000	hclust.manh.ave	0.804113092629198
norm.pt	standardized	SVD	T2	1000	T2 1000	hclust.manh.ward	0.776737831246889
norm.pt	standardized	SVD	T2	1000	T2 1000	kmeans	0.805285974666334
norm.pt	standardized	SVD	T2	1000	T2 1000	PAM.corr	0.761204508048376
norm.pt	standardized	SVD	T2	1000	T2 1000	PAM.eucl	0.777024800408498
norm.pt	standardized	SVD	T2	1000	T2 1000	SOM	0.777048938467349
norm.pt	standardized	SVD	T2	15	T2 15	hclust.corr.ave	0.573199316198784
norm.pt	standardized	SVD	T2	15	T2 15	hclust.corr.ward	0.622468072433986
norm.pt	standardized	SVD	T2	15	T2 15	hclust.eucl.ave	0.822035413514237
norm.pt	standardized	SVD	T2	15	T2 15	hclust.eucl.ward	0.805720506904008
norm.pt	standardized	SVD	T2	15	T2 15	hclust.manh.ave	0.838020933976256
norm.pt	standardized	SVD	T2	15	T2 15	hclust.manh.ward	0.805720506904008
norm.pt	standardized	SVD	T2	15	T2 15	kmeans	0.831333154473472
norm.pt	standardized	SVD	T2	15	T2 15	Mclust	0.790870249324655
norm.pt	standardized	SVD	T2	15	T2 15	PAM.corr	0.580150724463643
norm.pt	standardized	SVD	T2	15	T2 15	PAM.eucl	0.831333154473472
norm.pt	standardized	SVD	T2	15	T2 15	SOM	0.816025921692928
norm.pt.bkg	non-standardized	ROW	M	100	M 100	hclust.corr.ave	0.282369133327879
norm.pt.bkg	non-standardized	ROW	M	100	M 100	hclust.corr.ward	0.506248000696104
norm.pt.bkg	non-standardized	ROW	M	100	M 100	hclust.eucl.ave	0.273449040099210
norm.pt.bkg	non-standardized	ROW	M	100	M 100	hclust.eucl.ward	0.48040768111430
norm.pt.bkg	non-standardized	ROW	M	100	M 100	hclust.manh.ave	0.289257627458406
norm.pt.bkg	non-standardized	ROW	M	100	M 100	hclust.manh.ward	0.503572428775802
norm.pt.bkg	non-standardized	ROW	M	100	M 100	kmeans	0.512993298927924
norm.pt.bkg	non-standardized	ROW	M	100	M 100	Mclust	0.437495743308023
norm.pt.bkg	non-standardized	ROW	M	100	M 100	PAM.corr	0.472436721617864
norm.pt.bkg	non-standardized	ROW	M	100	M 100	PAM.eucl	0.425787692028986
norm.pt.bkg	non-standardized	ROW	M	100	M 100	SOM	0.477254831815235
norm.pt.bkg	non-standardized	ROW	M	1000	M 1000	hclust.corr.ave	0.491477535108042
norm.pt.bkg	non-standardized	ROW	M	1000	M 1000	hclust.corr.ward	0.678214949457777
norm.pt.bkg	non-standardized	ROW	M	1000	M 1000	hclust.eucl.ave	0.502433851151593
norm.pt.bkg	non-standardized	ROW	M	1000	M 1000	hclust.eucl.ward	0.621158377146076
norm.pt.bkg	non-standardized	ROW	M	1000	M 1000	hclust.manh.ave	0.455316575085074
norm.pt.bkg	non-standardized	ROW	M	1000	M 1000	hclust.manh.ward	0.657106288928687
norm.pt.bkg	non-standardized	ROW	M	1000	M 1000	kmeans	0.6731811110399
norm.pt.bkg	non-standardized	ROW	M	1000	M 1000	PAM.corr	0.62827277723484
norm.pt.bkg	non-standardized	ROW	M	1000	M 1000	PAM.eucl	0.589659468739955
norm.pt.bkg	non-standardized	ROW	M	1000	M 1000	SOM	0.699013390678287
norm.pt.bkg	non-standardized	ROW	M	15	M 15	hclust.corr.ave	0.3495033980315
norm.pt.bkg	non-standardized	ROW	M	15	M 15	hclust.corr.ward	0.422138913536481
norm.pt.bkg	non-standardized	ROW	M	15	M 15	hclust.eucl.ave	0.229876327927612
norm.pt.bkg	non-standardized	ROW	M	15	M 15	hclust.eucl.ward	0.402447093645721
norm.pt.bkg	non-standardized	ROW	M	15	M 15	hclust.manh.ave	0.229834169222406
norm.pt.bkg	non-standardized	ROW	M	15	M 15	hclust.manh.ward	0.383561830505206
norm.pt.bkg	non-standardized	ROW	M	15	M 15	kmeans	0.393773392884319
norm.pt.bkg	non-standardized	ROW	M	15	M 15	Mclust	0.421403486125464
norm.pt.bkg	non-standardized	ROW	M	15	M 15	PAM.corr	0.373592863520478
norm.pt.bkg	non-standardized	ROW	M	15	M 15	PAM.eucl	0.36531869797728
norm.pt.bkg	non-standardized	ROW	M	15	M 15	SOM	0.437907008125091
norm.pt.bkg	non-standardized	ROW	Mdiff	100	Mdiff 100	hclust.corr.ave	0.631918145451467
norm.pt.bkg	non-standardized	ROW	Mdiff	100	Mdiff 100	hclust.corr.ward	0.725884998490535
norm.pt.bkg	non-standardized	ROW	Mdiff	100	Mdiff 100	hclust.eucl.ave	0.782957042986987
norm.pt.bkg	non-standardized	ROW	Mdiff	100	Mdiff 100	hclust.eucl.ward	0.776621034988512
norm.pt.bkg	non-standardized	ROW	Mdiff	100	Mdiff 100	hclust.manh.ave	0.80556133897023
norm.pt.bkg	non-standardized	ROW	Mdiff	100	Mdiff 100	hclust.manh.ward	0.757199749149409
norm.pt.bkg	non-standardized	ROW	Mdiff	100	Mdiff 100	kmeans	0.769377971410867
norm.pt.bkg	non-standardized	ROW	Mdiff	100	Mdiff 100	Mclust	0.822650769980058
norm.pt.bkg	non-standardized	ROW	Mdiff	100	Mdiff 100	PAM.corr	0.713473344006562
norm.pt.bkg	non-standardized	ROW	Mdiff	100	Mdiff 100	PAM.eucl	0.699330483304716
norm.pt.bkg	non-standardized	ROW	Mdiff	100	Mdiff 100	SOM	0.776218590293125
norm.pt.bkg	non-standardized	ROW	Mdiff	1000	Mdiff 1000	hclust.corr.ave	0.733543872250651
norm.pt.bkg	non-standardized	ROW	Mdiff	1000	Mdiff 1000	hclust.corr.ward	0.77689333336667
norm.pt.bkg	non-standardized	ROW	Mdiff	1000	Mdiff 1000	hclust.eucl.ave	0.81750992836013
norm.pt.bkg	non-standardized	ROW	Mdiff	1000	Mdiff 1000	hclust.eucl.ward	0.782576214811056
norm.pt.bkg	non-standardized	ROW	Mdiff	1000	Mdiff 1000	hclust.manh.ave	0.844688965282449
norm.pt.bkg	non-standardized	ROW	Mdiff	1000	Mdiff 1000	hclust.manh.ward	0.859988998330114
norm.pt.bkg	non-standardized	ROW	Mdiff	1000	Mdiff 1000	kmeans	0.805660763872413
norm.pt.bkg	non-standardized	ROW	Mdiff	1000	Mdiff 1000	PAM.corr	0.75682684260909
norm.pt.bkg	non-standardized	ROW	Mdiff	1000	Mdiff 1000	PAM.eucl	0.810836625353306
norm.pt.bkg	non-standardized	ROW	Mdiff	1000	Mdiff 1000	SOM	0.83518524546813
norm.pt.bkg	non-standardized	ROW	Mdiff	15	Mdiff 15	hclust.corr.ave	0.402664658901215
norm.pt.bkg	non-standardized	ROW	Mdiff	15	Mdiff 15	hclust.corr.ward	0.422155956085511
norm.pt.bkg	non-standardized	ROW	Mdiff	15	Mdiff 15	hclust.eucl.ave	0.746144016944953
norm.pt.bkg	non-standardized	ROW	Mdiff	15	Mdiff 15	hclust.eucl.ward	0.755567699028702
norm.pt.bkg	non-standardized	ROW	Mdiff	15	Mdiff 15	hclust.manh.ave	0.799836190219187
norm.pt.bkg	non-standardized	ROW	Mdiff	15	Mdiff 15	hclust.manh.ward	0.78929108626709
norm.pt.bkg	non-standardized	ROW	Mdiff	15	Mdiff 15	kmeans	0.766003384122852
norm.pt.bkg	non-standardized	ROW	Mdiff	15	Mdiff 15	Mclust	0.773265690630902
norm.pt.bkg	non-standardized	ROW	Mdiff	15	Mdiff 15	PAM.corr	0.46325161637862
norm.pt.bkg	non-standardized	ROW	Mdiff	15	Mdiff 15	PAM.eucl	0.750373182525784
norm.pt.bkg	non-standardized	ROW	Mdiff	15	Mdiff 15	SOM	0.746535676651904
norm.pt.bkg	non-standardized	ROW	NONE	all	NONE	hclust.corr.ave	0.587811378395018
norm.pt.bkg	non-standardized	ROW	NONE	all	NONE	hclust.corr.ward	0.73324304151301
norm.pt.bkg	non-standardized	ROW	NONE	all	NONE	hclust.eucl.ave	0.134071205205043
norm.pt.bkg	non-standardized	ROW	NONE	all	NONE	hclust.eucl.ward	0.718792749408247
norm.pt.bkg	non-standardized	ROW	NONE	all	NONE	hclust.manh.ave	0.165165629044922
norm.pt.bkg	non-standardized	ROW	NONE	all	NONE	hclust.manh.ward	0.70994239769709
norm.pt.bkg	non-standardized	ROW	NONE	all	NONE	kmeans	0.721470325062422
norm.pt.bkg	non-standardized	ROW	NONE	all	NONE	PAM.corr	0.644138773112789
norm.pt.bkg	non-standardized	ROW	NONE	all	NONE	PAM.eucl	0.543783671935049
norm.pt.bkg	non-standardized	ROW	NONE	all	NONE	SOM	0.654170685675783
norm.pt.bkg	non-standardized	ROW	PC	15	PC 15	hclust.corr.ave	0.63720545883687
norm.pt.bkg	non-standardized	ROW	PC	15	PC 15	hclust.corr.ward	0.690495784636649
norm.pt.bkg	non-standardized	ROW	PC	15	PC 15	hclust.eucl.ave	0.314961307332629
norm.pt.bkg	non-standardized	ROW	PC	15	PC 15	hclust.eucl.ward	0.659265351315594
norm.pt.bkg	non-standardized	ROW	PC	15	PC 15	hclust.manh.ave	0.151352024457805
norm.pt.bkg	non-standardized	ROW	PC	15	PC 15	hclust.manh.ward	0.668467726154665
norm.pt.bkg	non-standardized	ROW	PC	15	PC 15	kmeans	0.713222893569732
norm.pt.bkg	non-standardized	ROW	PC	15	PC 15	Mclust	0.699225416147713
norm.pt.bkg	non-standardized	ROW	PC	15	PC 15	PAM.corr	0.66576961922323
norm.pt.bkg	non-standardized	ROW	PC	15	PC 15	PAM.eucl	0.635515557764313
norm.pt.bkg	non-standardized	ROW	PC	15	PC 15	SOM	0.698963615679627
norm.pt.bkg	non-standardized	ROW	PC	3	PC 3	hclust.corr.ave	0.455663217045625
norm.pt.bkg	non-standardized	ROW	PC	3	PC 3	hclust.corr.ward	0.432237495866529
norm.pt.bkg	non-standardized	ROW	PC	3	PC 3	hclust.eucl.ave	0.524341086088696
norm.pt.bkg	non-standardized	ROW	PC	3	PC 3	hclust.eucl.ward	0.651906861978946
norm.pt.bkg	non-standardized	ROW	PC	3	PC 3	hclust.manh.ave	0.51091158635237
norm.pt.bkg	non-standardized	ROW	PC	3	PC 3	hclust.manh.ward	0.646612434688052
norm.pt.bkg	non-standardized	ROW	PC	3	PC 3	kmeans	0.651697033173209
norm.pt.bkg	non-standardized	ROW	PC	3	PC 3	Mclust	0.600797197353848
norm.pt.bkg	non-standardized	ROW	PC	3	PC 3	PAM.corr	0.445756604569129
norm.pt.bkg	non-standardized	ROW	PC	3	PC 3	PAM.eucl	0.656267391966253
norm.pt.bkg	non-standardized	ROW	PC	3	PC 3	SOM	0.610267653634465
norm.pt.bkg	non-standardized	ROW	PC	5	PC 5	hclust.corr.ave	0.625179515810968
norm.pt.bkg	non-standardized	ROW	PC	5	PC 5	hclust.corr.ward	0.631264284183135
norm.pt.bkg	non-standardized	ROW	PC	5	PC 5	hclust.eucl.ave	0.615582018886457
norm.pt.bkg	non-standardized	ROW	PC	5	PC 5	hclust.eucl.ward	0.689778693782851
norm.pt.bkg	non-standardized	ROW	PC	5	PC 5	hclust.manh.ave	0.667582112675585
norm.pt.bkg	non-standardized	ROW	PC	5	PC 5	hclust.manh.ward	0.654183078263829
norm.pt.bkg	non-standardized	ROW	PC	5	PC 5	kmeans	0.68639649219401
norm.pt.bkg	non-standardized	ROW	PC	5	PC 5	Mclust	0.610375947201078
norm.pt.bkg	non-standardized	ROW	PC	5	PC 5	PAM.corr	0.567107595204129
norm.pt.bkg	non-standardized	ROW	PC	5	PC 5	PAM.eucl	0.631668321009705
norm.pt.bkg	non-standardized	ROW	PC	5	PC 5	SOM	0.663394833374899
norm.pt.bkg	non-standardized	ROW	STD	100	STD 100	hclust.corr.ave	0.608475588814223
norm.pt.bkg	non-standardized	ROW	STD	100	STD 100	hclust.corr.ward	0.665001273114584
norm.pt.bkg	non-standardized	ROW	STD	100	STD 100	hclust.eucl.ave	0.5656969575883
norm.pt.bkg	non-standardized	ROW	STD	100	STD 100	hclust.eucl.ward	0.610674478736978
norm.pt.bkg	non-standardized	ROW	STD	100	STD 100	hclust.manh.ave	0.572466758379105
norm.pt.bkg	non-standardized	ROW	STD	100	STD 100	hclust.manh.ward	0.612740877669047
norm.pt.bkg	non-standardized	ROW	STD	100	STD 100	kmeans	0.640776371710667
norm.pt.bkg	non-standardized	ROW	STD	100	STD 100	Mclust	0.666814759654442
norm.pt.bkg	non-standardized	ROW	STD	100	STD 100	PAM.corr	0.63507511057467
norm.pt.bkg	non-standardized	ROW	STD	100	STD 100	PAM.eucl	0.609764347140826
norm.pt.bkg	non-standardized	ROW	STD	100	STD 100	SOM	0.644963083190946
norm.pt.bkg	non-standardized	ROW	STD	1000	STD 1000	hclust.corr.ave	0.540009493762499
[truncated: 2,701 more rows]
