# Supplementary material for: Challenges in microarray class discovery: a comprehensive examination of normalization, gene selection and clustering
Source: BMC Bioinformatics. 2010 Oct 11;11:503. doi: 10.1186/1471-2105-11-503 (PMC3098084; doi:10.1186/1471-2105-11-503)
Supplement: Additional file 6 — Mean adjusted Rand index. An excel file with mean adjusted Rand index for each combination of parameters, the mean is taken over the six datasets (Sørlie is not included). [file 1471-2105-11-503-S6.XLS]

## Sheet: mean aRand
normalization	standarization	imputation	Geneselection method	number of genes	Geneselection method and number of genes	clustering method	aRand
no.norm	non-standardized	ROW	M	100	M 100	hclust.corr.ave	0.242105
no.norm	non-standardized	ROW	M	100	M 100	hclust.corr.ward	0.509249
no.norm	non-standardized	ROW	M	100	M 100	hclust.eucl.ave	0.332172
no.norm	non-standardized	ROW	M	100	M 100	hclust.eucl.ward	0.475494
no.norm	non-standardized	ROW	M	100	M 100	hclust.manh.ave	0.427211
no.norm	non-standardized	ROW	M	100	M 100	hclust.manh.ward	0.492964
no.norm	non-standardized	ROW	M	100	M 100	kmeans	0.466829
no.norm	non-standardized	ROW	M	100	M 100	Mclust	0.347418
no.norm	non-standardized	ROW	M	100	M 100	PAM.corr	0.454395
no.norm	non-standardized	ROW	M	100	M 100	PAM.eucl	0.437992
no.norm	non-standardized	ROW	M	100	M 100	SOM	0.496155
no.norm	non-standardized	ROW	M	1000	M 1000	hclust.corr.ave	0.422433
no.norm	non-standardized	ROW	M	1000	M 1000	hclust.corr.ward	0.693651
no.norm	non-standardized	ROW	M	1000	M 1000	hclust.eucl.ave	0.377746
no.norm	non-standardized	ROW	M	1000	M 1000	hclust.eucl.ward	0.594975
no.norm	non-standardized	ROW	M	1000	M 1000	hclust.manh.ave	0.357538
no.norm	non-standardized	ROW	M	1000	M 1000	hclust.manh.ward	0.555103
no.norm	non-standardized	ROW	M	1000	M 1000	kmeans	0.657884
no.norm	non-standardized	ROW	M	1000	M 1000	PAM.corr	0.619206
no.norm	non-standardized	ROW	M	1000	M 1000	PAM.eucl	0.583207
no.norm	non-standardized	ROW	M	1000	M 1000	SOM	0.577488
no.norm	non-standardized	ROW	M	15	M 15	hclust.corr.ave	0.318647
no.norm	non-standardized	ROW	M	15	M 15	hclust.corr.ward	0.394509
no.norm	non-standardized	ROW	M	15	M 15	hclust.eucl.ave	0.276739
no.norm	non-standardized	ROW	M	15	M 15	hclust.eucl.ward	0.376757
no.norm	non-standardized	ROW	M	15	M 15	hclust.manh.ave	0.282711
no.norm	non-standardized	ROW	M	15	M 15	hclust.manh.ward	0.420306
no.norm	non-standardized	ROW	M	15	M 15	kmeans	0.355393
no.norm	non-standardized	ROW	M	15	M 15	Mclust	0.39889
no.norm	non-standardized	ROW	M	15	M 15	PAM.corr	0.347621
no.norm	non-standardized	ROW	M	15	M 15	PAM.eucl	0.419283
no.norm	non-standardized	ROW	M	15	M 15	SOM	0.412517
no.norm	non-standardized	ROW	Mdiff	100	Mdiff 100	hclust.corr.ave	0.650138
no.norm	non-standardized	ROW	Mdiff	100	Mdiff 100	hclust.corr.ward	0.744691
no.norm	non-standardized	ROW	Mdiff	100	Mdiff 100	hclust.eucl.ave	0.706634
no.norm	non-standardized	ROW	Mdiff	100	Mdiff 100	hclust.eucl.ward	0.795466
no.norm	non-standardized	ROW	Mdiff	100	Mdiff 100	hclust.manh.ave	0.763902
no.norm	non-standardized	ROW	Mdiff	100	Mdiff 100	hclust.manh.ward	0.793621
no.norm	non-standardized	ROW	Mdiff	100	Mdiff 100	kmeans	0.677125
no.norm	non-standardized	ROW	Mdiff	100	Mdiff 100	Mclust	0.750642
no.norm	non-standardized	ROW	Mdiff	100	Mdiff 100	PAM.corr	0.67398
no.norm	non-standardized	ROW	Mdiff	100	Mdiff 100	PAM.eucl	0.716223
no.norm	non-standardized	ROW	Mdiff	100	Mdiff 100	SOM	0.739047
no.norm	non-standardized	ROW	Mdiff	1000	Mdiff 1000	hclust.corr.ave	0.684871
no.norm	non-standardized	ROW	Mdiff	1000	Mdiff 1000	hclust.corr.ward	0.842553
no.norm	non-standardized	ROW	Mdiff	1000	Mdiff 1000	hclust.eucl.ave	0.780918
no.norm	non-standardized	ROW	Mdiff	1000	Mdiff 1000	hclust.eucl.ward	0.735261
no.norm	non-standardized	ROW	Mdiff	1000	Mdiff 1000	hclust.manh.ave	0.674123
no.norm	non-standardized	ROW	Mdiff	1000	Mdiff 1000	hclust.manh.ward	0.721302
no.norm	non-standardized	ROW	Mdiff	1000	Mdiff 1000	kmeans	0.770849
no.norm	non-standardized	ROW	Mdiff	1000	Mdiff 1000	PAM.corr	0.777694
no.norm	non-standardized	ROW	Mdiff	1000	Mdiff 1000	PAM.eucl	0.691557
no.norm	non-standardized	ROW	Mdiff	1000	Mdiff 1000	SOM	0.686962
no.norm	non-standardized	ROW	Mdiff	15	Mdiff 15	hclust.corr.ave	0.41377
no.norm	non-standardized	ROW	Mdiff	15	Mdiff 15	hclust.corr.ward	0.506589
no.norm	non-standardized	ROW	Mdiff	15	Mdiff 15	hclust.eucl.ave	0.763711
no.norm	non-standardized	ROW	Mdiff	15	Mdiff 15	hclust.eucl.ward	0.721673
no.norm	non-standardized	ROW	Mdiff	15	Mdiff 15	hclust.manh.ave	0.732459
no.norm	non-standardized	ROW	Mdiff	15	Mdiff 15	hclust.manh.ward	0.757245
no.norm	non-standardized	ROW	Mdiff	15	Mdiff 15	kmeans	0.710544
no.norm	non-standardized	ROW	Mdiff	15	Mdiff 15	Mclust	0.72353
no.norm	non-standardized	ROW	Mdiff	15	Mdiff 15	PAM.corr	0.526204
no.norm	non-standardized	ROW	Mdiff	15	Mdiff 15	PAM.eucl	0.706241
no.norm	non-standardized	ROW	Mdiff	15	Mdiff 15	SOM	0.711526
no.norm	non-standardized	ROW	NONE	all	NONE	hclust.corr.ave	0.431321
no.norm	non-standardized	ROW	NONE	all	NONE	hclust.corr.ward	0.720801
no.norm	non-standardized	ROW	NONE	all	NONE	hclust.eucl.ave	0.303768
no.norm	non-standardized	ROW	NONE	all	NONE	hclust.eucl.ward	0.505996
no.norm	non-standardized	ROW	NONE	all	NONE	hclust.manh.ave	0.141437
no.norm	non-standardized	ROW	NONE	all	NONE	hclust.manh.ward	0.411716
no.norm	non-standardized	ROW	NONE	all	NONE	kmeans	0.548999
no.norm	non-standardized	ROW	NONE	all	NONE	PAM.corr	0.58191
no.norm	non-standardized	ROW	NONE	all	NONE	PAM.eucl	0.526805
no.norm	non-standardized	ROW	NONE	all	NONE	SOM	0.474961
no.norm	non-standardized	ROW	PC	15	PC 15	hclust.corr.ave	0.402928
no.norm	non-standardized	ROW	PC	15	PC 15	hclust.corr.ward	0.665891
no.norm	non-standardized	ROW	PC	15	PC 15	hclust.eucl.ave	0.287554
no.norm	non-standardized	ROW	PC	15	PC 15	hclust.eucl.ward	0.5189
no.norm	non-standardized	ROW	PC	15	PC 15	hclust.manh.ave	0.169671
no.norm	non-standardized	ROW	PC	15	PC 15	hclust.manh.ward	0.551456
no.norm	non-standardized	ROW	PC	15	PC 15	kmeans	0.56474
no.norm	non-standardized	ROW	PC	15	PC 15	Mclust	0.62269
no.norm	non-standardized	ROW	PC	15	PC 15	PAM.corr	0.602047
no.norm	non-standardized	ROW	PC	15	PC 15	PAM.eucl	0.541575
no.norm	non-standardized	ROW	PC	15	PC 15	SOM	0.499938
no.norm	non-standardized	ROW	PC	3	PC 3	hclust.corr.ave	0.212733
no.norm	non-standardized	ROW	PC	3	PC 3	hclust.corr.ward	0.212535
no.norm	non-standardized	ROW	PC	3	PC 3	hclust.eucl.ave	0.541772
no.norm	non-standardized	ROW	PC	3	PC 3	hclust.eucl.ward	0.52882
no.norm	non-standardized	ROW	PC	3	PC 3	hclust.manh.ave	0.469156
no.norm	non-standardized	ROW	PC	3	PC 3	hclust.manh.ward	0.528092
no.norm	non-standardized	ROW	PC	3	PC 3	kmeans	0.550324
no.norm	non-standardized	ROW	PC	3	PC 3	Mclust	0.483912
no.norm	non-standardized	ROW	PC	3	PC 3	PAM.corr	0.219237
no.norm	non-standardized	ROW	PC	3	PC 3	PAM.eucl	0.548164
no.norm	non-standardized	ROW	PC	3	PC 3	SOM	0.510768
no.norm	non-standardized	ROW	PC	5	PC 5	hclust.corr.ave	0.409601
no.norm	non-standardized	ROW	PC	5	PC 5	hclust.corr.ward	0.485089
no.norm	non-standardized	ROW	PC	5	PC 5	hclust.eucl.ave	0.505051
no.norm	non-standardized	ROW	PC	5	PC 5	hclust.eucl.ward	0.512472
no.norm	non-standardized	ROW	PC	5	PC 5	hclust.manh.ave	0.443929
no.norm	non-standardized	ROW	PC	5	PC 5	hclust.manh.ward	0.485839
no.norm	non-standardized	ROW	PC	5	PC 5	kmeans	0.522445
no.norm	non-standardized	ROW	PC	5	PC 5	Mclust	0.603408
no.norm	non-standardized	ROW	PC	5	PC 5	PAM.corr	0.49006
no.norm	non-standardized	ROW	PC	5	PC 5	PAM.eucl	0.48278
no.norm	non-standardized	ROW	PC	5	PC 5	SOM	0.550582
no.norm	non-standardized	ROW	STD	100	STD 100	hclust.corr.ave	0.584027
no.norm	non-standardized	ROW	STD	100	STD 100	hclust.corr.ward	0.632338
no.norm	non-standardized	ROW	STD	100	STD 100	hclust.eucl.ave	0.600918
no.norm	non-standardized	ROW	STD	100	STD 100	hclust.eucl.ward	0.605459
no.norm	non-standardized	ROW	STD	100	STD 100	hclust.manh.ave	0.546975
no.norm	non-standardized	ROW	STD	100	STD 100	hclust.manh.ward	0.561764
no.norm	non-standardized	ROW	STD	100	STD 100	kmeans	0.594869
no.norm	non-standardized	ROW	STD	100	STD 100	Mclust	0.63895
no.norm	non-standardized	ROW	STD	100	STD 100	PAM.corr	0.596838
no.norm	non-standardized	ROW	STD	100	STD 100	PAM.eucl	0.599349
no.norm	non-standardized	ROW	STD	100	STD 100	SOM	0.612788
no.norm	non-standardized	ROW	STD	1000	STD 1000	hclust.corr.ave	0.569296
no.norm	non-standardized	ROW	STD	1000	STD 1000	hclust.corr.ward	0.683294
no.norm	non-standardized	ROW	STD	1000	STD 1000	hclust.eucl.ave	0.391959
no.norm	non-standardized	ROW	STD	1000	STD 1000	hclust.eucl.ward	0.620211
no.norm	non-standardized	ROW	STD	1000	STD 1000	hclust.manh.ave	0.492913
no.norm	non-standardized	ROW	STD	1000	STD 1000	hclust.manh.ward	0.647344
no.norm	non-standardized	ROW	STD	1000	STD 1000	kmeans	0.684863
no.norm	non-standardized	ROW	STD	1000	STD 1000	PAM.corr	0.645549
no.norm	non-standardized	ROW	STD	1000	STD 1000	PAM.eucl	0.586058
no.norm	non-standardized	ROW	STD	1000	STD 1000	SOM	0.681944
no.norm	non-standardized	ROW	STD	15	STD 15	hclust.corr.ave	0.463659
no.norm	non-standardized	ROW	STD	15	STD 15	hclust.corr.ward	0.480792
no.norm	non-standardized	ROW	STD	15	STD 15	hclust.eucl.ave	0.46798
no.norm	non-standardized	ROW	STD	15	STD 15	hclust.eucl.ward	0.491135
no.norm	non-standardized	ROW	STD	15	STD 15	hclust.manh.ave	0.460835
no.norm	non-standardized	ROW	STD	15	STD 15	hclust.manh.ward	0.454055
no.norm	non-standardized	ROW	STD	15	STD 15	kmeans	0.511105
no.norm	non-standardized	ROW	STD	15	STD 15	Mclust	0.506597
no.norm	non-standardized	ROW	STD	15	STD 15	PAM.corr	0.480092
no.norm	non-standardized	ROW	STD	15	STD 15	PAM.eucl	0.458036
no.norm	non-standardized	ROW	STD	15	STD 15	SOM	0.473408
no.norm	non-standardized	ROW	STD	1500	STD 1500	hclust.corr.ave	0.457617
no.norm	non-standardized	ROW	STD	1500	STD 1500	hclust.corr.ward	0.668023
no.norm	non-standardized	ROW	STD	1500	STD 1500	hclust.eucl.ave	0.370542
no.norm	non-standardized	ROW	STD	1500	STD 1500	hclust.eucl.ward	0.639878
no.norm	non-standardized	ROW	STD	1500	STD 1500	hclust.manh.ave	0.491864
no.norm	non-standardized	ROW	STD	1500	STD 1500	hclust.manh.ward	0.635347
no.norm	non-standardized	ROW	STD	1500	STD 1500	kmeans	0.651553
no.norm	non-standardized	ROW	STD	1500	STD 1500	PAM.corr	0.671293
no.norm	non-standardized	ROW	STD	1500	STD 1500	PAM.eucl	0.592862
no.norm	non-standardized	ROW	STD	1500	STD 1500	SOM	0.595864
no.norm	non-standardized	ROW	STD	300	STD 300	hclust.corr.ave	0.610922
no.norm	non-standardized	ROW	STD	300	STD 300	hclust.corr.ward	0.641734
no.norm	non-standardized	ROW	STD	300	STD 300	hclust.eucl.ave	0.544218
no.norm	non-standardized	ROW	STD	300	STD 300	hclust.eucl.ward	0.611219
no.norm	non-standardized	ROW	STD	300	STD 300	hclust.manh.ave	0.546958
no.norm	non-standardized	ROW	STD	300	STD 300	hclust.manh.ward	0.651656
no.norm	non-standardized	ROW	STD	300	STD 300	kmeans	0.626817
no.norm	non-standardized	ROW	STD	300	STD 300	Mclust	0.62574
no.norm	non-standardized	ROW	STD	300	STD 300	PAM.corr	0.598344
no.norm	non-standardized	ROW	STD	300	STD 300	PAM.eucl	0.580139
no.norm	non-standardized	ROW	STD	300	STD 300	SOM	0.622531
no.norm	non-standardized	ROW	STD	500	STD 500	hclust.corr.ave	0.50762
no.norm	non-standardized	ROW	STD	500	STD 500	hclust.corr.ward	0.633014
no.norm	non-standardized	ROW	STD	500	STD 500	hclust.eucl.ave	0.382286
no.norm	non-standardized	ROW	STD	500	STD 500	hclust.eucl.ward	0.603738
no.norm	non-standardized	ROW	STD	500	STD 500	hclust.manh.ave	0.530666
no.norm	non-standardized	ROW	STD	500	STD 500	hclust.manh.ward	0.660828
no.norm	non-standardized	ROW	STD	500	STD 500	kmeans	0.637523
no.norm	non-standardized	ROW	STD	500	STD 500	Mclust	0.62092
no.norm	non-standardized	ROW	STD	500	STD 500	PAM.corr	0.617253
no.norm	non-standardized	ROW	STD	500	STD 500	PAM.eucl	0.608125
no.norm	non-standardized	ROW	STD	500	STD 500	SOM	0.637586
no.norm	non-standardized	ROW	T1	100	T1 100	hclust.corr.ave	0.128096
no.norm	non-standardized	ROW	T1	100	T1 100	hclust.corr.ward	0.476297
no.norm	non-standardized	ROW	T1	100	T1 100	hclust.eucl.ave	0.142078
no.norm	non-standardized	ROW	T1	100	T1 100	hclust.eucl.ward	0.404962
no.norm	non-standardized	ROW	T1	100	T1 100	hclust.manh.ave	0.158443
no.norm	non-standardized	ROW	T1	100	T1 100	hclust.manh.ward	0.41982
no.norm	non-standardized	ROW	T1	100	T1 100	kmeans	0.39257
no.norm	non-standardized	ROW	T1	100	T1 100	Mclust	0.298067
no.norm	non-standardized	ROW	T1	100	T1 100	PAM.corr	0.36891
no.norm	non-standardized	ROW	T1	100	T1 100	PAM.eucl	0.41512
no.norm	non-standardized	ROW	T1	100	T1 100	SOM	0.378052
no.norm	non-standardized	ROW	T1	1000	T1 1000	hclust.corr.ave	0.204277
no.norm	non-standardized	ROW	T1	1000	T1 1000	hclust.corr.ward	0.544006
no.norm	non-standardized	ROW	T1	1000	T1 1000	hclust.eucl.ave	0.200659
no.norm	non-standardized	ROW	T1	1000	T1 1000	hclust.eucl.ward	0.443194
no.norm	non-standardized	ROW	T1	1000	T1 1000	hclust.manh.ave	0.195282
no.norm	non-standardized	ROW	T1	1000	T1 1000	hclust.manh.ward	0.398422
no.norm	non-standardized	ROW	T1	1000	T1 1000	kmeans	0.473025
no.norm	non-standardized	ROW	T1	1000	T1 1000	PAM.corr	0.470305
no.norm	non-standardized	ROW	T1	1000	T1 1000	PAM.eucl	0.368727
no.norm	non-standardized	ROW	T1	1000	T1 1000	SOM	0.409913
no.norm	non-standardized	ROW	T1	15	T1 15	hclust.corr.ave	0.095969
no.norm	non-standardized	ROW	T1	15	T1 15	hclust.corr.ward	0.261857
no.norm	non-standardized	ROW	T1	15	T1 15	hclust.eucl.ave	0.102248
no.norm	non-standardized	ROW	T1	15	T1 15	hclust.eucl.ward	0.192552
no.norm	non-standardized	ROW	T1	15	T1 15	hclust.manh.ave	0.0896553
no.norm	non-standardized	ROW	T1	15	T1 15	hclust.manh.ward	0.187007
no.norm	non-standardized	ROW	T1	15	T1 15	kmeans	0.206735
no.norm	non-standardized	ROW	T1	15	T1 15	Mclust	0.215827
no.norm	non-standardized	ROW	T1	15	T1 15	PAM.corr	0.267413
no.norm	non-standardized	ROW	T1	15	T1 15	PAM.eucl	0.214687
no.norm	non-standardized	ROW	T1	15	T1 15	SOM	0.194446
no.norm	non-standardized	ROW	T2	100	T2 100	hclust.corr.ave	0.657799
no.norm	non-standardized	ROW	T2	100	T2 100	hclust.corr.ward	0.800329
no.norm	non-standardized	ROW	T2	100	T2 100	hclust.eucl.ave	0.829358
no.norm	non-standardized	ROW	T2	100	T2 100	hclust.eucl.ward	0.814939
no.norm	non-standardized	ROW	T2	100	T2 100	hclust.manh.ave	0.839658
no.norm	non-standardized	ROW	T2	100	T2 100	hclust.manh.ward	0.824339
no.norm	non-standardized	ROW	T2	100	T2 100	kmeans	0.824088
no.norm	non-standardized	ROW	T2	100	T2 100	Mclust	0.820292
no.norm	non-standardized	ROW	T2	100	T2 100	PAM.corr	0.76206
no.norm	non-standardized	ROW	T2	100	T2 100	PAM.eucl	0.796639
no.norm	non-standardized	ROW	T2	100	T2 100	SOM	0.839036
no.norm	non-standardized	ROW	T2	1000	T2 1000	hclust.corr.ave	0.729139
no.norm	non-standardized	ROW	T2	1000	T2 1000	hclust.corr.ward	0.810013
no.norm	non-standardized	ROW	T2	1000	T2 1000	hclust.eucl.ave	0.735225
no.norm	non-standardized	ROW	T2	1000	T2 1000	hclust.eucl.ward	0.770748
no.norm	non-standardized	ROW	T2	1000	T2 1000	hclust.manh.ave	0.670876
no.norm	non-standardized	ROW	T2	1000	T2 1000	hclust.manh.ward	0.775847
no.norm	non-standardized	ROW	T2	1000	T2 1000	kmeans	0.777242
no.norm	non-standardized	ROW	T2	1000	T2 1000	PAM.corr	0.738622
no.norm	non-standardized	ROW	T2	1000	T2 1000	PAM.eucl	0.74646
no.norm	non-standardized	ROW	T2	1000	T2 1000	SOM	0.788682
no.norm	non-standardized	ROW	T2	15	T2 15	hclust.corr.ave	0.490854
no.norm	non-standardized	ROW	T2	15	T2 15	hclust.corr.ward	0.720258
no.norm	non-standardized	ROW	T2	15	T2 15	hclust.eucl.ave	0.724197
no.norm	non-standardized	ROW	T2	15	T2 15	hclust.eucl.ward	0.777568
no.norm	non-standardized	ROW	T2	15	T2 15	hclust.manh.ave	0.70609
no.norm	non-standardized	ROW	T2	15	T2 15	hclust.manh.ward	0.771667
no.norm	non-standardized	ROW	T2	15	T2 15	kmeans	0.72096
no.norm	non-standardized	ROW	T2	15	T2 15	Mclust	0.761768
no.norm	non-standardized	ROW	T2	15	T2 15	PAM.corr	0.648837
no.norm	non-standardized	ROW	T2	15	T2 15	PAM.eucl	0.735095
no.norm	non-standardized	ROW	T2	15	T2 15	SOM	0.740961
no.norm	non-standardized	SVD	M	100	M 100	hclust.corr.ave	0.261058
no.norm	non-standardized	SVD	M	100	M 100	hclust.corr.ward	0.505123
no.norm	non-standardized	SVD	M	100	M 100	hclust.eucl.ave	0.34064
no.norm	non-standardized	SVD	M	100	M 100	hclust.eucl.ward	0.462416
no.norm	non-standardized	SVD	M	100	M 100	hclust.manh.ave	0.43192
no.norm	non-standardized	SVD	M	100	M 100	hclust.manh.ward	0.475388
no.norm	non-standardized	SVD	M	100	M 100	kmeans	0.449139
no.norm	non-standardized	SVD	M	100	M 100	Mclust	0.455321
no.norm	non-standardized	SVD	M	100	M 100	PAM.corr	0.454394
no.norm	non-standardized	SVD	M	100	M 100	PAM.eucl	0.457094
no.norm	non-standardized	SVD	M	100	M 100	SOM	0.452889
no.norm	non-standardized	SVD	M	1000	M 1000	hclust.corr.ave	0.422433
no.norm	non-standardized	SVD	M	1000	M 1000	hclust.corr.ward	0.695872
no.norm	non-standardized	SVD	M	1000	M 1000	hclust.eucl.ave	0.376256
no.norm	non-standardized	SVD	M	1000	M 1000	hclust.eucl.ward	0.619818
no.norm	non-standardized	SVD	M	1000	M 1000	hclust.manh.ave	0.354291
no.norm	non-standardized	SVD	M	1000	M 1000	hclust.manh.ward	0.567649
no.norm	non-standardized	SVD	M	1000	M 1000	kmeans	0.637445
no.norm	non-standardized	SVD	M	1000	M 1000	PAM.corr	0.618634
no.norm	non-standardized	SVD	M	1000	M 1000	PAM.eucl	0.558896
no.norm	non-standardized	SVD	M	1000	M 1000	SOM	0.612692
no.norm	non-standardized	SVD	M	15	M 15	hclust.corr.ave	0.318632
no.norm	non-standardized	SVD	M	15	M 15	hclust.corr.ward	0.374999
no.norm	non-standardized	SVD	M	15	M 15	hclust.eucl.ave	0.276739
no.norm	non-standardized	SVD	M	15	M 15	hclust.eucl.ward	0.36174
no.norm	non-standardized	SVD	M	15	M 15	hclust.manh.ave	0.207333
no.norm	non-standardized	SVD	M	15	M 15	hclust.manh.ward	0.399424
no.norm	non-standardized	SVD	M	15	M 15	kmeans	0.321717
no.norm	non-standardized	SVD	M	15	M 15	Mclust	0.423278
no.norm	non-standardized	SVD	M	15	M 15	PAM.corr	0.331254
no.norm	non-standardized	SVD	M	15	M 15	PAM.eucl	0.409685
no.norm	non-standardized	SVD	M	15	M 15	SOM	0.333054
no.norm	non-standardized	SVD	Mdiff	100	Mdiff 100	hclust.corr.ave	0.615591
no.norm	non-standardized	SVD	Mdiff	100	Mdiff 100	hclust.corr.ward	0.729576
no.norm	non-standardized	SVD	Mdiff	100	Mdiff 100	hclust.eucl.ave	0.702853
no.norm	non-standardized	SVD	Mdiff	100	Mdiff 100	hclust.eucl.ward	0.775261
no.norm	non-standardized	SVD	Mdiff	100	Mdiff 100	hclust.manh.ave	0.745777
no.norm	non-standardized	SVD	Mdiff	100	Mdiff 100	hclust.manh.ward	0.801264
no.norm	non-standardized	SVD	Mdiff	100	Mdiff 100	kmeans	0.683712
no.norm	non-standardized	SVD	Mdiff	100	Mdiff 100	Mclust	0.761824
no.norm	non-standardized	SVD	Mdiff	100	Mdiff 100	PAM.corr	0.672212
no.norm	non-standardized	SVD	Mdiff	100	Mdiff 100	PAM.eucl	0.7371
no.norm	non-standardized	SVD	Mdiff	100	Mdiff 100	SOM	0.780783
no.norm	non-standardized	SVD	Mdiff	1000	Mdiff 1000	hclust.corr.ave	0.68001
no.norm	non-standardized	SVD	Mdiff	1000	Mdiff 1000	hclust.corr.ward	0.840615
no.norm	non-standardized	SVD	Mdiff	1000	Mdiff 1000	hclust.eucl.ave	0.757686
no.norm	non-standardized	SVD	Mdiff	1000	Mdiff 1000	hclust.eucl.ward	0.732077
no.norm	non-standardized	SVD	Mdiff	1000	Mdiff 1000	hclust.manh.ave	0.647099
no.norm	non-standardized	SVD	Mdiff	1000	Mdiff 1000	hclust.manh.ward	0.727977
no.norm	non-standardized	SVD	Mdiff	1000	Mdiff 1000	kmeans	0.751738
no.norm	non-standardized	SVD	Mdiff	1000	Mdiff 1000	PAM.corr	0.777694
no.norm	non-standardized	SVD	Mdiff	1000	Mdiff 1000	PAM.eucl	0.693557
no.norm	non-standardized	SVD	Mdiff	1000	Mdiff 1000	SOM	0.716714
no.norm	non-standardized	SVD	Mdiff	15	Mdiff 15	hclust.corr.ave	0.413764
no.norm	non-standardized	SVD	Mdiff	15	Mdiff 15	hclust.corr.ward	0.517982
no.norm	non-standardized	SVD	Mdiff	15	Mdiff 15	hclust.eucl.ave	0.763711
no.norm	non-standardized	SVD	Mdiff	15	Mdiff 15	hclust.eucl.ward	0.721673
no.norm	non-standardized	SVD	Mdiff	15	Mdiff 15	hclust.manh.ave	0.749318
no.norm	non-standardized	SVD	Mdiff	15	Mdiff 15	hclust.manh.ward	0.757245
no.norm	non-standardized	SVD	Mdiff	15	Mdiff 15	kmeans	0.715392
no.norm	non-standardized	SVD	Mdiff	15	Mdiff 15	Mclust	0.732264
no.norm	non-standardized	SVD	Mdiff	15	Mdiff 15	PAM.corr	0.518227
no.norm	non-standardized	SVD	Mdiff	15	Mdiff 15	PAM.eucl	0.702064
no.norm	non-standardized	SVD	Mdiff	15	Mdiff 15	SOM	0.709915
no.norm	non-standardized	SVD	NONE	all	NONE	hclust.corr.ave	0.44629
no.norm	non-standardized	SVD	NONE	all	NONE	hclust.corr.ward	0.672045
no.norm	non-standardized	SVD	NONE	all	NONE	hclust.eucl.ave	0.299657
no.norm	non-standardized	SVD	NONE	all	NONE	hclust.eucl.ward	0.492996
no.norm	non-standardized	SVD	NONE	all	NONE	hclust.manh.ave	0.141943
no.norm	non-standardized	SVD	NONE	all	NONE	hclust.manh.ward	0.386737
no.norm	non-standardized	SVD	NONE	all	NONE	kmeans	0.552808
no.norm	non-standardized	SVD	NONE	all	NONE	PAM.corr	0.660624
no.norm	non-standardized	SVD	NONE	all	NONE	PAM.eucl	0.501149
no.norm	non-standardized	SVD	NONE	all	NONE	SOM	0.547735
no.norm	non-standardized	SVD	PC	15	PC 15	hclust.corr.ave	0.421942
no.norm	non-standardized	SVD	PC	15	PC 15	hclust.corr.ward	0.64825
no.norm	non-standardized	SVD	PC	15	PC 15	hclust.eucl.ave	0.253981
no.norm	non-standardized	SVD	PC	15	PC 15	hclust.eucl.ward	0.529074
no.norm	non-standardized	SVD	PC	15	PC 15	hclust.manh.ave	0.227462
no.norm	non-standardized	SVD	PC	15	PC 15	hclust.manh.ward	0.521566
no.norm	non-standardized	SVD	PC	15	PC 15	kmeans	0.532499
no.norm	non-standardized	SVD	PC	15	PC 15	Mclust	0.560429
no.norm	non-standardized	SVD	PC	15	PC 15	PAM.corr	0.627586
no.norm	non-standardized	SVD	PC	15	PC 15	PAM.eucl	0.540243
no.norm	non-standardized	SVD	PC	15	PC 15	SOM	0.49787
no.norm	non-standardized	SVD	PC	3	PC 3	hclust.corr.ave	0.22286
no.norm	non-standardized	SVD	PC	3	PC 3	hclust.corr.ward	0.22985
no.norm	non-standardized	SVD	PC	3	PC 3	hclust.eucl.ave	0.536338
no.norm	non-standardized	SVD	PC	3	PC 3	hclust.eucl.ward	0.508183
no.norm	non-standardized	SVD	PC	3	PC 3	hclust.manh.ave	0.456038
no.norm	non-standardized	SVD	PC	3	PC 3	hclust.manh.ward	0.516009
no.norm	non-standardized	SVD	PC	3	PC 3	kmeans	0.54608
no.norm	non-standardized	SVD	PC	3	PC 3	Mclust	0.591466
no.norm	non-standardized	SVD	PC	3	PC 3	PAM.corr	0.229588
no.norm	non-standardized	SVD	PC	3	PC 3	PAM.eucl	0.536242
no.norm	non-standardized	SVD	PC	3	PC 3	SOM	0.531443
no.norm	non-standardized	SVD	PC	5	PC 5	hclust.corr.ave	0.425364
no.norm	non-standardized	SVD	PC	5	PC 5	hclust.corr.ward	0.479436
no.norm	non-standardized	SVD	PC	5	PC 5	hclust.eucl.ave	0.49728
no.norm	non-standardized	SVD	PC	5	PC 5	hclust.eucl.ward	0.48734
no.norm	non-standardized	SVD	PC	5	PC 5	hclust.manh.ave	0.492911
no.norm	non-standardized	SVD	PC	5	PC 5	hclust.manh.ward	0.494882
no.norm	non-standardized	SVD	PC	5	PC 5	kmeans	0.511231
no.norm	non-standardized	SVD	PC	5	PC 5	Mclust	0.573584
no.norm	non-standardized	SVD	PC	5	PC 5	PAM.corr	0.479393
no.norm	non-standardized	SVD	PC	5	PC 5	PAM.eucl	0.477505
no.norm	non-standardized	SVD	PC	5	PC 5	SOM	0.51712
no.norm	non-standardized	SVD	STD	100	STD 100	hclust.corr.ave	0.584027
no.norm	non-standardized	SVD	STD	100	STD 100	hclust.corr.ward	0.632338
no.norm	non-standardized	SVD	STD	100	STD 100	hclust.eucl.ave	0.57063
no.norm	non-standardized	SVD	STD	100	STD 100	hclust.eucl.ward	0.609789
no.norm	non-standardized	SVD	STD	100	STD 100	hclust.manh.ave	0.554896
no.norm	non-standardized	SVD	STD	100	STD 100	hclust.manh.ward	0.566245
no.norm	non-standardized	SVD	STD	100	STD 100	kmeans	0.589507
no.norm	non-standardized	SVD	STD	100	STD 100	Mclust	0.580993
no.norm	non-standardized	SVD	STD	100	STD 100	PAM.corr	0.590145
no.norm	non-standardized	SVD	STD	100	STD 100	PAM.eucl	0.59635
no.norm	non-standardized	SVD	STD	100	STD 100	SOM	0.590503
no.norm	non-standardized	SVD	STD	1000	STD 1000	hclust.corr.ave	0.569296
no.norm	non-standardized	SVD	STD	1000	STD 1000	hclust.corr.ward	0.676173
no.norm	non-standardized	SVD	STD	1000	STD 1000	hclust.eucl.ave	0.393361
no.norm	non-standardized	SVD	STD	1000	STD 1000	hclust.eucl.ward	0.652345
no.norm	non-standardized	SVD	STD	1000	STD 1000	hclust.manh.ave	0.484747
no.norm	non-standardized	SVD	STD	1000	STD 1000	hclust.manh.ward	0.681512
no.norm	non-standardized	SVD	STD	1000	STD 1000	kmeans	0.645837
no.norm	non-standardized	SVD	STD	1000	STD 1000	PAM.corr	0.641646
no.norm	non-standardized	SVD	STD	1000	STD 1000	PAM.eucl	0.56843
no.norm	non-standardized	SVD	STD	1000	STD 1000	SOM	0.601879
no.norm	non-standardized	SVD	STD	15	STD 15	hclust.corr.ave	0.488878
no.norm	non-standardized	SVD	STD	15	STD 15	hclust.corr.ward	0.517549
no.norm	non-standardized	SVD	STD	15	STD 15	hclust.eucl.ave	0.46792
no.norm	non-standardized	SVD	STD	15	STD 15	hclust.eucl.ward	0.50515
no.norm	non-standardized	SVD	STD	15	STD 15	hclust.manh.ave	0.45028
no.norm	non-standardized	SVD	STD	15	STD 15	hclust.manh.ward	0.451531
no.norm	non-standardized	SVD	STD	15	STD 15	kmeans	0.540952
no.norm	non-standardized	SVD	STD	15	STD 15	Mclust	0.502828
no.norm	non-standardized	SVD	STD	15	STD 15	PAM.corr	0.539484
no.norm	non-standardized	SVD	STD	15	STD 15	PAM.eucl	0.471716
no.norm	non-standardized	SVD	STD	15	STD 15	SOM	0.470032
no.norm	non-standardized	SVD	STD	1500	STD 1500	hclust.corr.ave	0.493806
no.norm	non-standardized	SVD	STD	1500	STD 1500	hclust.corr.ward	0.672808
no.norm	non-standardized	SVD	STD	1500	STD 1500	hclust.eucl.ave	0.370473
no.norm	non-standardized	SVD	STD	1500	STD 1500	hclust.eucl.ward	0.602339
no.norm	non-standardized	SVD	STD	1500	STD 1500	hclust.manh.ave	0.469523
no.norm	non-standardized	SVD	STD	1500	STD 1500	hclust.manh.ward	0.606516
no.norm	non-standardized	SVD	STD	1500	STD 1500	kmeans	0.63595
no.norm	non-standardized	SVD	STD	1500	STD 1500	PAM.corr	0.671293
no.norm	non-standardized	SVD	STD	1500	STD 1500	PAM.eucl	0.577607
no.norm	non-standardized	SVD	STD	1500	STD 1500	SOM	0.586728
no.norm	non-standardized	SVD	STD	300	STD 300	hclust.corr.ave	0.575057
no.norm	non-standardized	SVD	STD	300	STD 300	hclust.corr.ward	0.638363
no.norm	non-standardized	SVD	STD	300	STD 300	hclust.eucl.ave	0.548384
no.norm	non-standardized	SVD	STD	300	STD 300	hclust.eucl.ward	0.64306
no.norm	non-standardized	SVD	STD	300	STD 300	hclust.manh.ave	0.527287
no.norm	non-standardized	SVD	STD	300	STD 300	hclust.manh.ward	0.651661
no.norm	non-standardized	SVD	STD	300	STD 300	kmeans	0.617714
no.norm	non-standardized	SVD	STD	300	STD 300	Mclust	0.618439
no.norm	non-standardized	SVD	STD	300	STD 300	PAM.corr	0.611581
no.norm	non-standardized	SVD	STD	300	STD 300	PAM.eucl	0.584392
no.norm	non-standardized	SVD	STD	300	STD 300	SOM	0.580765
no.norm	non-standardized	SVD	STD	500	STD 500	hclust.corr.ave	0.521744
no.norm	non-standardized	SVD	STD	500	STD 500	hclust.corr.ward	0.628306
no.norm	non-standardized	SVD	STD	500	STD 500	hclust.eucl.ave	0.525741
no.norm	non-standardized	SVD	STD	500	STD 500	hclust.eucl.ward	0.615658
no.norm	non-standardized	SVD	STD	500	STD 500	hclust.manh.ave	0.551544
no.norm	non-standardized	SVD	STD	500	STD 500	hclust.manh.ward	0.660828
no.norm	non-standardized	SVD	STD	500	STD 500	kmeans	0.635851
no.norm	non-standardized	SVD	STD	500	STD 500	Mclust	0.610512
no.norm	non-standardized	SVD	STD	500	STD 500	PAM.corr	0.625331
no.norm	non-standardized	SVD	STD	500	STD 500	PAM.eucl	0.604174
no.norm	non-standardized	SVD	STD	500	STD 500	SOM	0.582305
no.norm	non-standardized	SVD	T1	100	T1 100	hclust.corr.ave	0.121941
no.norm	non-standardized	SVD	T1	100	T1 100	hclust.corr.ward	0.482506
no.norm	non-standardized	SVD	T1	100	T1 100	hclust.eucl.ave	0.181471
no.norm	non-standardized	SVD	T1	100	T1 100	hclust.eucl.ward	0.409368
no.norm	non-standardized	SVD	T1	100	T1 100	hclust.manh.ave	0.212817
no.norm	non-standardized	SVD	T1	100	T1 100	hclust.manh.ward	0.424149
no.norm	non-standardized	SVD	T1	100	T1 100	kmeans	0.396449
no.norm	non-standardized	SVD	T1	100	T1 100	Mclust	0.404627
no.norm	non-standardized	SVD	T1	100	T1 100	PAM.corr	0.381224
no.norm	non-standardized	SVD	T1	100	T1 100	PAM.eucl	0.415127
no.norm	non-standardized	SVD	T1	100	T1 100	SOM	0.432625
no.norm	non-standardized	SVD	T1	1000	T1 1000	hclust.corr.ave	0.198023
no.norm	non-standardized	SVD	T1	1000	T1 1000	hclust.corr.ward	0.539524
no.norm	non-standardized	SVD	T1	1000	T1 1000	hclust.eucl.ave	0.188572
no.norm	non-standardized	SVD	T1	1000	T1 1000	hclust.eucl.ward	0.441698
no.norm	non-standardized	SVD	T1	1000	T1 1000	hclust.manh.ave	0.212984
no.norm	non-standardized	SVD	T1	1000	T1 1000	hclust.manh.ward	0.400713
no.norm	non-standardized	SVD	T1	1000	T1 1000	kmeans	0.467832
no.norm	non-standardized	SVD	T1	1000	T1 1000	PAM.corr	0.463147
no.norm	non-standardized	SVD	T1	1000	T1 1000	PAM.eucl	0.364445
no.norm	non-standardized	SVD	T1	1000	T1 1000	SOM	0.417104
no.norm	non-standardized	SVD	T1	15	T1 15	hclust.corr.ave	0.098232
no.norm	non-standardized	SVD	T1	15	T1 15	hclust.corr.ward	0.246875
no.norm	non-standardized	SVD	T1	15	T1 15	hclust.eucl.ave	0.0954387
no.norm	non-standardized	SVD	T1	15	T1 15	hclust.eucl.ward	0.199278
no.norm	non-standardized	SVD	T1	15	T1 15	hclust.manh.ave	0.0917167
no.norm	non-standardized	SVD	T1	15	T1 15	hclust.manh.ward	0.182814
no.norm	non-standardized	SVD	T1	15	T1 15	kmeans	0.212712
no.norm	non-standardized	SVD	T1	15	T1 15	Mclust	0.222365
no.norm	non-standardized	SVD	T1	15	T1 15	PAM.corr	0.238191
no.norm	non-standardized	SVD	T1	15	T1 15	PAM.eucl	0.186353
no.norm	non-standardized	SVD	T1	15	T1 15	SOM	0.199002
no.norm	non-standardized	SVD	T2	100	T2 100	hclust.corr.ave	0.679733
no.norm	non-standardized	SVD	T2	100	T2 100	hclust.corr.ward	0.819534
no.norm	non-standardized	SVD	T2	100	T2 100	hclust.eucl.ave	0.833991
no.norm	non-standardized	SVD	T2	100	T2 100	hclust.eucl.ward	0.824129
no.norm	non-standardized	SVD	T2	100	T2 100	hclust.manh.ave	0.844291
no.norm	non-standardized	SVD	T2	100	T2 100	hclust.manh.ward	0.828972
no.norm	non-standardized	SVD	T2	100	T2 100	kmeans	0.810188
no.norm	non-standardized	SVD	T2	100	T2 100	Mclust	0.815887
no.norm	non-standardized	SVD	T2	100	T2 100	PAM.corr	0.745991
no.norm	non-standardized	SVD	T2	100	T2 100	PAM.eucl	0.785945
no.norm	non-standardized	SVD	T2	100	T2 100	SOM	0.825382
no.norm	non-standardized	SVD	T2	1000	T2 1000	hclust.corr.ave	0.747821
no.norm	non-standardized	SVD	T2	1000	T2 1000	hclust.corr.ward	0.809968
no.norm	non-standardized	SVD	T2	1000	T2 1000	hclust.eucl.ave	0.775544
no.norm	non-standardized	SVD	T2	1000	T2 1000	hclust.eucl.ward	0.810645
no.norm	non-standardized	SVD	T2	1000	T2 1000	hclust.manh.ave	0.713509
no.norm	non-standardized	SVD	T2	1000	T2 1000	hclust.manh.ward	0.776835
no.norm	non-standardized	SVD	T2	1000	T2 1000	kmeans	0.764256
no.norm	non-standardized	SVD	T2	1000	T2 1000	PAM.corr	0.730528
no.norm	non-standardized	SVD	T2	1000	T2 1000	PAM.eucl	0.754125
no.norm	non-standardized	SVD	T2	1000	T2 1000	SOM	0.81326
no.norm	non-standardized	SVD	T2	15	T2 15	hclust.corr.ave	0.423152
no.norm	non-standardized	SVD	T2	15	T2 15	hclust.corr.ward	0.697863
no.norm	non-standardized	SVD	T2	15	T2 15	hclust.eucl.ave	0.715462
no.norm	non-standardized	SVD	T2	15	T2 15	hclust.eucl.ward	0.779781
no.norm	non-standardized	SVD	T2	15	T2 15	hclust.manh.ave	0.697964
no.norm	non-standardized	SVD	T2	15	T2 15	hclust.manh.ward	0.756653
no.norm	non-standardized	SVD	T2	15	T2 15	kmeans	0.735242
no.norm	non-standardized	SVD	T2	15	T2 15	Mclust	0.760374
no.norm	non-standardized	SVD	T2	15	T2 15	PAM.corr	0.636359
no.norm	non-standardized	SVD	T2	15	T2 15	PAM.eucl	0.74137
no.norm	non-standardized	SVD	T2	15	T2 15	SOM	0.71914
no.norm	standardized	ROW	M	100	M 100	hclust.corr.ave	0.468339
no.norm	standardized	ROW	M	100	M 100	hclust.corr.ward	0.567437
no.norm	standardized	ROW	M	100	M 100	hclust.eucl.ave	0.305688
no.norm	standardized	ROW	M	100	M 100	hclust.eucl.ward	0.456445
no.norm	standardized	ROW	M	100	M 100	hclust.manh.ave	0.331336
no.norm	standardized	ROW	M	100	M 100	hclust.manh.ward	0.465117
no.norm	standardized	ROW	M	100	M 100	kmeans	0.455027
no.norm	standardized	ROW	M	100	M 100	Mclust	0.384895
no.norm	standardized	ROW	M	100	M 100	PAM.corr	0.47661
no.norm	standardized	ROW	M	100	M 100	PAM.eucl	0.458407
no.norm	standardized	ROW	M	100	M 100	SOM	0.456183
no.norm	standardized	ROW	M	1000	M 1000	hclust.corr.ave	0.651607
no.norm	standardized	ROW	M	1000	M 1000	hclust.corr.ward	0.65059
no.norm	standardized	ROW	M	1000	M 1000	hclust.eucl.ave	0.278692
no.norm	standardized	ROW	M	1000	M 1000	hclust.eucl.ward	0.562369
no.norm	standardized	ROW	M	1000	M 1000	hclust.manh.ave	0.346609
no.norm	standardized	ROW	M	1000	M 1000	hclust.manh.ward	0.579028
no.norm	standardized	ROW	M	1000	M 1000	kmeans	0.57243
no.norm	standardized	ROW	M	1000	M 1000	PAM.corr	0.630386
no.norm	standardized	ROW	M	1000	M 1000	PAM.eucl	0.497743
no.norm	standardized	ROW	M	1000	M 1000	SOM	0.503423
no.norm	standardized	ROW	M	15	M 15	hclust.corr.ave	0.469167
no.norm	standardized	ROW	M	15	M 15	hclust.corr.ward	0.450197
no.norm	standardized	ROW	M	15	M 15	hclust.eucl.ave	0.284522
no.norm	standardized	ROW	M	15	M 15	hclust.eucl.ward	0.476387
no.norm	standardized	ROW	M	15	M 15	hclust.manh.ave	0.281048
no.norm	standardized	ROW	M	15	M 15	hclust.manh.ward	0.440469
no.norm	standardized	ROW	M	15	M 15	kmeans	0.500657
no.norm	standardized	ROW	M	15	M 15	Mclust	0.439303
no.norm	standardized	ROW	M	15	M 15	PAM.corr	0.459499
no.norm	standardized	ROW	M	15	M 15	PAM.eucl	0.376329
no.norm	standardized	ROW	M	15	M 15	SOM	0.439591
no.norm	standardized	ROW	Mdiff	100	Mdiff 100	hclust.corr.ave	0.828868
no.norm	standardized	ROW	Mdiff	100	Mdiff 100	hclust.corr.ward	0.799831
no.norm	standardized	ROW	Mdiff	100	Mdiff 100	hclust.eucl.ave	0.816305
no.norm	standardized	ROW	Mdiff	100	Mdiff 100	hclust.eucl.ward	0.771579
no.norm	standardized	ROW	Mdiff	100	Mdiff 100	hclust.manh.ave	0.727994
no.norm	standardized	ROW	Mdiff	100	Mdiff 100	hclust.manh.ward	0.765699
no.norm	standardized	ROW	Mdiff	100	Mdiff 100	kmeans	0.722339
no.norm	standardized	ROW	Mdiff	100	Mdiff 100	Mclust	0.753054
no.norm	standardized	ROW	Mdiff	100	Mdiff 100	PAM.corr	0.760556
no.norm	standardized	ROW	Mdiff	100	Mdiff 100	PAM.eucl	0.775919
no.norm	standardized	ROW	Mdiff	100	Mdiff 100	SOM	0.723521
no.norm	standardized	ROW	Mdiff	1000	Mdiff 1000	hclust.corr.ave	0.722039
no.norm	standardized	ROW	Mdiff	1000	Mdiff 1000	hclust.corr.ward	0.803748
no.norm	standardized	ROW	Mdiff	1000	Mdiff 1000	hclust.eucl.ave	0.681043
no.norm	standardized	ROW	Mdiff	1000	Mdiff 1000	hclust.eucl.ward	0.755349
no.norm	standardized	ROW	Mdiff	1000	Mdiff 1000	hclust.manh.ave	0.606123
no.norm	standardized	ROW	Mdiff	1000	Mdiff 1000	hclust.manh.ward	0.742544
no.norm	standardized	ROW	Mdiff	1000	Mdiff 1000	kmeans	0.765083
no.norm	standardized	ROW	Mdiff	1000	Mdiff 1000	PAM.corr	0.686944
no.norm	standardized	ROW	Mdiff	1000	Mdiff 1000	PAM.eucl	0.712416
no.norm	standardized	ROW	Mdiff	1000	Mdiff 1000	SOM	0.769261
no.norm	standardized	ROW	Mdiff	15	Mdiff 15	hclust.corr.ave	0.484668
no.norm	standardized	ROW	Mdiff	15	Mdiff 15	hclust.corr.ward	0.437902
no.norm	standardized	ROW	Mdiff	15	Mdiff 15	hclust.eucl.ave	0.785636
no.norm	standardized	ROW	Mdiff	15	Mdiff 15	hclust.eucl.ward	0.790339
no.norm	standardized	ROW	Mdiff	15	Mdiff 15	hclust.manh.ave	0.778147
no.norm	standardized	ROW	Mdiff	15	Mdiff 15	hclust.manh.ward	0.76546
no.norm	standardized	ROW	Mdiff	15	Mdiff 15	kmeans	0.740816
no.norm	standardized	ROW	Mdiff	15	Mdiff 15	Mclust	0.755353
no.norm	standardized	ROW	Mdiff	15	Mdiff 15	PAM.corr	0.432915
no.norm	standardized	ROW	Mdiff	15	Mdiff 15	PAM.eucl	0.735823
no.norm	standardized	ROW	Mdiff	15	Mdiff 15	SOM	0.712461
no.norm	standardized	ROW	NONE	all	NONE	hclust.corr.ave	0.553868
no.norm	standardized	ROW	NONE	all	NONE	hclust.corr.ward	0.621158
no.norm	standardized	ROW	NONE	all	NONE	hclust.eucl.ave	0.109142
no.norm	standardized	ROW	NONE	all	NONE	hclust.eucl.ward	0.365019
no.norm	standardized	ROW	NONE	all	NONE	hclust.manh.ave	0.111836
no.norm	standardized	ROW	NONE	all	NONE	hclust.manh.ward	0.364678
no.norm	standardized	ROW	NONE	all	NONE	kmeans	0.378368
no.norm	standardized	ROW	NONE	all	NONE	PAM.corr	0.541574
no.norm	standardized	ROW	NONE	all	NONE	PAM.eucl	0.37905
no.norm	standardized	ROW	NONE	all	NONE	SOM	0.380833
no.norm	standardized	ROW	PC	15	PC 15	hclust.corr.ave	0.402928
no.norm	standardized	ROW	PC	15	PC 15	hclust.corr.ward	0.665891
no.norm	standardized	ROW	PC	15	PC 15	hclust.eucl.ave	0.287554
no.norm	standardized	ROW	PC	15	PC 15	hclust.eucl.ward	0.5189
no.norm	standardized	ROW	PC	15	PC 15	hclust.manh.ave	0.169671
no.norm	standardized	ROW	PC	15	PC 15	hclust.manh.ward	0.551456
no.norm	standardized	ROW	PC	15	PC 15	kmeans	0.541172
no.norm	standardized	ROW	PC	15	PC 15	Mclust	0.62269
no.norm	standardized	ROW	PC	15	PC 15	PAM.corr	0.602047
no.norm	standardized	ROW	PC	15	PC 15	PAM.eucl	0.541575
no.norm	standardized	ROW	PC	15	PC 15	SOM	0.514563
no.norm	standardized	ROW	PC	3	PC 3	hclust.corr.ave	0.212733
no.norm	standardized	ROW	PC	3	PC 3	hclust.corr.ward	0.212535
no.norm	standardized	ROW	PC	3	PC 3	hclust.eucl.ave	0.541772
no.norm	standardized	ROW	PC	3	PC 3	hclust.eucl.ward	0.52882
no.norm	standardized	ROW	PC	3	PC 3	hclust.manh.ave	0.469156
no.norm	standardized	ROW	PC	3	PC 3	hclust.manh.ward	0.528092
no.norm	standardized	ROW	PC	3	PC 3	kmeans	0.550404
no.norm	standardized	ROW	PC	3	PC 3	Mclust	0.483912
no.norm	standardized	ROW	PC	3	PC 3	PAM.corr	0.219237
no.norm	standardized	ROW	PC	3	PC 3	PAM.eucl	0.548164
no.norm	standardized	ROW	PC	3	PC 3	SOM	0.487457
no.norm	standardized	ROW	PC	5	PC 5	hclust.corr.ave	0.409601
no.norm	standardized	ROW	PC	5	PC 5	hclust.corr.ward	0.485089
no.norm	standardized	ROW	PC	5	PC 5	hclust.eucl.ave	0.505051
no.norm	standardized	ROW	PC	5	PC 5	hclust.eucl.ward	0.512472
no.norm	standardized	ROW	PC	5	PC 5	hclust.manh.ave	0.443929
no.norm	standardized	ROW	PC	5	PC 5	hclust.manh.ward	0.485839
no.norm	standardized	ROW	PC	5	PC 5	kmeans	0.53153
no.norm	standardized	ROW	PC	5	PC 5	Mclust	0.603408
no.norm	standardized	ROW	PC	5	PC 5	PAM.corr	0.49006
no.norm	standardized	ROW	PC	5	PC 5	PAM.eucl	0.48278
no.norm	standardized	ROW	PC	5	PC 5	SOM	0.462137
no.norm	standardized	ROW	STD	100	STD 100	hclust.corr.ave	0.581662
no.norm	standardized	ROW	STD	100	STD 100	hclust.corr.ward	0.610399
no.norm	standardized	ROW	STD	100	STD 100	hclust.eucl.ave	0.520414
no.norm	standardized	ROW	STD	100	STD 100	hclust.eucl.ward	0.613532
no.norm	standardized	ROW	STD	100	STD 100	hclust.manh.ave	0.564312
no.norm	standardized	ROW	STD	100	STD 100	hclust.manh.ward	0.628138
no.norm	standardized	ROW	STD	100	STD 100	kmeans	0.618256
no.norm	standardized	ROW	STD	100	STD 100	Mclust	0.528933
no.norm	standardized	ROW	STD	100	STD 100	PAM.corr	0.600878
no.norm	standardized	ROW	STD	100	STD 100	PAM.eucl	0.632369
no.norm	standardized	ROW	STD	100	STD 100	SOM	0.621068
no.norm	standardized	ROW	STD	1000	STD 1000	hclust.corr.ave	0.568571
no.norm	standardized	ROW	STD	1000	STD 1000	hclust.corr.ward	0.659095
no.norm	standardized	ROW	STD	1000	STD 1000	hclust.eucl.ave	0.370767
no.norm	standardized	ROW	STD	1000	STD 1000	hclust.eucl.ward	0.647825
no.norm	standardized	ROW	STD	1000	STD 1000	hclust.manh.ave	0.389698
no.norm	standardized	ROW	STD	1000	STD 1000	hclust.manh.ward	0.643622
no.norm	standardized	ROW	STD	1000	STD 1000	kmeans	0.684948
no.norm	standardized	ROW	STD	1000	STD 1000	PAM.corr	0.639795
no.norm	standardized	ROW	STD	1000	STD 1000	PAM.eucl	0.562915
no.norm	standardized	ROW	STD	1000	STD 1000	SOM	0.579714
no.norm	standardized	ROW	STD	15	STD 15	hclust.corr.ave	0.457395
no.norm	standardized	ROW	STD	15	STD 15	hclust.corr.ward	0.507564
no.norm	standardized	ROW	STD	15	STD 15	hclust.eucl.ave	0.480338
no.norm	standardized	ROW	STD	15	STD 15	hclust.eucl.ward	0.5018
no.norm	standardized	ROW	STD	15	STD 15	hclust.manh.ave	0.476255
no.norm	standardized	ROW	STD	15	STD 15	hclust.manh.ward	0.443835
no.norm	standardized	ROW	STD	15	STD 15	kmeans	0.490017
no.norm	standardized	ROW	STD	15	STD 15	Mclust	0.503921
no.norm	standardized	ROW	STD	15	STD 15	PAM.corr	0.477489
no.norm	standardized	ROW	STD	15	STD 15	PAM.eucl	0.515014
no.norm	standardized	ROW	STD	15	STD 15	SOM	0.498014
no.norm	standardized	ROW	STD	1500	STD 1500	hclust.corr.ave	0.547878
no.norm	standardized	ROW	STD	1500	STD 1500	hclust.corr.ward	0.678744
no.norm	standardized	ROW	STD	1500	STD 1500	hclust.eucl.ave	0.374181
no.norm	standardized	ROW	STD	1500	STD 1500	hclust.eucl.ward	0.675453
no.norm	standardized	ROW	STD	1500	STD 1500	hclust.manh.ave	0.424006
no.norm	standardized	ROW	STD	1500	STD 1500	hclust.manh.ward	0.622259
no.norm	standardized	ROW	STD	1500	STD 1500	kmeans	0.626749
no.norm	standardized	ROW	STD	1500	STD 1500	PAM.corr	0.669961
no.norm	standardized	ROW	STD	1500	STD 1500	PAM.eucl	0.534738
no.norm	standardized	ROW	STD	1500	STD 1500	SOM	0.558854
no.norm	standardized	ROW	STD	300	STD 300	hclust.corr.ave	0.637931
no.norm	standardized	ROW	STD	300	STD 300	hclust.corr.ward	0.680037
no.norm	standardized	ROW	STD	300	STD 300	hclust.eucl.ave	0.50021
no.norm	standardized	ROW	STD	300	STD 300	hclust.eucl.ward	0.631757
no.norm	standardized	ROW	STD	300	STD 300	hclust.manh.ave	0.490397
no.norm	standardized	ROW	STD	300	STD 300	hclust.manh.ward	0.675885
no.norm	standardized	ROW	STD	300	STD 300	kmeans	0.640727
no.norm	standardized	ROW	STD	300	STD 300	Mclust	0.617882
no.norm	standardized	ROW	STD	300	STD 300	PAM.corr	0.647138
no.norm	standardized	ROW	STD	300	STD 300	PAM.eucl	0.592487
no.norm	standardized	ROW	STD	300	STD 300	SOM	0.599432
no.norm	standardized	ROW	STD	500	STD 500	hclust.corr.ave	0.610104
no.norm	standardized	ROW	STD	500	STD 500	hclust.corr.ward	0.696441
no.norm	standardized	ROW	STD	500	STD 500	hclust.eucl.ave	0.379991
no.norm	standardized	ROW	STD	500	STD 500	hclust.eucl.ward	0.591486
no.norm	standardized	ROW	STD	500	STD 500	hclust.manh.ave	0.453256
no.norm	standardized	ROW	STD	500	STD 500	hclust.manh.ward	0.660842
no.norm	standardized	ROW	STD	500	STD 500	kmeans	0.701622
no.norm	standardized	ROW	STD	500	STD 500	Mclust	0.647288
no.norm	standardized	ROW	STD	500	STD 500	PAM.corr	0.650772
no.norm	standardized	ROW	STD	500	STD 500	PAM.eucl	0.62143
no.norm	standardized	ROW	STD	500	STD 500	SOM	0.632527
no.norm	standardized	ROW	T1	100	T1 100	hclust.corr.ave	0.361081
no.norm	standardized	ROW	T1	100	T1 100	hclust.corr.ward	0.405515
no.norm	standardized	ROW	T1	100	T1 100	hclust.eucl.ave	0.149227
no.norm	standardized	ROW	T1	100	T1 100	hclust.eucl.ward	0.404339
no.norm	standardized	ROW	T1	100	T1 100	hclust.manh.ave	0.19236
no.norm	standardized	ROW	T1	100	T1 100	hclust.manh.ward	0.398185
no.norm	standardized	ROW	T1	100	T1 100	kmeans	0.394919
no.norm	standardized	ROW	T1	100	T1 100	Mclust	0.313435
no.norm	standardized	ROW	T1	100	T1 100	PAM.corr	0.406027
no.norm	standardized	ROW	T1	100	T1 100	PAM.eucl	0.341493
no.norm	standardized	ROW	T1	100	T1 100	SOM	0.365402
no.norm	standardized	ROW	T1	1000	T1 1000	hclust.corr.ave	0.369355
no.norm	standardized	ROW	T1	1000	T1 1000	hclust.corr.ward	0.455007
no.norm	standardized	ROW	T1	1000	T1 1000	hclust.eucl.ave	0.195327
no.norm	standardized	ROW	T1	1000	T1 1000	hclust.eucl.ward	0.364721
no.norm	standardized	ROW	T1	1000	T1 1000	hclust.manh.ave	0.18199
no.norm	standardized	ROW	T1	1000	T1 1000	hclust.manh.ward	0.326179
no.norm	standardized	ROW	T1	1000	T1 1000	kmeans	0.329284
no.norm	standardized	ROW	T1	1000	T1 1000	PAM.corr	0.441185
no.norm	standardized	ROW	T1	1000	T1 1000	PAM.eucl	0.334079
no.norm	standardized	ROW	T1	1000	T1 1000	SOM	0.342209
no.norm	standardized	ROW	T1	15	T1 15	hclust.corr.ave	0.220601
no.norm	standardized	ROW	T1	15	T1 15	hclust.corr.ward	0.242923
no.norm	standardized	ROW	T1	15	T1 15	hclust.eucl.ave	0.0720757
no.norm	standardized	ROW	T1	15	T1 15	hclust.eucl.ward	0.249003
no.norm	standardized	ROW	T1	15	T1 15	hclust.manh.ave	0.105328
no.norm	standardized	ROW	T1	15	T1 15	hclust.manh.ward	0.247647
no.norm	standardized	ROW	T1	15	T1 15	kmeans	0.259814
no.norm	standardized	ROW	T1	15	T1 15	Mclust	0.209519
no.norm	standardized	ROW	T1	15	T1 15	PAM.corr	0.258615
no.norm	standardized	ROW	T1	15	T1 15	PAM.eucl	0.232248
no.norm	standardized	ROW	T1	15	T1 15	SOM	0.243823
no.norm	standardized	ROW	T2	100	T2 100	hclust.corr.ave	0.81455
no.norm	standardized	ROW	T2	100	T2 100	hclust.corr.ward	0.852295
no.norm	standardized	ROW	T2	100	T2 100	hclust.eucl.ave	0.844249
no.norm	standardized	ROW	T2	100	T2 100	hclust.eucl.ward	0.839719
no.norm	standardized	ROW	T2	100	T2 100	hclust.manh.ave	0.839619
no.norm	standardized	ROW	T2	100	T2 100	hclust.manh.ward	0.839613
no.norm	standardized	ROW	T2	100	T2 100	kmeans	0.844812
no.norm	standardized	ROW	T2	100	T2 100	Mclust	0.850025
no.norm	standardized	ROW	T2	100	T2 100	PAM.corr	0.79976
no.norm	standardized	ROW	T2	100	T2 100	PAM.eucl	0.806049
no.norm	standardized	ROW	T2	100	T2 100	SOM	0.829313
no.norm	standardized	ROW	T2	1000	T2 1000	hclust.corr.ave	0.79882
no.norm	standardized	ROW	T2	1000	T2 1000	hclust.corr.ward	0.834451
no.norm	standardized	ROW	T2	1000	T2 1000	hclust.eucl.ave	0.609034
no.norm	standardized	ROW	T2	1000	T2 1000	hclust.eucl.ward	0.815737
no.norm	standardized	ROW	T2	1000	T2 1000	hclust.manh.ave	0.620577
no.norm	standardized	ROW	T2	1000	T2 1000	hclust.manh.ward	0.802526
no.norm	standardized	ROW	T2	1000	T2 1000	kmeans	0.762595
no.norm	standardized	ROW	T2	1000	T2 1000	PAM.corr	0.747478
no.norm	standardized	ROW	T2	1000	T2 1000	PAM.eucl	0.741082
no.norm	standardized	ROW	T2	1000	T2 1000	SOM	0.776163
no.norm	standardized	ROW	T2	15	T2 15	hclust.corr.ave	0.563368
no.norm	standardized	ROW	T2	15	T2 15	hclust.corr.ward	0.603329
no.norm	standardized	ROW	T2	15	T2 15	hclust.eucl.ave	0.767194
no.norm	standardized	ROW	T2	15	T2 15	hclust.eucl.ward	0.774665
no.norm	standardized	ROW	T2	15	T2 15	hclust.manh.ave	0.758985
no.norm	standardized	ROW	T2	15	T2 15	hclust.manh.ward	0.779614
no.norm	standardized	ROW	T2	15	T2 15	kmeans	0.730737
no.norm	standardized	ROW	T2	15	T2 15	Mclust	0.731109
no.norm	standardized	ROW	T2	15	T2 15	PAM.corr	0.556132
no.norm	standardized	ROW	T2	15	T2 15	PAM.eucl	0.750699
no.norm	standardized	ROW	T2	15	T2 15	SOM	0.735434
no.norm	standardized	SVD	M	100	M 100	hclust.corr.ave	0.461949
no.norm	standardized	SVD	M	100	M 100	hclust.corr.ward	0.545773
no.norm	standardized	SVD	M	100	M 100	hclust.eucl.ave	0.305688
no.norm	standardized	SVD	M	100	M 100	hclust.eucl.ward	0.447559
no.norm	standardized	SVD	M	100	M 100	hclust.manh.ave	0.320952
no.norm	standardized	SVD	M	100	M 100	hclust.manh.ward	0.459819
no.norm	standardized	SVD	M	100	M 100	kmeans	0.44444
no.norm	standardized	SVD	M	100	M 100	Mclust	0.387963
no.norm	standardized	SVD	M	100	M 100	PAM.corr	0.468234
no.norm	standardized	SVD	M	100	M 100	PAM.eucl	0.456225
no.norm	standardized	SVD	M	100	M 100	SOM	0.469634
no.norm	standardized	SVD	M	1000	M 1000	hclust.corr.ave	0.635714
no.norm	standardized	SVD	M	1000	M 1000	hclust.corr.ward	0.658653
no.norm	standardized	SVD	M	1000	M 1000	hclust.eucl.ave	0.283019
no.norm	standardized	SVD	M	1000	M 1000	hclust.eucl.ward	0.576099
no.norm	standardized	SVD	M	1000	M 1000	hclust.manh.ave	0.342645
no.norm	standardized	SVD	M	1000	M 1000	hclust.manh.ward	0.569683
no.norm	standardized	SVD	M	1000	M 1000	kmeans	0.589094
no.norm	standardized	SVD	M	1000	M 1000	PAM.corr	0.638363
no.norm	standardized	SVD	M	1000	M 1000	PAM.eucl	0.468933
no.norm	standardized	SVD	M	1000	M 1000	SOM	0.544694
no.norm	standardized	SVD	M	15	M 15	hclust.corr.ave	0.469167
no.norm	standardized	SVD	M	15	M 15	hclust.corr.ward	0.446238
no.norm	standardized	SVD	M	15	M 15	hclust.eucl.ave	0.267052
no.norm	standardized	SVD	M	15	M 15	hclust.eucl.ward	0.467654
no.norm	standardized	SVD	M	15	M 15	hclust.manh.ave	0.257681
no.norm	standardized	SVD	M	15	M 15	hclust.manh.ward	0.411234
no.norm	standardized	SVD	M	15	M 15	kmeans	0.484473
no.norm	standardized	SVD	M	15	M 15	Mclust	0.401782
no.norm	standardized	SVD	M	15	M 15	PAM.corr	0.446302
no.norm	standardized	SVD	M	15	M 15	PAM.eucl	0.386937
no.norm	standardized	SVD	M	15	M 15	SOM	0.441934
no.norm	standardized	SVD	Mdiff	100	Mdiff 100	hclust.corr.ave	0.801219
no.norm	standardized	SVD	Mdiff	100	Mdiff 100	hclust.corr.ward	0.796783
no.norm	standardized	SVD	Mdiff	100	Mdiff 100	hclust.eucl.ave	0.83251
no.norm	standardized	SVD	Mdiff	100	Mdiff 100	hclust.eucl.ward	0.790328
no.norm	standardized	SVD	Mdiff	100	Mdiff 100	hclust.manh.ave	0.754978
no.norm	standardized	SVD	Mdiff	100	Mdiff 100	hclust.manh.ward	0.787646
no.norm	standardized	SVD	Mdiff	100	Mdiff 100	kmeans	0.743493
no.norm	standardized	SVD	Mdiff	100	Mdiff 100	Mclust	0.773029
no.norm	standardized	SVD	Mdiff	100	Mdiff 100	PAM.corr	0.75923
no.norm	standardized	SVD	Mdiff	100	Mdiff 100	PAM.eucl	0.783042
no.norm	standardized	SVD	Mdiff	100	Mdiff 100	SOM	0.766029
no.norm	standardized	SVD	Mdiff	1000	Mdiff 1000	hclust.corr.ave	0.732605
no.norm	standardized	SVD	Mdiff	1000	Mdiff 1000	hclust.corr.ward	0.80739
no.norm	standardized	SVD	Mdiff	1000	Mdiff 1000	hclust.eucl.ave	0.658809
no.norm	standardized	SVD	Mdiff	1000	Mdiff 1000	hclust.eucl.ward	0.755344
no.norm	standardized	SVD	Mdiff	1000	Mdiff 1000	hclust.manh.ave	0.697993
no.norm	standardized	SVD	Mdiff	1000	Mdiff 1000	hclust.manh.ward	0.725718
no.norm	standardized	SVD	Mdiff	1000	Mdiff 1000	kmeans	0.794631
no.norm	standardized	SVD	Mdiff	1000	Mdiff 1000	PAM.corr	0.68464
no.norm	standardized	SVD	Mdiff	1000	Mdiff 1000	PAM.eucl	0.702855
no.norm	standardized	SVD	Mdiff	1000	Mdiff 1000	SOM	0.761935
no.norm	standardized	SVD	Mdiff	15	Mdiff 15	hclust.corr.ave	0.47492
no.norm	standardized	SVD	Mdiff	15	Mdiff 15	hclust.corr.ward	0.467148
no.norm	standardized	SVD	Mdiff	15	Mdiff 15	hclust.eucl.ave	0.785636
no.norm	standardized	SVD	Mdiff	15	Mdiff 15	hclust.eucl.ward	0.769075
no.norm	standardized	SVD	Mdiff	15	Mdiff 15	hclust.manh.ave	0.786424
no.norm	standardized	SVD	Mdiff	15	Mdiff 15	hclust.manh.ward	0.765461
no.norm	standardized	SVD	Mdiff	15	Mdiff 15	kmeans	0.74586
no.norm	standardized	SVD	Mdiff	15	Mdiff 15	Mclust	0.781554
no.norm	standardized	SVD	Mdiff	15	Mdiff 15	PAM.corr	0.423818
no.norm	standardized	SVD	Mdiff	15	Mdiff 15	PAM.eucl	0.735823
no.norm	standardized	SVD	Mdiff	15	Mdiff 15	SOM	0.731512
no.norm	standardized	SVD	NONE	all	NONE	hclust.corr.ave	0.587934
no.norm	standardized	SVD	NONE	all	NONE	hclust.corr.ward	0.622219
no.norm	standardized	SVD	NONE	all	NONE	hclust.eucl.ave	0.105095
no.norm	standardized	SVD	NONE	all	NONE	hclust.eucl.ward	0.365286
no.norm	standardized	SVD	NONE	all	NONE	hclust.manh.ave	0.138832
no.norm	standardized	SVD	NONE	all	NONE	hclust.manh.ward	0.364503
no.norm	standardized	SVD	NONE	all	NONE	kmeans	0.385184
no.norm	standardized	SVD	NONE	all	NONE	PAM.corr	0.557243
no.norm	standardized	SVD	NONE	all	NONE	PAM.eucl	0.365702
no.norm	standardized	SVD	NONE	all	NONE	SOM	0.419973
no.norm	standardized	SVD	PC	15	PC 15	hclust.corr.ave	0.421942
no.norm	standardized	SVD	PC	15	PC 15	hclust.corr.ward	0.64825
no.norm	standardized	SVD	PC	15	PC 15	hclust.eucl.ave	0.253981
no.norm	standardized	SVD	PC	15	PC 15	hclust.eucl.ward	0.529074
no.norm	standardized	SVD	PC	15	PC 15	hclust.manh.ave	0.227462
no.norm	standardized	SVD	PC	15	PC 15	hclust.manh.ward	0.521566
no.norm	standardized	SVD	PC	15	PC 15	kmeans	0.571608
no.norm	standardized	SVD	PC	15	PC 15	Mclust	0.560429
no.norm	standardized	SVD	PC	15	PC 15	PAM.corr	0.627586
no.norm	standardized	SVD	PC	15	PC 15	PAM.eucl	0.540243
no.norm	standardized	SVD	PC	15	PC 15	SOM	0.479718
no.norm	standardized	SVD	PC	3	PC 3	hclust.corr.ave	0.22286
no.norm	standardized	SVD	PC	3	PC 3	hclust.corr.ward	0.22985
no.norm	standardized	SVD	PC	3	PC 3	hclust.eucl.ave	0.536338
no.norm	standardized	SVD	PC	3	PC 3	hclust.eucl.ward	0.508183
no.norm	standardized	SVD	PC	3	PC 3	hclust.manh.ave	0.456038
no.norm	standardized	SVD	PC	3	PC 3	hclust.manh.ward	0.516009
no.norm	standardized	SVD	PC	3	PC 3	kmeans	0.54608
no.norm	standardized	SVD	PC	3	PC 3	Mclust	0.591466
no.norm	standardized	SVD	PC	3	PC 3	PAM.corr	0.229588
no.norm	standardized	SVD	PC	3	PC 3	PAM.eucl	0.536242
no.norm	standardized	SVD	PC	3	PC 3	SOM	0.50562
no.norm	standardized	SVD	PC	5	PC 5	hclust.corr.ave	0.425364
no.norm	standardized	SVD	PC	5	PC 5	hclust.corr.ward	0.479436
no.norm	standardized	SVD	PC	5	PC 5	hclust.eucl.ave	0.49728
no.norm	standardized	SVD	PC	5	PC 5	hclust.eucl.ward	0.48734
no.norm	standardized	SVD	PC	5	PC 5	hclust.manh.ave	0.492911
no.norm	standardized	SVD	PC	5	PC 5	hclust.manh.ward	0.494882
no.norm	standardized	SVD	PC	5	PC 5	kmeans	0.511231
no.norm	standardized	SVD	PC	5	PC 5	Mclust	0.573584
no.norm	standardized	SVD	PC	5	PC 5	PAM.corr	0.479393
no.norm	standardized	SVD	PC	5	PC 5	PAM.eucl	0.477505
no.norm	standardized	SVD	PC	5	PC 5	SOM	0.513555
no.norm	standardized	SVD	STD	100	STD 100	hclust.corr.ave	0.566183
no.norm	standardized	SVD	STD	100	STD 100	hclust.corr.ward	0.614462
no.norm	standardized	SVD	STD	100	STD 100	hclust.eucl.ave	0.533628
no.norm	standardized	SVD	STD	100	STD 100	hclust.eucl.ward	0.622265
no.norm	standardized	SVD	STD	100	STD 100	hclust.manh.ave	0.573502
no.norm	standardized	SVD	STD	100	STD 100	hclust.manh.ward	0.599621
no.norm	standardized	SVD	STD	100	STD 100	kmeans	0.652814
no.norm	standardized	SVD	STD	100	STD 100	Mclust	0.565169
no.norm	standardized	SVD	STD	100	STD 100	PAM.corr	0.59352
no.norm	standardized	SVD	STD	100	STD 100	PAM.eucl	0.622676
no.norm	standardized	SVD	STD	100	STD 100	SOM	0.598147
no.norm	standardized	SVD	STD	1000	STD 1000	hclust.corr.ave	0.591392
no.norm	standardized	SVD	STD	1000	STD 1000	hclust.corr.ward	0.676978
no.norm	standardized	SVD	STD	1000	STD 1000	hclust.eucl.ave	0.404626
no.norm	standardized	SVD	STD	1000	STD 1000	hclust.eucl.ward	0.619818
no.norm	standardized	SVD	STD	1000	STD 1000	hclust.manh.ave	0.396821
no.norm	standardized	SVD	STD	1000	STD 1000	hclust.manh.ward	0.66967
no.norm	standardized	SVD	STD	1000	STD 1000	kmeans	0.666374
no.norm	standardized	SVD	STD	1000	STD 1000	PAM.corr	0.65915
no.norm	standardized	SVD	STD	1000	STD 1000	PAM.eucl	0.528741
no.norm	standardized	SVD	STD	1000	STD 1000	SOM	0.580968
no.norm	standardized	SVD	STD	15	STD 15	hclust.corr.ave	0.457385
no.norm	standardized	SVD	STD	15	STD 15	hclust.corr.ward	0.571139
no.norm	standardized	SVD	STD	15	STD 15	hclust.eucl.ave	0.484561
no.norm	standardized	SVD	STD	15	STD 15	hclust.eucl.ward	0.510209
no.norm	standardized	SVD	STD	15	STD 15	hclust.manh.ave	0.467425
no.norm	standardized	SVD	STD	15	STD 15	hclust.manh.ward	0.446229
no.norm	standardized	SVD	STD	15	STD 15	kmeans	0.508944
no.norm	standardized	SVD	STD	15	STD 15	Mclust	0.547367
no.norm	standardized	SVD	STD	15	STD 15	PAM.corr	0.543851
no.norm	standardized	SVD	STD	15	STD 15	PAM.eucl	0.508866
no.norm	standardized	SVD	STD	15	STD 15	SOM	0.545498
no.norm	standardized	SVD	STD	1500	STD 1500	hclust.corr.ave	0.563444
no.norm	standardized	SVD	STD	1500	STD 1500	hclust.corr.ward	0.682767
no.norm	standardized	SVD	STD	1500	STD 1500	hclust.eucl.ave	0.391751
no.norm	standardized	SVD	STD	1500	STD 1500	hclust.eucl.ward	0.645501
no.norm	standardized	SVD	STD	1500	STD 1500	hclust.manh.ave	0.427444
no.norm	standardized	SVD	STD	1500	STD 1500	hclust.manh.ward	0.625044
no.norm	standardized	SVD	STD	1500	STD 1500	kmeans	0.617517
no.norm	standardized	SVD	STD	1500	STD 1500	PAM.corr	0.67391
no.norm	standardized	SVD	STD	1500	STD 1500	PAM.eucl	0.529836
no.norm	standardized	SVD	STD	1500	STD 1500	SOM	0.544284
no.norm	standardized	SVD	STD	300	STD 300	hclust.corr.ave	0.63345
no.norm	standardized	SVD	STD	300	STD 300	hclust.corr.ward	0.662266
no.norm	standardized	SVD	STD	300	STD 300	hclust.eucl.ave	0.467668
no.norm	standardized	SVD	STD	300	STD 300	hclust.eucl.ward	0.613927
no.norm	standardized	SVD	STD	300	STD 300	hclust.manh.ave	0.503148
no.norm	standardized	SVD	STD	300	STD 300	hclust.manh.ward	0.649159
no.norm	standardized	SVD	STD	300	STD 300	kmeans	0.640641
no.norm	standardized	SVD	STD	300	STD 300	Mclust	0.627154
no.norm	standardized	SVD	STD	300	STD 300	PAM.corr	0.610342
no.norm	standardized	SVD	STD	300	STD 300	PAM.eucl	0.612513
no.norm	standardized	SVD	STD	300	STD 300	SOM	0.655279
no.norm	standardized	SVD	STD	500	STD 500	hclust.corr.ave	0.620786
no.norm	standardized	SVD	STD	500	STD 500	hclust.corr.ward	0.689859
no.norm	standardized	SVD	STD	500	STD 500	hclust.eucl.ave	0.379991
no.norm	standardized	SVD	STD	500	STD 500	hclust.eucl.ward	0.644506
no.norm	standardized	SVD	STD	500	STD 500	hclust.manh.ave	0.444257
no.norm	standardized	SVD	STD	500	STD 500	hclust.manh.ward	0.658377
no.norm	standardized	SVD	STD	500	STD 500	kmeans	0.699658
no.norm	standardized	SVD	STD	500	STD 500	Mclust	0.652019
no.norm	standardized	SVD	STD	500	STD 500	PAM.corr	0.66276
no.norm	standardized	SVD	STD	500	STD 500	PAM.eucl	0.638292
no.norm	standardized	SVD	STD	500	STD 500	SOM	0.586498
no.norm	standardized	SVD	T1	100	T1 100	hclust.corr.ave	0.392626
no.norm	standardized	SVD	T1	100	T1 100	hclust.corr.ward	0.393244
no.norm	standardized	SVD	T1	100	T1 100	hclust.eucl.ave	0.152179
no.norm	standardized	SVD	T1	100	T1 100	hclust.eucl.ward	0.418379
no.norm	standardized	SVD	T1	100	T1 100	hclust.manh.ave	0.184593
no.norm	standardized	SVD	T1	100	T1 100	hclust.manh.ward	0.410661
no.norm	standardized	SVD	T1	100	T1 100	kmeans	0.411848
no.norm	standardized	SVD	T1	100	T1 100	Mclust	0.414303
no.norm	standardized	SVD	T1	100	T1 100	PAM.corr	0.395067
no.norm	standardized	SVD	T1	100	T1 100	PAM.eucl	0.366986
no.norm	standardized	SVD	T1	100	T1 100	SOM	0.360084
no.norm	standardized	SVD	T1	1000	T1 1000	hclust.corr.ave	0.334536
no.norm	standardized	SVD	T1	1000	T1 1000	hclust.corr.ward	0.444162
no.norm	standardized	SVD	T1	1000	T1 1000	hclust.eucl.ave	0.193277
no.norm	standardized	SVD	T1	1000	T1 1000	hclust.eucl.ward	0.345761
no.norm	standardized	SVD	T1	1000	T1 1000	hclust.manh.ave	0.185174
no.norm	standardized	SVD	T1	1000	T1 1000	hclust.manh.ward	0.373038
no.norm	standardized	SVD	T1	1000	T1 1000	kmeans	0.362282
no.norm	standardized	SVD	T1	1000	T1 1000	PAM.corr	0.435185
no.norm	standardized	SVD	T1	1000	T1 1000	PAM.eucl	0.334026
no.norm	standardized	SVD	T1	1000	T1 1000	SOM	0.35756
no.norm	standardized	SVD	T1	15	T1 15	hclust.corr.ave	0.230088
no.norm	standardized	SVD	T1	15	T1 15	hclust.corr.ward	0.269646
no.norm	standardized	SVD	T1	15	T1 15	hclust.eucl.ave	0.0714581
no.norm	standardized	SVD	T1	15	T1 15	hclust.eucl.ward	0.246827
no.norm	standardized	SVD	T1	15	T1 15	hclust.manh.ave	0.118612
no.norm	standardized	SVD	T1	15	T1 15	hclust.manh.ward	0.232437
no.norm	standardized	SVD	T1	15	T1 15	kmeans	0.242746
no.norm	standardized	SVD	T1	15	T1 15	Mclust	0.184767
no.norm	standardized	SVD	T1	15	T1 15	PAM.corr	0.233979
no.norm	standardized	SVD	T1	15	T1 15	PAM.eucl	0.196821
no.norm	standardized	SVD	T1	15	T1 15	SOM	0.252114
no.norm	standardized	SVD	T2	100	T2 100	hclust.corr.ave	0.82336
no.norm	standardized	SVD	T2	100	T2 100	hclust.corr.ward	0.856851
no.norm	standardized	SVD	T2	100	T2 100	hclust.eucl.ave	0.839616
no.norm	standardized	SVD	T2	100	T2 100	hclust.eucl.ward	0.844276
no.norm	standardized	SVD	T2	100	T2 100	hclust.manh.ave	0.844253
no.norm	standardized	SVD	T2	100	T2 100	hclust.manh.ward	0.839613
no.norm	standardized	SVD	T2	100	T2 100	kmeans	0.849369
no.norm	standardized	SVD	T2	100	T2 100	Mclust	0.850025
no.norm	standardized	SVD	T2	100	T2 100	PAM.corr	0.804317
no.norm	standardized	SVD	T2	100	T2 100	PAM.eucl	0.814935
no.norm	standardized	SVD	T2	100	T2 100	SOM	0.824343
no.norm	standardized	SVD	T2	1000	T2 1000	hclust.corr.ave	0.785149
no.norm	standardized	SVD	T2	1000	T2 1000	hclust.corr.ward	0.817637
no.norm	standardized	SVD	T2	1000	T2 1000	hclust.eucl.ave	0.597747
no.norm	standardized	SVD	T2	1000	T2 1000	hclust.eucl.ward	0.754519
no.norm	standardized	SVD	T2	1000	T2 1000	hclust.manh.ave	0.597824
no.norm	standardized	SVD	T2	1000	T2 1000	hclust.manh.ward	0.745457
no.norm	standardized	SVD	T2	1000	T2 1000	kmeans	0.767819
no.norm	standardized	SVD	T2	1000	T2 1000	PAM.corr	0.751731
no.norm	standardized	SVD	T2	1000	T2 1000	PAM.eucl	0.707778
no.norm	standardized	SVD	T2	1000	T2 1000	SOM	0.75573
no.norm	standardized	SVD	T2	15	T2 15	hclust.corr.ave	0.564159
no.norm	standardized	SVD	T2	15	T2 15	hclust.corr.ward	0.566286
no.norm	standardized	SVD	T2	15	T2 15	hclust.eucl.ave	0.754098
no.norm	standardized	SVD	T2	15	T2 15	hclust.eucl.ward	0.771059
no.norm	standardized	SVD	T2	15	T2 15	hclust.manh.ave	0.754961
no.norm	standardized	SVD	T2	15	T2 15	hclust.manh.ward	0.764854
no.norm	standardized	SVD	T2	15	T2 15	kmeans	0.738866
no.norm	standardized	SVD	T2	15	T2 15	Mclust	0.755141
no.norm	standardized	SVD	T2	15	T2 15	PAM.corr	0.562376
no.norm	standardized	SVD	T2	15	T2 15	PAM.eucl	0.758975
no.norm	standardized	SVD	T2	15	T2 15	SOM	0.7203
norm.pt	non-standardized	ROW	M	100	M 100	hclust.corr.ave	0.26884
norm.pt	non-standardized	ROW	M	100	M 100	hclust.corr.ward	0.51504
norm.pt	non-standardized	ROW	M	100	M 100	hclust.eucl.ave	0.383846
norm.pt	non-standardized	ROW	M	100	M 100	hclust.eucl.ward	0.49808
norm.pt	non-standardized	ROW	M	100	M 100	hclust.manh.ave	0.368054
norm.pt	non-standardized	ROW	M	100	M 100	hclust.manh.ward	0.495621
norm.pt	non-standardized	ROW	M	100	M 100	kmeans	0.487365
norm.pt	non-standardized	ROW	M	100	M 100	Mclust	0.461251
norm.pt	non-standardized	ROW	M	100	M 100	PAM.corr	0.513732
norm.pt	non-standardized	ROW	M	100	M 100	PAM.eucl	0.445361
norm.pt	non-standardized	ROW	M	100	M 100	SOM	0.517745
norm.pt	non-standardized	ROW	M	1000	M 1000	hclust.corr.ave	0.608448
norm.pt	non-standardized	ROW	M	1000	M 1000	hclust.corr.ward	0.676813
norm.pt	non-standardized	ROW	M	1000	M 1000	hclust.eucl.ave	0.608566
norm.pt	non-standardized	ROW	M	1000	M 1000	hclust.eucl.ward	0.66337
norm.pt	non-standardized	ROW	M	1000	M 1000	hclust.manh.ave	0.582439
norm.pt	non-standardized	ROW	M	1000	M 1000	hclust.manh.ward	0.679893
norm.pt	non-standardized	ROW	M	1000	M 1000	kmeans	0.732956
norm.pt	non-standardized	ROW	M	1000	M 1000	PAM.corr	0.672333
norm.pt	non-standardized	ROW	M	1000	M 1000	PAM.eucl	0.631712
norm.pt	non-standardized	ROW	M	1000	M 1000	SOM	0.630583
norm.pt	non-standardized	ROW	M	15	M 15	hclust.corr.ave	0.448707
norm.pt	non-standardized	ROW	M	15	M 15	hclust.corr.ward	0.427313
norm.pt	non-standardized	ROW	M	15	M 15	hclust.eucl.ave	0.292754
norm.pt	non-standardized	ROW	M	15	M 15	hclust.eucl.ward	0.440312
norm.pt	non-standardized	ROW	M	15	M 15	hclust.manh.ave	0.241143
norm.pt	non-standardized	ROW	M	15	M 15	hclust.manh.ward	0.490758
norm.pt	non-standardized	ROW	M	15	M 15	kmeans	0.368604
norm.pt	non-standardized	ROW	M	15	M 15	Mclust	0.40848
norm.pt	non-standardized	ROW	M	15	M 15	PAM.corr	0.429812
norm.pt	non-standardized	ROW	M	15	M 15	PAM.eucl	0.38269
norm.pt	non-standardized	ROW	M	15	M 15	SOM	0.33605
norm.pt	non-standardized	ROW	Mdiff	100	Mdiff 100	hclust.corr.ave	0.751042
norm.pt	non-standardized	ROW	Mdiff	100	Mdiff 100	hclust.corr.ward	0.73325
norm.pt	non-standardized	ROW	Mdiff	100	Mdiff 100	hclust.eucl.ave	0.787093
norm.pt	non-standardized	ROW	Mdiff	100	Mdiff 100	hclust.eucl.ward	0.821941
norm.pt	non-standardized	ROW	Mdiff	100	Mdiff 100	hclust.manh.ave	0.814061
norm.pt	non-standardized	ROW	Mdiff	100	Mdiff 100	hclust.manh.ward	0.811986
norm.pt	non-standardized	ROW	Mdiff	100	Mdiff 100	kmeans	0.832405
norm.pt	non-standardized	ROW	Mdiff	100	Mdiff 100	Mclust	0.81164
norm.pt	non-standardized	ROW	Mdiff	100	Mdiff 100	PAM.corr	0.658185
norm.pt	non-standardized	ROW	Mdiff	100	Mdiff 100	PAM.eucl	0.76322
norm.pt	non-standardized	ROW	Mdiff	100	Mdiff 100	SOM	0.802652
norm.pt	non-standardized	ROW	Mdiff	1000	Mdiff 1000	hclust.corr.ave	0.617376
norm.pt	non-standardized	ROW	Mdiff	1000	Mdiff 1000	hclust.corr.ward	0.797739
norm.pt	non-standardized	ROW	Mdiff	1000	Mdiff 1000	hclust.eucl.ave	0.773003
norm.pt	non-standardized	ROW	Mdiff	1000	Mdiff 1000	hclust.eucl.ward	0.787332
norm.pt	non-standardized	ROW	Mdiff	1000	Mdiff 1000	hclust.manh.ave	0.801274
norm.pt	non-standardized	ROW	Mdiff	1000	Mdiff 1000	hclust.manh.ward	0.848381
norm.pt	non-standardized	ROW	Mdiff	1000	Mdiff 1000	kmeans	0.756867
norm.pt	non-standardized	ROW	Mdiff	1000	Mdiff 1000	PAM.corr	0.719345
norm.pt	non-standardized	ROW	Mdiff	1000	Mdiff 1000	PAM.eucl	0.753579
norm.pt	non-standardized	ROW	Mdiff	1000	Mdiff 1000	SOM	0.786212
norm.pt	non-standardized	ROW	Mdiff	15	Mdiff 15	hclust.corr.ave	0.482235
norm.pt	non-standardized	ROW	Mdiff	15	Mdiff 15	hclust.corr.ward	0.543185
norm.pt	non-standardized	ROW	Mdiff	15	Mdiff 15	hclust.eucl.ave	0.720516
norm.pt	non-standardized	ROW	Mdiff	15	Mdiff 15	hclust.eucl.ward	0.7617
norm.pt	non-standardized	ROW	Mdiff	15	Mdiff 15	hclust.manh.ave	0.777845
norm.pt	non-standardized	ROW	Mdiff	15	Mdiff 15	hclust.manh.ward	0.767686
norm.pt	non-standardized	ROW	Mdiff	15	Mdiff 15	kmeans	0.756847
norm.pt	non-standardized	ROW	Mdiff	15	Mdiff 15	Mclust	0.736646
norm.pt	non-standardized	ROW	Mdiff	15	Mdiff 15	PAM.corr	0.518988
norm.pt	non-standardized	ROW	Mdiff	15	Mdiff 15	PAM.eucl	0.757722
norm.pt	non-standardized	ROW	Mdiff	15	Mdiff 15	SOM	0.736143
norm.pt	non-standardized	ROW	NONE	all	NONE	hclust.corr.ave	0.585517
norm.pt	non-standardized	ROW	NONE	all	NONE	hclust.corr.ward	0.701632
norm.pt	non-standardized	ROW	NONE	all	NONE	hclust.eucl.ave	0.287843
norm.pt	non-standardized	ROW	NONE	all	NONE	hclust.eucl.ward	0.771789
norm.pt	non-standardized	ROW	NONE	all	NONE	hclust.manh.ave	0.407211
norm.pt	non-standardized	ROW	NONE	all	NONE	hclust.manh.ward	0.667069
norm.pt	non-standardized	ROW	NONE	all	NONE	kmeans	0.71833
norm.pt	non-standardized	ROW	NONE	all	NONE	PAM.corr	0.68042
norm.pt	non-standardized	ROW	NONE	all	NONE	PAM.eucl	0.626991
norm.pt	non-standardized	ROW	NONE	all	NONE	SOM	0.694422
norm.pt	non-standardized	ROW	PC	15	PC 15	hclust.corr.ave	0.660635
norm.pt	non-standardized	ROW	PC	15	PC 15	hclust.corr.ward	0.719735
norm.pt	non-standardized	ROW	PC	15	PC 15	hclust.eucl.ave	0.370576
norm.pt	non-standardized	ROW	PC	15	PC 15	hclust.eucl.ward	0.70945
norm.pt	non-standardized	ROW	PC	15	PC 15	hclust.manh.ave	0.312779
norm.pt	non-standardized	ROW	PC	15	PC 15	hclust.manh.ward	0.691813
norm.pt	non-standardized	ROW	PC	15	PC 15	kmeans	0.776197
norm.pt	non-standardized	ROW	PC	15	PC 15	Mclust	0.742005
norm.pt	non-standardized	ROW	PC	15	PC 15	PAM.corr	0.708948
norm.pt	non-standardized	ROW	PC	15	PC 15	PAM.eucl	0.695065
norm.pt	non-standardized	ROW	PC	15	PC 15	SOM	0.698985
norm.pt	non-standardized	ROW	PC	3	PC 3	hclust.corr.ave	0.481522
norm.pt	non-standardized	ROW	PC	3	PC 3	hclust.corr.ward	0.487738
norm.pt	non-standardized	ROW	PC	3	PC 3	hclust.eucl.ave	0.531866
norm.pt	non-standardized	ROW	PC	3	PC 3	hclust.eucl.ward	0.643598
norm.pt	non-standardized	ROW	PC	3	PC 3	hclust.manh.ave	0.564219
norm.pt	non-standardized	ROW	PC	3	PC 3	hclust.manh.ward	0.659385
norm.pt	non-standardized	ROW	PC	3	PC 3	kmeans	0.609405
norm.pt	non-standardized	ROW	PC	3	PC 3	Mclust	0.684421
norm.pt	non-standardized	ROW	PC	3	PC 3	PAM.corr	0.485795
norm.pt	non-standardized	ROW	PC	3	PC 3	PAM.eucl	0.613327
norm.pt	non-standardized	ROW	PC	3	PC 3	SOM	0.601695
norm.pt	non-standardized	ROW	PC	5	PC 5	hclust.corr.ave	0.52739
norm.pt	non-standardized	ROW	PC	5	PC 5	hclust.corr.ward	0.573943
norm.pt	non-standardized	ROW	PC	5	PC 5	hclust.eucl.ave	0.643774
norm.pt	non-standardized	ROW	PC	5	PC 5	hclust.eucl.ward	0.675364
norm.pt	non-standardized	ROW	PC	5	PC 5	hclust.manh.ave	0.628445
norm.pt	non-standardized	ROW	PC	5	PC 5	hclust.manh.ward	0.617351
norm.pt	non-standardized	ROW	PC	5	PC 5	kmeans	0.622639
norm.pt	non-standardized	ROW	PC	5	PC 5	Mclust	0.649938
norm.pt	non-standardized	ROW	PC	5	PC 5	PAM.corr	0.545154
norm.pt	non-standardized	ROW	PC	5	PC 5	PAM.eucl	0.636063
norm.pt	non-standardized	ROW	PC	5	PC 5	SOM	0.580865
norm.pt	non-standardized	ROW	STD	100	STD 100	hclust.corr.ave	0.544404
norm.pt	non-standardized	ROW	STD	100	STD 100	hclust.corr.ward	0.646698
norm.pt	non-standardized	ROW	STD	100	STD 100	hclust.eucl.ave	0.612391
norm.pt	non-standardized	ROW	STD	100	STD 100	hclust.eucl.ward	0.609642
norm.pt	non-standardized	ROW	STD	100	STD 100	hclust.manh.ave	0.595762
norm.pt	non-standardized	ROW	STD	100	STD 100	hclust.manh.ward	0.650459
norm.pt	non-standardized	ROW	STD	100	STD 100	kmeans	0.625253
norm.pt	non-standardized	ROW	STD	100	STD 100	Mclust	0.6225
norm.pt	non-standardized	ROW	STD	100	STD 100	PAM.corr	0.610352
norm.pt	non-standardized	ROW	STD	100	STD 100	PAM.eucl	0.591317
norm.pt	non-standardized	ROW	STD	100	STD 100	SOM	0.651132
norm.pt	non-standardized	ROW	STD	1000	STD 1000	hclust.corr.ave	0.59467
norm.pt	non-standardized	ROW	STD	1000	STD 1000	hclust.corr.ward	0.661727
norm.pt	non-standardized	ROW	STD	1000	STD 1000	hclust.eucl.ave	0.555343
norm.pt	non-standardized	ROW	STD	1000	STD 1000	hclust.eucl.ward	0.643176
norm.pt	non-standardized	ROW	STD	1000	STD 1000	hclust.manh.ave	0.516114
norm.pt	non-standardized	ROW	STD	1000	STD 1000	hclust.manh.ward	0.733879
norm.pt	non-standardized	ROW	STD	1000	STD 1000	kmeans	0.736262
norm.pt	non-standardized	ROW	STD	1000	STD 1000	PAM.corr	0.677488
norm.pt	non-standardized	ROW	STD	1000	STD 1000	PAM.eucl	0.608088
norm.pt	non-standardized	ROW	STD	1000	STD 1000	SOM	0.654667
norm.pt	non-standardized	ROW	STD	15	STD 15	hclust.corr.ave	0.36841
norm.pt	non-standardized	ROW	STD	15	STD 15	hclust.corr.ward	0.424815
norm.pt	non-standardized	ROW	STD	15	STD 15	hclust.eucl.ave	0.497314
norm.pt	non-standardized	ROW	STD	15	STD 15	hclust.eucl.ward	0.547538
norm.pt	non-standardized	ROW	STD	15	STD 15	hclust.manh.ave	0.549685
norm.pt	non-standardized	ROW	STD	15	STD 15	hclust.manh.ward	0.552918
norm.pt	non-standardized	ROW	STD	15	STD 15	kmeans	0.564437
norm.pt	non-standardized	ROW	STD	15	STD 15	Mclust	0.606367
norm.pt	non-standardized	ROW	STD	15	STD 15	PAM.corr	0.396575
norm.pt	non-standardized	ROW	STD	15	STD 15	PAM.eucl	0.61034
norm.pt	non-standardized	ROW	STD	15	STD 15	SOM	0.604398
norm.pt	non-standardized	ROW	STD	1500	STD 1500	hclust.corr.ave	0.601949
norm.pt	non-standardized	ROW	STD	1500	STD 1500	hclust.corr.ward	0.695751
norm.pt	non-standardized	ROW	STD	1500	STD 1500	hclust.eucl.ave	0.519641
norm.pt	non-standardized	ROW	STD	1500	STD 1500	hclust.eucl.ward	0.677582
norm.pt	non-standardized	ROW	STD	1500	STD 1500	hclust.manh.ave	0.546383
norm.pt	non-standardized	ROW	STD	1500	STD 1500	hclust.manh.ward	0.691187
norm.pt	non-standardized	ROW	STD	1500	STD 1500	kmeans	0.725902
norm.pt	non-standardized	ROW	STD	1500	STD 1500	PAM.corr	0.69988
norm.pt	non-standardized	ROW	STD	1500	STD 1500	PAM.eucl	0.652874
norm.pt	non-standardized	ROW	STD	1500	STD 1500	SOM	0.666627
norm.pt	non-standardized	ROW	STD	300	STD 300	hclust.corr.ave	0.568287
norm.pt	non-standardized	ROW	STD	300	STD 300	hclust.corr.ward	0.672862
norm.pt	non-standardized	ROW	STD	300	STD 300	hclust.eucl.ave	0.554298
norm.pt	non-standardized	ROW	STD	300	STD 300	hclust.eucl.ward	0.640918
norm.pt	non-standardized	ROW	STD	300	STD 300	hclust.manh.ave	0.549824
norm.pt	non-standardized	ROW	STD	300	STD 300	hclust.manh.ward	0.70619
norm.pt	non-standardized	ROW	STD	300	STD 300	kmeans	0.662855
norm.pt	non-standardized	ROW	STD	300	STD 300	Mclust	0.686432
norm.pt	non-standardized	ROW	STD	300	STD 300	PAM.corr	0.622694
norm.pt	non-standardized	ROW	STD	300	STD 300	PAM.eucl	0.615971
norm.pt	non-standardized	ROW	STD	300	STD 300	SOM	0.660463
norm.pt	non-standardized	ROW	STD	500	STD 500	hclust.corr.ave	0.614334
norm.pt	non-standardized	ROW	STD	500	STD 500	hclust.corr.ward	0.680964
norm.pt	non-standardized	ROW	STD	500	STD 500	hclust.eucl.ave	0.535963
norm.pt	non-standardized	ROW	STD	500	STD 500	hclust.eucl.ward	0.664204
norm.pt	non-standardized	ROW	STD	500	STD 500	hclust.manh.ave	0.547061
norm.pt	non-standardized	ROW	STD	500	STD 500	hclust.manh.ward	0.701381
norm.pt	non-standardized	ROW	STD	500	STD 500	kmeans	0.686077
norm.pt	non-standardized	ROW	STD	500	STD 500	Mclust	0.699844
norm.pt	non-standardized	ROW	STD	500	STD 500	PAM.corr	0.655601
norm.pt	non-standardized	ROW	STD	500	STD 500	PAM.eucl	0.617554
norm.pt	non-standardized	ROW	STD	500	STD 500	SOM	0.648201
norm.pt	non-standardized	ROW	T1	100	T1 100	hclust.corr.ave	0.147101
norm.pt	non-standardized	ROW	T1	100	T1 100	hclust.corr.ward	0.407357
norm.pt	non-standardized	ROW	T1	100	T1 100	hclust.eucl.ave	0.245314
norm.pt	non-standardized	ROW	T1	100	T1 100	hclust.eucl.ward	0.410893
norm.pt	non-standardized	ROW	T1	100	T1 100	hclust.manh.ave	0.229477
norm.pt	non-standardized	ROW	T1	100	T1 100	hclust.manh.ward	0.415764
norm.pt	non-standardized	ROW	T1	100	T1 100	kmeans	0.407893
norm.pt	non-standardized	ROW	T1	100	T1 100	Mclust	0.327076
norm.pt	non-standardized	ROW	T1	100	T1 100	PAM.corr	0.327612
norm.pt	non-standardized	ROW	T1	100	T1 100	PAM.eucl	0.366883
norm.pt	non-standardized	ROW	T1	100	T1 100	SOM	0.393561
norm.pt	non-standardized	ROW	T1	1000	T1 1000	hclust.corr.ave	0.217807
norm.pt	non-standardized	ROW	T1	1000	T1 1000	hclust.corr.ward	0.591622
norm.pt	non-standardized	ROW	T1	1000	T1 1000	hclust.eucl.ave	0.390157
norm.pt	non-standardized	ROW	T1	1000	T1 1000	hclust.eucl.ward	0.565709
norm.pt	non-standardized	ROW	T1	1000	T1 1000	hclust.manh.ave	0.315234
norm.pt	non-standardized	ROW	T1	1000	T1 1000	hclust.manh.ward	0.549209
norm.pt	non-standardized	ROW	T1	1000	T1 1000	kmeans	0.581241
norm.pt	non-standardized	ROW	T1	1000	T1 1000	PAM.corr	0.52581
norm.pt	non-standardized	ROW	T1	1000	T1 1000	PAM.eucl	0.541026
norm.pt	non-standardized	ROW	T1	1000	T1 1000	SOM	0.572832
norm.pt	non-standardized	ROW	T1	15	T1 15	hclust.corr.ave	0.106247
norm.pt	non-standardized	ROW	T1	15	T1 15	hclust.corr.ward	0.194557
norm.pt	non-standardized	ROW	T1	15	T1 15	hclust.eucl.ave	0.155334
norm.pt	non-standardized	ROW	T1	15	T1 15	hclust.eucl.ward	0.204368
norm.pt	non-standardized	ROW	T1	15	T1 15	hclust.manh.ave	0.0975933
norm.pt	non-standardized	ROW	T1	15	T1 15	hclust.manh.ward	0.187623
norm.pt	non-standardized	ROW	T1	15	T1 15	kmeans	0.235696
norm.pt	non-standardized	ROW	T1	15	T1 15	Mclust	0.278607
norm.pt	non-standardized	ROW	T1	15	T1 15	PAM.corr	0.206273
norm.pt	non-standardized	ROW	T1	15	T1 15	PAM.eucl	0.185211
norm.pt	non-standardized	ROW	T1	15	T1 15	SOM	0.225814
norm.pt	non-standardized	ROW	T2	100	T2 100	hclust.corr.ave	0.691819
norm.pt	non-standardized	ROW	T2	100	T2 100	hclust.corr.ward	0.790877
norm.pt	non-standardized	ROW	T2	100	T2 100	hclust.eucl.ave	0.778804
norm.pt	non-standardized	ROW	T2	100	T2 100	hclust.eucl.ward	0.780729
norm.pt	non-standardized	ROW	T2	100	T2 100	hclust.manh.ave	0.78467
norm.pt	non-standardized	ROW	T2	100	T2 100	hclust.manh.ward	0.775879
norm.pt	non-standardized	ROW	T2	100	T2 100	kmeans	0.801861
norm.pt	non-standardized	ROW	T2	100	T2 100	Mclust	0.837117
norm.pt	non-standardized	ROW	T2	100	T2 100	PAM.corr	0.756797
norm.pt	non-standardized	ROW	T2	100	T2 100	PAM.eucl	0.808714
norm.pt	non-standardized	ROW	T2	100	T2 100	SOM	0.843086
norm.pt	non-standardized	ROW	T2	1000	T2 1000	hclust.corr.ave	0.622245
norm.pt	non-standardized	ROW	T2	1000	T2 1000	hclust.corr.ward	0.781821
norm.pt	non-standardized	ROW	T2	1000	T2 1000	hclust.eucl.ave	0.822463
norm.pt	non-standardized	ROW	T2	1000	T2 1000	hclust.eucl.ward	0.820657
norm.pt	non-standardized	ROW	T2	1000	T2 1000	hclust.manh.ave	0.79171
norm.pt	non-standardized	ROW	T2	1000	T2 1000	hclust.manh.ward	0.855794
norm.pt	non-standardized	ROW	T2	1000	T2 1000	kmeans	0.850704
norm.pt	non-standardized	ROW	T2	1000	T2 1000	PAM.corr	0.736661
norm.pt	non-standardized	ROW	T2	1000	T2 1000	PAM.eucl	0.801204
norm.pt	non-standardized	ROW	T2	1000	T2 1000	SOM	0.825925
norm.pt	non-standardized	ROW	T2	15	T2 15	hclust.corr.ave	0.570995
norm.pt	non-standardized	ROW	T2	15	T2 15	hclust.corr.ward	0.684545
norm.pt	non-standardized	ROW	T2	15	T2 15	hclust.eucl.ave	0.798168
norm.pt	non-standardized	ROW	T2	15	T2 15	hclust.eucl.ward	0.843634
norm.pt	non-standardized	ROW	T2	15	T2 15	hclust.manh.ave	0.817997
norm.pt	non-standardized	ROW	T2	15	T2 15	hclust.manh.ward	0.818932
norm.pt	non-standardized	ROW	T2	15	T2 15	kmeans	0.857025
norm.pt	non-standardized	ROW	T2	15	T2 15	Mclust	0.828056
norm.pt	non-standardized	ROW	T2	15	T2 15	PAM.corr	0.624843
norm.pt	non-standardized	ROW	T2	15	T2 15	PAM.eucl	0.810836
norm.pt	non-standardized	ROW	T2	15	T2 15	SOM	0.808133
norm.pt	non-standardized	SVD	M	100	M 100	hclust.corr.ave	0.280864
norm.pt	non-standardized	SVD	M	100	M 100	hclust.corr.ward	0.500735
norm.pt	non-standardized	SVD	M	100	M 100	hclust.eucl.ave	0.398989
norm.pt	non-standardized	SVD	M	100	M 100	hclust.eucl.ward	0.494871
norm.pt	non-standardized	SVD	M	100	M 100	hclust.manh.ave	0.368054
norm.pt	non-standardized	SVD	M	100	M 100	hclust.manh.ward	0.497968
norm.pt	non-standardized	SVD	M	100	M 100	kmeans	0.489938
norm.pt	non-standardized	SVD	M	100	M 100	Mclust	0.461251
norm.pt	non-standardized	SVD	M	100	M 100	PAM.corr	0.499596
norm.pt	non-standardized	SVD	M	100	M 100	PAM.eucl	0.445361
norm.pt	non-standardized	SVD	M	100	M 100	SOM	0.473762
norm.pt	non-standardized	SVD	M	1000	M 1000	hclust.corr.ave	0.608448
norm.pt	non-standardized	SVD	M	1000	M 1000	hclust.corr.ward	0.693233
norm.pt	non-standardized	SVD	M	1000	M 1000	hclust.eucl.ave	0.608566
norm.pt	non-standardized	SVD	M	1000	M 1000	hclust.eucl.ward	0.66337
norm.pt	non-standardized	SVD	M	1000	M 1000	hclust.manh.ave	0.598555
norm.pt	non-standardized	SVD	M	1000	M 1000	hclust.manh.ward	0.7196
norm.pt	non-standardized	SVD	M	1000	M 1000	kmeans	0.746544
norm.pt	non-standardized	SVD	M	1000	M 1000	PAM.corr	0.671843
norm.pt	non-standardized	SVD	M	1000	M 1000	PAM.eucl	0.631712
norm.pt	non-standardized	SVD	M	1000	M 1000	SOM	0.633958
norm.pt	non-standardized	SVD	M	15	M 15	hclust.corr.ave	0.40908
norm.pt	non-standardized	SVD	M	15	M 15	hclust.corr.ward	0.408632
norm.pt	non-standardized	SVD	M	15	M 15	hclust.eucl.ave	0.292754
norm.pt	non-standardized	SVD	M	15	M 15	hclust.eucl.ward	0.437311
norm.pt	non-standardized	SVD	M	15	M 15	hclust.manh.ave	0.277902
norm.pt	non-standardized	SVD	M	15	M 15	hclust.manh.ward	0.490979
norm.pt	non-standardized	SVD	M	15	M 15	kmeans	0.399349
norm.pt	non-standardized	SVD	M	15	M 15	Mclust	0.427164
norm.pt	non-standardized	SVD	M	15	M 15	PAM.corr	0.405438
norm.pt	non-standardized	SVD	M	15	M 15	PAM.eucl	0.38269
norm.pt	non-standardized	SVD	M	15	M 15	SOM	0.337249
norm.pt	non-standardized	SVD	Mdiff	100	Mdiff 100	hclust.corr.ave	0.728599
norm.pt	non-standardized	SVD	Mdiff	100	Mdiff 100	hclust.corr.ward	0.758085
norm.pt	non-standardized	SVD	Mdiff	100	Mdiff 100	hclust.eucl.ave	0.769088
norm.pt	non-standardized	SVD	Mdiff	100	Mdiff 100	hclust.eucl.ward	0.794378
norm.pt	non-standardized	SVD	Mdiff	100	Mdiff 100	hclust.manh.ave	0.808848
norm.pt	non-standardized	SVD	Mdiff	100	Mdiff 100	hclust.manh.ward	0.852107
norm.pt	non-standardized	SVD	Mdiff	100	Mdiff 100	kmeans	0.814056
norm.pt	non-standardized	SVD	Mdiff	100	Mdiff 100	Mclust	0.791219
norm.pt	non-standardized	SVD	Mdiff	100	Mdiff 100	PAM.corr	0.701997
norm.pt	non-standardized	SVD	Mdiff	100	Mdiff 100	PAM.eucl	0.758334
norm.pt	non-standardized	SVD	Mdiff	100	Mdiff 100	SOM	0.74617
norm.pt	non-standardized	SVD	Mdiff	1000	Mdiff 1000	hclust.corr.ave	0.622107
norm.pt	non-standardized	SVD	Mdiff	1000	Mdiff 1000	hclust.corr.ward	0.797739
norm.pt	non-standardized	SVD	Mdiff	1000	Mdiff 1000	hclust.eucl.ave	0.79757
norm.pt	non-standardized	SVD	Mdiff	1000	Mdiff 1000	hclust.eucl.ward	0.797806
norm.pt	non-standardized	SVD	Mdiff	1000	Mdiff 1000	hclust.manh.ave	0.801274
norm.pt	non-standardized	SVD	Mdiff	1000	Mdiff 1000	hclust.manh.ward	0.848381
norm.pt	non-standardized	SVD	Mdiff	1000	Mdiff 1000	kmeans	0.760147
norm.pt	non-standardized	SVD	Mdiff	1000	Mdiff 1000	PAM.corr	0.737664
norm.pt	non-standardized	SVD	Mdiff	1000	Mdiff 1000	PAM.eucl	0.753579
norm.pt	non-standardized	SVD	Mdiff	1000	Mdiff 1000	SOM	0.796226
norm.pt	non-standardized	SVD	Mdiff	15	Mdiff 15	hclust.corr.ave	0.458822
norm.pt	non-standardized	SVD	Mdiff	15	Mdiff 15	hclust.corr.ward	0.546063
norm.pt	non-standardized	SVD	Mdiff	15	Mdiff 15	hclust.eucl.ave	0.73107
norm.pt	non-standardized	SVD	Mdiff	15	Mdiff 15	hclust.eucl.ward	0.7617
norm.pt	non-standardized	SVD	Mdiff	15	Mdiff 15	hclust.manh.ave	0.776624
norm.pt	non-standardized	SVD	Mdiff	15	Mdiff 15	hclust.manh.ward	0.767686
norm.pt	non-standardized	SVD	Mdiff	15	Mdiff 15	kmeans	0.754883
norm.pt	non-standardized	SVD	Mdiff	15	Mdiff 15	Mclust	0.754114
norm.pt	non-standardized	SVD	Mdiff	15	Mdiff 15	PAM.corr	0.531677
norm.pt	non-standardized	SVD	Mdiff	15	Mdiff 15	PAM.eucl	0.751165
norm.pt	non-standardized	SVD	Mdiff	15	Mdiff 15	SOM	0.727671
norm.pt	non-standardized	SVD	NONE	all	NONE	hclust.corr.ave	0.585517
norm.pt	non-standardized	SVD	NONE	all	NONE	hclust.corr.ward	0.701632
norm.pt	non-standardized	SVD	NONE	all	NONE	hclust.eucl.ave	0.394934
norm.pt	non-standardized	SVD	NONE	all	NONE	hclust.eucl.ward	0.771789
norm.pt	non-standardized	SVD	NONE	all	NONE	hclust.manh.ave	0.375977
norm.pt	non-standardized	SVD	NONE	all	NONE	hclust.manh.ward	0.628423
norm.pt	non-standardized	SVD	NONE	all	NONE	kmeans	0.722963
norm.pt	non-standardized	SVD	NONE	all	NONE	PAM.corr	0.657134
norm.pt	non-standardized	SVD	NONE	all	NONE	PAM.eucl	0.639296
norm.pt	non-standardized	SVD	NONE	all	NONE	SOM	0.688556
norm.pt	non-standardized	SVD	PC	15	PC 15	hclust.corr.ave	0.594297
norm.pt	non-standardized	SVD	PC	15	PC 15	hclust.corr.ward	0.743339
norm.pt	non-standardized	SVD	PC	15	PC 15	hclust.eucl.ave	0.441484
norm.pt	non-standardized	SVD	PC	15	PC 15	hclust.eucl.ward	0.701703
norm.pt	non-standardized	SVD	PC	15	PC 15	hclust.manh.ave	0.344534
norm.pt	non-standardized	SVD	PC	15	PC 15	hclust.manh.ward	0.680463
norm.pt	non-standardized	SVD	PC	15	PC 15	kmeans	0.743319
norm.pt	non-standardized	SVD	PC	15	PC 15	Mclust	0.714892
norm.pt	non-standardized	SVD	PC	15	PC 15	PAM.corr	0.683199
norm.pt	non-standardized	SVD	PC	15	PC 15	PAM.eucl	0.695944
norm.pt	non-standardized	SVD	PC	15	PC 15	SOM	0.684466
norm.pt	non-standardized	SVD	PC	3	PC 3	hclust.corr.ave	0.516048
norm.pt	non-standardized	SVD	PC	3	PC 3	hclust.corr.ward	0.524077
norm.pt	non-standardized	SVD	PC	3	PC 3	hclust.eucl.ave	0.536748
norm.pt	non-standardized	SVD	PC	3	PC 3	hclust.eucl.ward	0.661829
norm.pt	non-standardized	SVD	PC	3	PC 3	hclust.manh.ave	0.583664
norm.pt	non-standardized	SVD	PC	3	PC 3	hclust.manh.ward	0.665082
norm.pt	non-standardized	SVD	PC	3	PC 3	kmeans	0.634966
norm.pt	non-standardized	SVD	PC	3	PC 3	Mclust	0.66434
norm.pt	non-standardized	SVD	PC	3	PC 3	PAM.corr	0.525368
norm.pt	non-standardized	SVD	PC	3	PC 3	PAM.eucl	0.650273
norm.pt	non-standardized	SVD	PC	3	PC 3	SOM	0.580303
norm.pt	non-standardized	SVD	PC	5	PC 5	hclust.corr.ave	0.563894
norm.pt	non-standardized	SVD	PC	5	PC 5	hclust.corr.ward	0.61014
norm.pt	non-standardized	SVD	PC	5	PC 5	hclust.eucl.ave	0.634369
norm.pt	non-standardized	SVD	PC	5	PC 5	hclust.eucl.ward	0.662603
norm.pt	non-standardized	SVD	PC	5	PC 5	hclust.manh.ave	0.680486
norm.pt	non-standardized	SVD	PC	5	PC 5	hclust.manh.ward	0.675497
norm.pt	non-standardized	SVD	PC	5	PC 5	kmeans	0.569707
norm.pt	non-standardized	SVD	PC	5	PC 5	Mclust	0.677467
norm.pt	non-standardized	SVD	PC	5	PC 5	PAM.corr	0.598732
norm.pt	non-standardized	SVD	PC	5	PC 5	PAM.eucl	0.627483
norm.pt	non-standardized	SVD	PC	5	PC 5	SOM	0.607097
norm.pt	non-standardized	SVD	STD	100	STD 100	hclust.corr.ave	0.553662
norm.pt	non-standardized	SVD	STD	100	STD 100	hclust.corr.ward	0.646698
norm.pt	non-standardized	SVD	STD	100	STD 100	hclust.eucl.ave	0.612391
norm.pt	non-standardized	SVD	STD	100	STD 100	hclust.eucl.ward	0.602955
norm.pt	non-standardized	SVD	STD	100	STD 100	hclust.manh.ave	0.595762
norm.pt	non-standardized	SVD	STD	100	STD 100	hclust.manh.ward	0.650459
norm.pt	non-standardized	SVD	STD	100	STD 100	kmeans	0.616907
norm.pt	non-standardized	SVD	STD	100	STD 100	Mclust	0.6225
norm.pt	non-standardized	SVD	STD	100	STD 100	PAM.corr	0.603783
norm.pt	non-standardized	SVD	STD	100	STD 100	PAM.eucl	0.595873
norm.pt	non-standardized	SVD	STD	100	STD 100	SOM	0.622895
norm.pt	non-standardized	SVD	STD	1000	STD 1000	hclust.corr.ave	0.59467
norm.pt	non-standardized	SVD	STD	1000	STD 1000	hclust.corr.ward	0.653355
norm.pt	non-standardized	SVD	STD	1000	STD 1000	hclust.eucl.ave	0.555343
norm.pt	non-standardized	SVD	STD	1000	STD 1000	hclust.eucl.ward	0.637896
norm.pt	non-standardized	SVD	STD	1000	STD 1000	hclust.manh.ave	0.520975
norm.pt	non-standardized	SVD	STD	1000	STD 1000	hclust.manh.ward	0.706575
norm.pt	non-standardized	SVD	STD	1000	STD 1000	kmeans	0.740021
norm.pt	non-standardized	SVD	STD	1000	STD 1000	PAM.corr	0.687247
norm.pt	non-standardized	SVD	STD	1000	STD 1000	PAM.eucl	0.608088
norm.pt	non-standardized	SVD	STD	1000	STD 1000	SOM	0.654463
norm.pt	non-standardized	SVD	STD	15	STD 15	hclust.corr.ave	0.36841
norm.pt	non-standardized	SVD	STD	15	STD 15	hclust.corr.ward	0.409614
norm.pt	non-standardized	SVD	STD	15	STD 15	hclust.eucl.ave	0.497314
norm.pt	non-standardized	SVD	STD	15	STD 15	hclust.eucl.ward	0.547538
norm.pt	non-standardized	SVD	STD	15	STD 15	hclust.manh.ave	0.546527
norm.pt	non-standardized	SVD	STD	15	STD 15	hclust.manh.ward	0.592793
norm.pt	non-standardized	SVD	STD	15	STD 15	kmeans	0.553697
norm.pt	non-standardized	SVD	STD	15	STD 15	Mclust	0.64533
norm.pt	non-standardized	SVD	STD	15	STD 15	PAM.corr	0.394631
norm.pt	non-standardized	SVD	STD	15	STD 15	PAM.eucl	0.613911
norm.pt	non-standardized	SVD	STD	15	STD 15	SOM	0.593383
norm.pt	non-standardized	SVD	STD	1500	STD 1500	hclust.corr.ave	0.601949
norm.pt	non-standardized	SVD	STD	1500	STD 1500	hclust.corr.ward	0.708109
norm.pt	non-standardized	SVD	STD	1500	STD 1500	hclust.eucl.ave	0.50078
norm.pt	non-standardized	SVD	STD	1500	STD 1500	hclust.eucl.ward	0.715575
norm.pt	non-standardized	SVD	STD	1500	STD 1500	hclust.manh.ave	0.548395
norm.pt	non-standardized	SVD	STD	1500	STD 1500	hclust.manh.ward	0.695363
norm.pt	non-standardized	SVD	STD	1500	STD 1500	kmeans	0.719052
norm.pt	non-standardized	SVD	STD	1500	STD 1500	PAM.corr	0.69748
norm.pt	non-standardized	SVD	STD	1500	STD 1500	PAM.eucl	0.648508
norm.pt	non-standardized	SVD	STD	1500	STD 1500	SOM	0.639201
norm.pt	non-standardized	SVD	STD	300	STD 300	hclust.corr.ave	0.56308
norm.pt	non-standardized	SVD	STD	300	STD 300	hclust.corr.ward	0.677723
norm.pt	non-standardized	SVD	STD	300	STD 300	hclust.eucl.ave	0.549437
norm.pt	non-standardized	SVD	STD	300	STD 300	hclust.eucl.ward	0.617757
norm.pt	non-standardized	SVD	STD	300	STD 300	hclust.manh.ave	0.560256
norm.pt	non-standardized	SVD	STD	300	STD 300	hclust.manh.ward	0.705658
norm.pt	non-standardized	SVD	STD	300	STD 300	kmeans	0.677551
norm.pt	non-standardized	SVD	STD	300	STD 300	Mclust	0.691293
norm.pt	non-standardized	SVD	STD	300	STD 300	PAM.corr	0.627479
norm.pt	non-standardized	SVD	STD	300	STD 300	PAM.eucl	0.604106
norm.pt	non-standardized	SVD	STD	300	STD 300	SOM	0.666069
norm.pt	non-standardized	SVD	STD	500	STD 500	hclust.corr.ave	0.614334
norm.pt	non-standardized	SVD	STD	500	STD 500	hclust.corr.ward	0.680964
norm.pt	non-standardized	SVD	STD	500	STD 500	hclust.eucl.ave	0.535963
norm.pt	non-standardized	SVD	STD	500	STD 500	hclust.eucl.ward	0.659821
norm.pt	non-standardized	SVD	STD	500	STD 500	hclust.manh.ave	0.501509
norm.pt	non-standardized	SVD	STD	500	STD 500	hclust.manh.ward	0.683002
norm.pt	non-standardized	SVD	STD	500	STD 500	kmeans	0.695143
norm.pt	non-standardized	SVD	STD	500	STD 500	Mclust	0.698681
norm.pt	non-standardized	SVD	STD	500	STD 500	PAM.corr	0.655601
norm.pt	non-standardized	SVD	STD	500	STD 500	PAM.eucl	0.612999
norm.pt	non-standardized	SVD	STD	500	STD 500	SOM	0.615748
norm.pt	non-standardized	SVD	T1	100	T1 100	hclust.corr.ave	0.11746
norm.pt	non-standardized	SVD	T1	100	T1 100	hclust.corr.ward	0.388787
norm.pt	non-standardized	SVD	T1	100	T1 100	hclust.eucl.ave	0.211239
norm.pt	non-standardized	SVD	T1	100	T1 100	hclust.eucl.ward	0.433975
norm.pt	non-standardized	SVD	T1	100	T1 100	hclust.manh.ave	0.217343
norm.pt	non-standardized	SVD	T1	100	T1 100	hclust.manh.ward	0.327689
norm.pt	non-standardized	SVD	T1	100	T1 100	kmeans	0.417213
norm.pt	non-standardized	SVD	T1	100	T1 100	Mclust	0.363608
norm.pt	non-standardized	SVD	T1	100	T1 100	PAM.corr	0.324901
norm.pt	non-standardized	SVD	T1	100	T1 100	PAM.eucl	0.365266
norm.pt	non-standardized	SVD	T1	100	T1 100	SOM	0.384541
norm.pt	non-standardized	SVD	T1	1000	T1 1000	hclust.corr.ave	0.217807
norm.pt	non-standardized	SVD	T1	1000	T1 1000	hclust.corr.ward	0.585297
norm.pt	non-standardized	SVD	T1	1000	T1 1000	hclust.eucl.ave	0.396861
norm.pt	non-standardized	SVD	T1	1000	T1 1000	hclust.eucl.ward	0.585354
norm.pt	non-standardized	SVD	T1	1000	T1 1000	hclust.manh.ave	0.315317
norm.pt	non-standardized	SVD	T1	1000	T1 1000	hclust.manh.ward	0.558949
norm.pt	non-standardized	SVD	T1	1000	T1 1000	kmeans	0.618228
norm.pt	non-standardized	SVD	T1	1000	T1 1000	PAM.corr	0.488533
norm.pt	non-standardized	SVD	T1	1000	T1 1000	PAM.eucl	0.539043
norm.pt	non-standardized	SVD	T1	1000	T1 1000	SOM	0.519695
norm.pt	non-standardized	SVD	T1	15	T1 15	hclust.corr.ave	0.128409
norm.pt	non-standardized	SVD	T1	15	T1 15	hclust.corr.ward	0.214959
norm.pt	non-standardized	SVD	T1	15	T1 15	hclust.eucl.ave	0.122917
norm.pt	non-standardized	SVD	T1	15	T1 15	hclust.eucl.ward	0.220996
norm.pt	non-standardized	SVD	T1	15	T1 15	hclust.manh.ave	0.13111
norm.pt	non-standardized	SVD	T1	15	T1 15	hclust.manh.ward	0.219803
norm.pt	non-standardized	SVD	T1	15	T1 15	kmeans	0.252869
norm.pt	non-standardized	SVD	T1	15	T1 15	Mclust	0.232462
norm.pt	non-standardized	SVD	T1	15	T1 15	PAM.corr	0.19251
norm.pt	non-standardized	SVD	T1	15	T1 15	PAM.eucl	0.20471
norm.pt	non-standardized	SVD	T1	15	T1 15	SOM	0.261083
norm.pt	non-standardized	SVD	T2	100	T2 100	hclust.corr.ave	0.652252
norm.pt	non-standardized	SVD	T2	100	T2 100	hclust.corr.ward	0.772148
norm.pt	non-standardized	SVD	T2	100	T2 100	hclust.eucl.ave	0.784707
norm.pt	non-standardized	SVD	T2	100	T2 100	hclust.eucl.ward	0.791472
norm.pt	non-standardized	SVD	T2	100	T2 100	hclust.manh.ave	0.78468
norm.pt	non-standardized	SVD	T2	100	T2 100	hclust.manh.ward	0.819509
norm.pt	non-standardized	SVD	T2	100	T2 100	kmeans	0.811831
norm.pt	non-standardized	SVD	T2	100	T2 100	Mclust	0.828905
norm.pt	non-standardized	SVD	T2	100	T2 100	PAM.corr	0.749818
norm.pt	non-standardized	SVD	T2	100	T2 100	PAM.eucl	0.862467
norm.pt	non-standardized	SVD	T2	100	T2 100	SOM	0.841689
norm.pt	non-standardized	SVD	T2	1000	T2 1000	hclust.corr.ave	0.754689
norm.pt	non-standardized	SVD	T2	1000	T2 1000	hclust.corr.ward	0.796712
norm.pt	non-standardized	SVD	T2	1000	T2 1000	hclust.eucl.ave	0.822106
norm.pt	non-standardized	SVD	T2	1000	T2 1000	hclust.eucl.ward	0.825748
norm.pt	non-standardized	SVD	T2	1000	T2 1000	hclust.manh.ave	0.777356
norm.pt	non-standardized	SVD	T2	1000	T2 1000	hclust.manh.ward	0.855794
norm.pt	non-standardized	SVD	T2	1000	T2 1000	kmeans	0.8463
norm.pt	non-standardized	SVD	T2	1000	T2 1000	PAM.corr	0.741445
norm.pt	non-standardized	SVD	T2	1000	T2 1000	PAM.eucl	0.818365
norm.pt	non-standardized	SVD	T2	1000	T2 1000	SOM	0.815607
norm.pt	non-standardized	SVD	T2	15	T2 15	hclust.corr.ave	0.558133
norm.pt	non-standardized	SVD	T2	15	T2 15	hclust.corr.ward	0.706661
norm.pt	non-standardized	SVD	T2	15	T2 15	hclust.eucl.ave	0.80558
norm.pt	non-standardized	SVD	T2	15	T2 15	hclust.eucl.ward	0.860565
norm.pt	non-standardized	SVD	T2	15	T2 15	hclust.manh.ave	0.817997
norm.pt	non-standardized	SVD	T2	15	T2 15	hclust.manh.ward	0.804042
norm.pt	non-standardized	SVD	T2	15	T2 15	kmeans	0.826963
norm.pt	non-standardized	SVD	T2	15	T2 15	Mclust	0.818846
norm.pt	non-standardized	SVD	T2	15	T2 15	PAM.corr	0.626671
norm.pt	non-standardized	SVD	T2	15	T2 15	PAM.eucl	0.810836
norm.pt	non-standardized	SVD	T2	15	T2 15	SOM	0.79081
norm.pt	standardized	ROW	M	100	M 100	hclust.corr.ave	0.484082
norm.pt	standardized	ROW	M	100	M 100	hclust.corr.ward	0.489321
norm.pt	standardized	ROW	M	100	M 100	hclust.eucl.ave	0.285564
norm.pt	standardized	ROW	M	100	M 100	hclust.eucl.ward	0.489264
norm.pt	standardized	ROW	M	100	M 100	hclust.manh.ave	0.340751
norm.pt	standardized	ROW	M	100	M 100	hclust.manh.ward	0.509631
norm.pt	standardized	ROW	M	100	M 100	kmeans	0.500824
norm.pt	standardized	ROW	M	100	M 100	Mclust	0.481355
norm.pt	standardized	ROW	M	100	M 100	PAM.corr	0.520737
norm.pt	standardized	ROW	M	100	M 100	PAM.eucl	0.466602
norm.pt	standardized	ROW	M	100	M 100	SOM	0.494769
norm.pt	standardized	ROW	M	1000	M 1000	hclust.corr.ave	0.561568
norm.pt	standardized	ROW	M	1000	M 1000	hclust.corr.ward	0.689964
norm.pt	standardized	ROW	M	1000	M 1000	hclust.eucl.ave	0.421113
norm.pt	standardized	ROW	M	1000	M 1000	hclust.eucl.ward	0.606501
norm.pt	standardized	ROW	M	1000	M 1000	hclust.manh.ave	0.477603
norm.pt	standardized	ROW	M	1000	M 1000	hclust.manh.ward	0.605428
norm.pt	standardized	ROW	M	1000	M 1000	kmeans	0.590129
norm.pt	standardized	ROW	M	1000	M 1000	PAM.corr	0.588634
norm.pt	standardized	ROW	M	1000	M 1000	PAM.eucl	0.530867
norm.pt	standardized	ROW	M	1000	M 1000	SOM	0.514134
norm.pt	standardized	ROW	M	15	M 15	hclust.corr.ave	0.439837
norm.pt	standardized	ROW	M	15	M 15	hclust.corr.ward	0.423875
norm.pt	standardized	ROW	M	15	M 15	hclust.eucl.ave	0.235881
norm.pt	standardized	ROW	M	15	M 15	hclust.eucl.ward	0.453207
norm.pt	standardized	ROW	M	15	M 15	hclust.manh.ave	0.278799
norm.pt	standardized	ROW	M	15	M 15	hclust.manh.ward	0.430219
norm.pt	standardized	ROW	M	15	M 15	kmeans	0.428801
norm.pt	standardized	ROW	M	15	M 15	Mclust	0.450508
norm.pt	standardized	ROW	M	15	M 15	PAM.corr	0.416786
norm.pt	standardized	ROW	M	15	M 15	PAM.eucl	0.39313
norm.pt	standardized	ROW	M	15	M 15	SOM	0.486327
norm.pt	standardized	ROW	Mdiff	100	Mdiff 100	hclust.corr.ave	0.793446
norm.pt	standardized	ROW	Mdiff	100	Mdiff 100	hclust.corr.ward	0.794604
norm.pt	standardized	ROW	Mdiff	100	Mdiff 100	hclust.eucl.ave	0.809128
norm.pt	standardized	ROW	Mdiff	100	Mdiff 100	hclust.eucl.ward	0.847704
norm.pt	standardized	ROW	Mdiff	100	Mdiff 100	hclust.manh.ave	0.858957
norm.pt	standardized	ROW	Mdiff	100	Mdiff 100	hclust.manh.ward	0.817592
norm.pt	standardized	ROW	Mdiff	100	Mdiff 100	kmeans	0.831676
norm.pt	standardized	ROW	Mdiff	100	Mdiff 100	Mclust	0.840215
norm.pt	standardized	ROW	Mdiff	100	Mdiff 100	PAM.corr	0.748446
norm.pt	standardized	ROW	Mdiff	100	Mdiff 100	PAM.eucl	0.781397
norm.pt	standardized	ROW	Mdiff	100	Mdiff 100	SOM	0.852413
norm.pt	standardized	ROW	Mdiff	1000	Mdiff 1000	hclust.corr.ave	0.786412
norm.pt	standardized	ROW	Mdiff	1000	Mdiff 1000	hclust.corr.ward	0.780151
norm.pt	standardized	ROW	Mdiff	1000	Mdiff 1000	hclust.eucl.ave	0.784658
norm.pt	standardized	ROW	Mdiff	1000	Mdiff 1000	hclust.eucl.ward	0.817894
norm.pt	standardized	ROW	Mdiff	1000	Mdiff 1000	hclust.manh.ave	0.842471
norm.pt	standardized	ROW	Mdiff	1000	Mdiff 1000	hclust.manh.ward	0.826092
norm.pt	standardized	ROW	Mdiff	1000	Mdiff 1000	kmeans	0.817146
norm.pt	standardized	ROW	Mdiff	1000	Mdiff 1000	PAM.corr	0.791047
norm.pt	standardized	ROW	Mdiff	1000	Mdiff 1000	PAM.eucl	0.759777
norm.pt	standardized	ROW	Mdiff	1000	Mdiff 1000	SOM	0.780601
norm.pt	standardized	ROW	Mdiff	15	Mdiff 15	hclust.corr.ave	0.372898
norm.pt	standardized	ROW	Mdiff	15	Mdiff 15	hclust.corr.ward	0.38814
norm.pt	standardized	ROW	Mdiff	15	Mdiff 15	hclust.eucl.ave	0.742863
norm.pt	standardized	ROW	Mdiff	15	Mdiff 15	hclust.eucl.ward	0.752651
norm.pt	standardized	ROW	Mdiff	15	Mdiff 15	hclust.manh.ave	0.747765
norm.pt	standardized	ROW	Mdiff	15	Mdiff 15	hclust.manh.ward	0.758137
norm.pt	standardized	ROW	Mdiff	15	Mdiff 15	kmeans	0.738002
norm.pt	standardized	ROW	Mdiff	15	Mdiff 15	Mclust	0.722131
norm.pt	standardized	ROW	Mdiff	15	Mdiff 15	PAM.corr	0.36901
norm.pt	standardized	ROW	Mdiff	15	Mdiff 15	PAM.eucl	0.755869
norm.pt	standardized	ROW	Mdiff	15	Mdiff 15	SOM	0.758158
norm.pt	standardized	ROW	NONE	all	NONE	hclust.corr.ave	0.677335
norm.pt	standardized	ROW	NONE	all	NONE	hclust.corr.ward	0.694217
norm.pt	standardized	ROW	NONE	all	NONE	hclust.eucl.ave	0.161728
norm.pt	standardized	ROW	NONE	all	NONE	hclust.eucl.ward	0.568477
norm.pt	standardized	ROW	NONE	all	NONE	hclust.manh.ave	0.218537
norm.pt	standardized	ROW	NONE	all	NONE	hclust.manh.ward	0.595369
norm.pt	standardized	ROW	NONE	all	NONE	kmeans	0.576375
norm.pt	standardized	ROW	NONE	all	NONE	PAM.corr	0.520813
norm.pt	standardized	ROW	NONE	all	NONE	PAM.eucl	0.503447
norm.pt	standardized	ROW	NONE	all	NONE	SOM	0.599831
norm.pt	standardized	ROW	PC	15	PC 15	hclust.corr.ave	0.660635
norm.pt	standardized	ROW	PC	15	PC 15	hclust.corr.ward	0.719735
norm.pt	standardized	ROW	PC	15	PC 15	hclust.eucl.ave	0.370576
norm.pt	standardized	ROW	PC	15	PC 15	hclust.eucl.ward	0.70945
norm.pt	standardized	ROW	PC	15	PC 15	hclust.manh.ave	0.312779
norm.pt	standardized	ROW	PC	15	PC 15	hclust.manh.ward	0.691813
norm.pt	standardized	ROW	PC	15	PC 15	kmeans	0.737134
norm.pt	standardized	ROW	PC	15	PC 15	Mclust	0.742005
norm.pt	standardized	ROW	PC	15	PC 15	PAM.corr	0.708948
norm.pt	standardized	ROW	PC	15	PC 15	PAM.eucl	0.695065
norm.pt	standardized	ROW	PC	15	PC 15	SOM	0.672316
norm.pt	standardized	ROW	PC	3	PC 3	hclust.corr.ave	0.481522
norm.pt	standardized	ROW	PC	3	PC 3	hclust.corr.ward	0.487738
norm.pt	standardized	ROW	PC	3	PC 3	hclust.eucl.ave	0.531866
norm.pt	standardized	ROW	PC	3	PC 3	hclust.eucl.ward	0.643598
norm.pt	standardized	ROW	PC	3	PC 3	hclust.manh.ave	0.564219
norm.pt	standardized	ROW	PC	3	PC 3	hclust.manh.ward	0.659385
norm.pt	standardized	ROW	PC	3	PC 3	kmeans	0.630951
norm.pt	standardized	ROW	PC	3	PC 3	Mclust	0.684421
norm.pt	standardized	ROW	PC	3	PC 3	PAM.corr	0.485795
norm.pt	standardized	ROW	PC	3	PC 3	PAM.eucl	0.613327
norm.pt	standardized	ROW	PC	3	PC 3	SOM	0.654996
norm.pt	standardized	ROW	PC	5	PC 5	hclust.corr.ave	0.52739
norm.pt	standardized	ROW	PC	5	PC 5	hclust.corr.ward	0.573943
norm.pt	standardized	ROW	PC	5	PC 5	hclust.eucl.ave	0.643774
norm.pt	standardized	ROW	PC	5	PC 5	hclust.eucl.ward	0.675364
norm.pt	standardized	ROW	PC	5	PC 5	hclust.manh.ave	0.628445
norm.pt	standardized	ROW	PC	5	PC 5	hclust.manh.ward	0.617351
norm.pt	standardized	ROW	PC	5	PC 5	kmeans	0.605848
norm.pt	standardized	ROW	PC	5	PC 5	Mclust	0.649938
norm.pt	standardized	ROW	PC	5	PC 5	PAM.corr	0.545154
norm.pt	standardized	ROW	PC	5	PC 5	PAM.eucl	0.636063
norm.pt	standardized	ROW	PC	5	PC 5	SOM	0.627093
norm.pt	standardized	ROW	STD	100	STD 100	hclust.corr.ave	0.60939
norm.pt	standardized	ROW	STD	100	STD 100	hclust.corr.ward	0.696108
norm.pt	standardized	ROW	STD	100	STD 100	hclust.eucl.ave	0.584158
norm.pt	standardized	ROW	STD	100	STD 100	hclust.eucl.ward	0.664757
norm.pt	standardized	ROW	STD	100	STD 100	hclust.manh.ave	0.585701
norm.pt	standardized	ROW	STD	100	STD 100	hclust.manh.ward	0.65635
norm.pt	standardized	ROW	STD	100	STD 100	kmeans	0.626033
norm.pt	standardized	ROW	STD	100	STD 100	Mclust	0.626198
norm.pt	standardized	ROW	STD	100	STD 100	PAM.corr	0.64424
norm.pt	standardized	ROW	STD	100	STD 100	PAM.eucl	0.578145
norm.pt	standardized	ROW	STD	100	STD 100	SOM	0.619385
norm.pt	standardized	ROW	STD	1000	STD 1000	hclust.corr.ave	0.61888
norm.pt	standardized	ROW	STD	1000	STD 1000	hclust.corr.ward	0.652194
norm.pt	standardized	ROW	STD	1000	STD 1000	hclust.eucl.ave	0.392573
norm.pt	standardized	ROW	STD	1000	STD 1000	hclust.eucl.ward	0.685415
norm.pt	standardized	ROW	STD	1000	STD 1000	hclust.manh.ave	0.509208
norm.pt	standardized	ROW	STD	1000	STD 1000	hclust.manh.ward	0.694277
norm.pt	standardized	ROW	STD	1000	STD 1000	kmeans	0.704516
norm.pt	standardized	ROW	STD	1000	STD 1000	PAM.corr	0.632026
norm.pt	standardized	ROW	STD	1000	STD 1000	PAM.eucl	0.668737
norm.pt	standardized	ROW	STD	1000	STD 1000	SOM	0.630535
norm.pt	standardized	ROW	STD	15	STD 15	hclust.corr.ave	0.405971
norm.pt	standardized	ROW	STD	15	STD 15	hclust.corr.ward	0.438878
norm.pt	standardized	ROW	STD	15	STD 15	hclust.eucl.ave	0.601373
norm.pt	standardized	ROW	STD	15	STD 15	hclust.eucl.ward	0.596788
norm.pt	standardized	ROW	STD	15	STD 15	hclust.manh.ave	0.535671
norm.pt	standardized	ROW	STD	15	STD 15	hclust.manh.ward	0.60365
norm.pt	standardized	ROW	STD	15	STD 15	kmeans	0.531722
norm.pt	standardized	ROW	STD	15	STD 15	Mclust	0.620958
norm.pt	standardized	ROW	STD	15	STD 15	PAM.corr	0.395021
norm.pt	standardized	ROW	STD	15	STD 15	PAM.eucl	0.579291
norm.pt	standardized	ROW	STD	15	STD 15	SOM	0.592553
norm.pt	standardized	ROW	STD	1500	STD 1500	hclust.corr.ave	0.589063
norm.pt	standardized	ROW	STD	1500	STD 1500	hclust.corr.ward	0.649371
norm.pt	standardized	ROW	STD	1500	STD 1500	hclust.eucl.ave	0.377994
norm.pt	standardized	ROW	STD	1500	STD 1500	hclust.eucl.ward	0.685487
norm.pt	standardized	ROW	STD	1500	STD 1500	hclust.manh.ave	0.494832
norm.pt	standardized	ROW	STD	1500	STD 1500	hclust.manh.ward	0.668367
norm.pt	standardized	ROW	STD	1500	STD 1500	kmeans	0.696689
norm.pt	standardized	ROW	STD	1500	STD 1500	PAM.corr	0.619846
norm.pt	standardized	ROW	STD	1500	STD 1500	PAM.eucl	0.713286
norm.pt	standardized	ROW	STD	1500	STD 1500	SOM	0.707888
norm.pt	standardized	ROW	STD	300	STD 300	hclust.corr.ave	0.615452
norm.pt	standardized	ROW	STD	300	STD 300	hclust.corr.ward	0.664733
norm.pt	standardized	ROW	STD	300	STD 300	hclust.eucl.ave	0.567326
norm.pt	standardized	ROW	STD	300	STD 300	hclust.eucl.ward	0.71405
norm.pt	standardized	ROW	STD	300	STD 300	hclust.manh.ave	0.498812
norm.pt	standardized	ROW	STD	300	STD 300	hclust.manh.ward	0.730548
norm.pt	standardized	ROW	STD	300	STD 300	kmeans	0.715702
norm.pt	standardized	ROW	STD	300	STD 300	Mclust	0.698704
norm.pt	standardized	ROW	STD	300	STD 300	PAM.corr	0.632217
norm.pt	standardized	ROW	STD	300	STD 300	PAM.eucl	0.593955
norm.pt	standardized	ROW	STD	300	STD 300	SOM	0.647487
norm.pt	standardized	ROW	STD	500	STD 500	hclust.corr.ave	0.632789
norm.pt	standardized	ROW	STD	500	STD 500	hclust.corr.ward	0.708673
norm.pt	standardized	ROW	STD	500	STD 500	hclust.eucl.ave	0.490265
norm.pt	standardized	ROW	STD	500	STD 500	hclust.eucl.ward	0.711952
norm.pt	standardized	ROW	STD	500	STD 500	hclust.manh.ave	0.513655
norm.pt	standardized	ROW	STD	500	STD 500	hclust.manh.ward	0.746753
norm.pt	standardized	ROW	STD	500	STD 500	kmeans	0.722712
norm.pt	standardized	ROW	STD	500	STD 500	Mclust	0.731244
norm.pt	standardized	ROW	STD	500	STD 500	PAM.corr	0.668532
norm.pt	standardized	ROW	STD	500	STD 500	PAM.eucl	0.596146
norm.pt	standardized	ROW	STD	500	STD 500	SOM	0.671549
norm.pt	standardized	ROW	T1	100	T1 100	hclust.corr.ave	0.436893
norm.pt	standardized	ROW	T1	100	T1 100	hclust.corr.ward	0.394807
norm.pt	standardized	ROW	T1	100	T1 100	hclust.eucl.ave	0.135346
norm.pt	standardized	ROW	T1	100	T1 100	hclust.eucl.ward	0.369757
norm.pt	standardized	ROW	T1	100	T1 100	hclust.manh.ave	0.169011
norm.pt	standardized	ROW	T1	100	T1 100	hclust.manh.ward	0.387213
norm.pt	standardized	ROW	T1	100	T1 100	kmeans	0.405448
norm.pt	standardized	ROW	T1	100	T1 100	Mclust	0.306268
norm.pt	standardized	ROW	T1	100	T1 100	PAM.corr	0.439773
norm.pt	standardized	ROW	T1	100	T1 100	PAM.eucl	0.365341
norm.pt	standardized	ROW	T1	100	T1 100	SOM	0.378962
norm.pt	standardized	ROW	T1	1000	T1 1000	hclust.corr.ave	0.510786
norm.pt	standardized	ROW	T1	1000	T1 1000	hclust.corr.ward	0.577853
norm.pt	standardized	ROW	T1	1000	T1 1000	hclust.eucl.ave	0.222061
norm.pt	standardized	ROW	T1	1000	T1 1000	hclust.eucl.ward	0.510847
norm.pt	standardized	ROW	T1	1000	T1 1000	hclust.manh.ave	0.246353
norm.pt	standardized	ROW	T1	1000	T1 1000	hclust.manh.ward	0.568799
norm.pt	standardized	ROW	T1	1000	T1 1000	kmeans	0.511201
norm.pt	standardized	ROW	T1	1000	T1 1000	PAM.corr	0.476334
norm.pt	standardized	ROW	T1	1000	T1 1000	PAM.eucl	0.454552
norm.pt	standardized	ROW	T1	1000	T1 1000	SOM	0.517293
norm.pt	standardized	ROW	T1	15	T1 15	hclust.corr.ave	0.230032
norm.pt	standardized	ROW	T1	15	T1 15	hclust.corr.ward	0.223429
norm.pt	standardized	ROW	T1	15	T1 15	hclust.eucl.ave	0.112093
norm.pt	standardized	ROW	T1	15	T1 15	hclust.eucl.ward	0.205402
norm.pt	standardized	ROW	T1	15	T1 15	hclust.manh.ave	0.106001
norm.pt	standardized	ROW	T1	15	T1 15	hclust.manh.ward	0.182166
norm.pt	standardized	ROW	T1	15	T1 15	kmeans	0.242653
norm.pt	standardized	ROW	T1	15	T1 15	Mclust	0.235554
norm.pt	standardized	ROW	T1	15	T1 15	PAM.corr	0.257976
norm.pt	standardized	ROW	T1	15	T1 15	PAM.eucl	0.214692
norm.pt	standardized	ROW	T1	15	T1 15	SOM	0.201883
norm.pt	standardized	ROW	T2	100	T2 100	hclust.corr.ave	0.845605
norm.pt	standardized	ROW	T2	100	T2 100	hclust.corr.ward	0.84189
norm.pt	standardized	ROW	T2	100	T2 100	hclust.eucl.ave	0.884176
norm.pt	standardized	ROW	T2	100	T2 100	hclust.eucl.ward	0.873805
norm.pt	standardized	ROW	T2	100	T2 100	hclust.manh.ave	0.837716
norm.pt	standardized	ROW	T2	100	T2 100	hclust.manh.ward	0.856576
norm.pt	standardized	ROW	T2	100	T2 100	kmeans	0.86758
norm.pt	standardized	ROW	T2	100	T2 100	Mclust	0.875034
norm.pt	standardized	ROW	T2	100	T2 100	PAM.corr	0.843808
norm.pt	standardized	ROW	T2	100	T2 100	PAM.eucl	0.813121
norm.pt	standardized	ROW	T2	100	T2 100	SOM	0.865183
norm.pt	standardized	ROW	T2	1000	T2 1000	hclust.corr.ave	0.851612
norm.pt	standardized	ROW	T2	1000	T2 1000	hclust.corr.ward	0.853568
norm.pt	standardized	ROW	T2	1000	T2 1000	hclust.eucl.ave	0.818731
norm.pt	standardized	ROW	T2	1000	T2 1000	hclust.eucl.ward	0.800966
norm.pt	standardized	ROW	T2	1000	T2 1000	hclust.manh.ave	0.822797
norm.pt	standardized	ROW	T2	1000	T2 1000	hclust.manh.ward	0.823919
norm.pt	standardized	ROW	T2	1000	T2 1000	kmeans	0.803914
norm.pt	standardized	ROW	T2	1000	T2 1000	PAM.corr	0.748859
norm.pt	standardized	ROW	T2	1000	T2 1000	PAM.eucl	0.765547
norm.pt	standardized	ROW	T2	1000	T2 1000	SOM	0.827346
norm.pt	standardized	ROW	T2	15	T2 15	hclust.corr.ave	0.5218
norm.pt	standardized	ROW	T2	15	T2 15	hclust.corr.ward	0.576527
norm.pt	standardized	ROW	T2	15	T2 15	hclust.eucl.ave	0.819833
norm.pt	standardized	ROW	T2	15	T2 15	hclust.eucl.ward	0.800936
norm.pt	standardized	ROW	T2	15	T2 15	hclust.manh.ave	0.83892
norm.pt	standardized	ROW	T2	15	T2 15	hclust.manh.ward	0.805721
norm.pt	standardized	ROW	T2	15	T2 15	kmeans	0.823099
norm.pt	standardized	ROW	T2	15	T2 15	Mclust	0.816208
norm.pt	standardized	ROW	T2	15	T2 15	PAM.corr	0.556414
norm.pt	standardized	ROW	T2	15	T2 15	PAM.eucl	0.82807
norm.pt	standardized	ROW	T2	15	T2 15	SOM	0.803228
norm.pt	standardized	SVD	M	100	M 100	hclust.corr.ave	0.495197
norm.pt	standardized	SVD	M	100	M 100	hclust.corr.ward	0.502737
norm.pt	standardized	SVD	M	100	M 100	hclust.eucl.ave	0.285564
norm.pt	standardized	SVD	M	100	M 100	hclust.eucl.ward	0.470922
norm.pt	standardized	SVD	M	100	M 100	hclust.manh.ave	0.342089
norm.pt	standardized	SVD	M	100	M 100	hclust.manh.ward	0.517594
norm.pt	standardized	SVD	M	100	M 100	kmeans	0.503109
norm.pt	standardized	SVD	M	100	M 100	Mclust	0.493351
norm.pt	standardized	SVD	M	100	M 100	PAM.corr	0.49408
norm.pt	standardized	SVD	M	100	M 100	PAM.eucl	0.458181
norm.pt	standardized	SVD	M	100	M 100	SOM	0.476758
norm.pt	standardized	SVD	M	1000	M 1000	hclust.corr.ave	0.561568
norm.pt	standardized	SVD	M	1000	M 1000	hclust.corr.ward	0.665597
norm.pt	standardized	SVD	M	1000	M 1000	hclust.eucl.ave	0.424895
norm.pt	standardized	SVD	M	1000	M 1000	hclust.eucl.ward	0.647918
norm.pt	standardized	SVD	M	1000	M 1000	hclust.manh.ave	0.509946
norm.pt	standardized	SVD	M	1000	M 1000	hclust.manh.ward	0.600043
norm.pt	standardized	SVD	M	1000	M 1000	kmeans	0.570604
norm.pt	standardized	SVD	M	1000	M 1000	PAM.corr	0.592357
norm.pt	standardized	SVD	M	1000	M 1000	PAM.eucl	0.540725
norm.pt	standardized	SVD	M	1000	M 1000	SOM	0.547984
norm.pt	standardized	SVD	M	15	M 15	hclust.corr.ave	0.40853
norm.pt	standardized	SVD	M	15	M 15	hclust.corr.ward	0.44914
norm.pt	standardized	SVD	M	15	M 15	hclust.eucl.ave	0.249095
norm.pt	standardized	SVD	M	15	M 15	hclust.eucl.ward	0.434523
norm.pt	standardized	SVD	M	15	M 15	hclust.manh.ave	0.246901
norm.pt	standardized	SVD	M	15	M 15	hclust.manh.ward	0.425364
norm.pt	standardized	SVD	M	15	M 15	kmeans	0.458334
norm.pt	standardized	SVD	M	15	M 15	Mclust	0.412398
norm.pt	standardized	SVD	M	15	M 15	PAM.corr	0.42834
norm.pt	standardized	SVD	M	15	M 15	PAM.eucl	0.388572
norm.pt	standardized	SVD	M	15	M 15	SOM	0.446764
norm.pt	standardized	SVD	Mdiff	100	Mdiff 100	hclust.corr.ave	0.820388
norm.pt	standardized	SVD	Mdiff	100	Mdiff 100	hclust.corr.ward	0.81
norm.pt	standardized	SVD	Mdiff	100	Mdiff 100	hclust.eucl.ave	0.824038
norm.pt	standardized	SVD	Mdiff	100	Mdiff 100	hclust.eucl.ward	0.858208
norm.pt	standardized	SVD	Mdiff	100	Mdiff 100	hclust.manh.ave	0.868656
norm.pt	standardized	SVD	Mdiff	100	Mdiff 100	hclust.manh.ward	0.821619
norm.pt	standardized	SVD	Mdiff	100	Mdiff 100	kmeans	0.854115
norm.pt	standardized	SVD	Mdiff	100	Mdiff 100	Mclust	0.820627
norm.pt	standardized	SVD	Mdiff	100	Mdiff 100	PAM.corr	0.78497
norm.pt	standardized	SVD	Mdiff	100	Mdiff 100	PAM.eucl	0.81384
norm.pt	standardized	SVD	Mdiff	100	Mdiff 100	SOM	0.788612
norm.pt	standardized	SVD	Mdiff	1000	Mdiff 1000	hclust.corr.ave	0.800742
norm.pt	standardized	SVD	Mdiff	1000	Mdiff 1000	hclust.corr.ward	0.81099
norm.pt	standardized	SVD	Mdiff	1000	Mdiff 1000	hclust.eucl.ave	0.796548
norm.pt	standardized	SVD	Mdiff	1000	Mdiff 1000	hclust.eucl.ward	0.833382
norm.pt	standardized	SVD	Mdiff	1000	Mdiff 1000	hclust.manh.ave	0.845145
norm.pt	standardized	SVD	Mdiff	1000	Mdiff 1000	hclust.manh.ward	0.835279
norm.pt	standardized	SVD	Mdiff	1000	Mdiff 1000	kmeans	0.823561
norm.pt	standardized	SVD	Mdiff	1000	Mdiff 1000	PAM.corr	0.791047
norm.pt	standardized	SVD	Mdiff	1000	Mdiff 1000	PAM.eucl	0.763877
norm.pt	standardized	SVD	Mdiff	1000	Mdiff 1000	SOM	0.804305
norm.pt	standardized	SVD	Mdiff	15	Mdiff 15	hclust.corr.ave	0.383294
norm.pt	standardized	SVD	Mdiff	15	Mdiff 15	hclust.corr.ward	0.35816
norm.pt	standardized	SVD	Mdiff	15	Mdiff 15	hclust.eucl.ave	0.741555
norm.pt	standardized	SVD	Mdiff	15	Mdiff 15	hclust.eucl.ward	0.764707
norm.pt	standardized	SVD	Mdiff	15	Mdiff 15	hclust.manh.ave	0.744548
norm.pt	standardized	SVD	Mdiff	15	Mdiff 15	hclust.manh.ward	0.738002
norm.pt	standardized	SVD	Mdiff	15	Mdiff 15	kmeans	0.736386
norm.pt	standardized	SVD	Mdiff	15	Mdiff 15	Mclust	0.728181
norm.pt	standardized	SVD	Mdiff	15	Mdiff 15	PAM.corr	0.363953
norm.pt	standardized	SVD	Mdiff	15	Mdiff 15	PAM.eucl	0.755804
norm.pt	standardized	SVD	Mdiff	15	Mdiff 15	SOM	0.734209
norm.pt	standardized	SVD	NONE	all	NONE	hclust.corr.ave	0.685461
norm.pt	standardized	SVD	NONE	all	NONE	hclust.corr.ward	0.683077
norm.pt	standardized	SVD	NONE	all	NONE	hclust.eucl.ave	0.201873
norm.pt	standardized	SVD	NONE	all	NONE	hclust.eucl.ward	0.539481
norm.pt	standardized	SVD	NONE	all	NONE	hclust.manh.ave	0.21249
norm.pt	standardized	SVD	NONE	all	NONE	hclust.manh.ward	0.596459
norm.pt	standardized	SVD	NONE	all	NONE	kmeans	0.595028
norm.pt	standardized	SVD	NONE	all	NONE	PAM.corr	0.511062
norm.pt	standardized	SVD	NONE	all	NONE	PAM.eucl	0.503417
norm.pt	standardized	SVD	NONE	all	NONE	SOM	0.64456
norm.pt	standardized	SVD	PC	15	PC 15	hclust.corr.ave	0.594297
norm.pt	standardized	SVD	PC	15	PC 15	hclust.corr.ward	0.743339
norm.pt	standardized	SVD	PC	15	PC 15	hclust.eucl.ave	0.441484
norm.pt	standardized	SVD	PC	15	PC 15	hclust.eucl.ward	0.701703
norm.pt	standardized	SVD	PC	15	PC 15	hclust.manh.ave	0.344534
norm.pt	standardized	SVD	PC	15	PC 15	hclust.manh.ward	0.680463
norm.pt	standardized	SVD	PC	15	PC 15	kmeans	0.747528
norm.pt	standardized	SVD	PC	15	PC 15	Mclust	0.714892
norm.pt	standardized	SVD	PC	15	PC 15	PAM.corr	0.683199
norm.pt	standardized	SVD	PC	15	PC 15	PAM.eucl	0.695944
norm.pt	standardized	SVD	PC	15	PC 15	SOM	0.633441
norm.pt	standardized	SVD	PC	3	PC 3	hclust.corr.ave	0.516048
norm.pt	standardized	SVD	PC	3	PC 3	hclust.corr.ward	0.524077
norm.pt	standardized	SVD	PC	3	PC 3	hclust.eucl.ave	0.536748
norm.pt	standardized	SVD	PC	3	PC 3	hclust.eucl.ward	0.661829
norm.pt	standardized	SVD	PC	3	PC 3	hclust.manh.ave	0.583664
norm.pt	standardized	SVD	PC	3	PC 3	hclust.manh.ward	0.665082
norm.pt	standardized	SVD	PC	3	PC 3	kmeans	0.657153
norm.pt	standardized	SVD	PC	3	PC 3	Mclust	0.66434
norm.pt	standardized	SVD	PC	3	PC 3	PAM.corr	0.525368
norm.pt	standardized	SVD	PC	3	PC 3	PAM.eucl	0.650273
norm.pt	standardized	SVD	PC	3	PC 3	SOM	0.607702
norm.pt	standardized	SVD	PC	5	PC 5	hclust.corr.ave	0.563894
norm.pt	standardized	SVD	PC	5	PC 5	hclust.corr.ward	0.61014
norm.pt	standardized	SVD	PC	5	PC 5	hclust.eucl.ave	0.634369
norm.pt	standardized	SVD	PC	5	PC 5	hclust.eucl.ward	0.662603
norm.pt	standardized	SVD	PC	5	PC 5	hclust.manh.ave	0.680486
norm.pt	standardized	SVD	PC	5	PC 5	hclust.manh.ward	0.675497
norm.pt	standardized	SVD	PC	5	PC 5	kmeans	0.631073
norm.pt	standardized	SVD	PC	5	PC 5	Mclust	0.677467
norm.pt	standardized	SVD	PC	5	PC 5	PAM.corr	0.598732
norm.pt	standardized	SVD	PC	5	PC 5	PAM.eucl	0.627483
norm.pt	standardized	SVD	PC	5	PC 5	SOM	0.626238
norm.pt	standardized	SVD	STD	100	STD 100	hclust.corr.ave	0.637724
norm.pt	standardized	SVD	STD	100	STD 100	hclust.corr.ward	0.677239
norm.pt	standardized	SVD	STD	100	STD 100	hclust.eucl.ave	0.574096
norm.pt	standardized	SVD	STD	100	STD 100	hclust.eucl.ward	0.626211
norm.pt	standardized	SVD	STD	100	STD 100	hclust.manh.ave	0.580188
norm.pt	standardized	SVD	STD	100	STD 100	hclust.manh.ward	0.661211
norm.pt	standardized	SVD	STD	100	STD 100	kmeans	0.621475
norm.pt	standardized	SVD	STD	100	STD 100	Mclust	0.614275
norm.pt	standardized	SVD	STD	100	STD 100	PAM.corr	0.630341
norm.pt	standardized	SVD	STD	100	STD 100	PAM.eucl	0.591115
norm.pt	standardized	SVD	STD	100	STD 100	SOM	0.655802
norm.pt	standardized	SVD	STD	1000	STD 1000	hclust.corr.ave	0.602017
norm.pt	standardized	SVD	STD	1000	STD 1000	hclust.corr.ward	0.652192
norm.pt	standardized	SVD	STD	1000	STD 1000	hclust.eucl.ave	0.392573
norm.pt	standardized	SVD	STD	1000	STD 1000	hclust.eucl.ward	0.698045
norm.pt	standardized	SVD	STD	1000	STD 1000	hclust.manh.ave	0.515708
norm.pt	standardized	SVD	STD	1000	STD 1000	hclust.manh.ward	0.703613
norm.pt	standardized	SVD	STD	1000	STD 1000	kmeans	0.684278
norm.pt	standardized	SVD	STD	1000	STD 1000	PAM.corr	0.64272
norm.pt	standardized	SVD	STD	1000	STD 1000	PAM.eucl	0.67337
norm.pt	standardized	SVD	STD	1000	STD 1000	SOM	0.666112
norm.pt	standardized	SVD	STD	15	STD 15	hclust.corr.ave	0.370689
norm.pt	standardized	SVD	STD	15	STD 15	hclust.corr.ward	0.434744
norm.pt	standardized	SVD	STD	15	STD 15	hclust.eucl.ave	0.596815
norm.pt	standardized	SVD	STD	15	STD 15	hclust.eucl.ward	0.55851
norm.pt	standardized	SVD	STD	15	STD 15	hclust.manh.ave	0.537426
norm.pt	standardized	SVD	STD	15	STD 15	hclust.manh.ward	0.599473
norm.pt	standardized	SVD	STD	15	STD 15	kmeans	0.531921
norm.pt	standardized	SVD	STD	15	STD 15	Mclust	0.595521
norm.pt	standardized	SVD	STD	15	STD 15	PAM.corr	0.391128
norm.pt	standardized	SVD	STD	15	STD 15	PAM.eucl	0.575114
norm.pt	standardized	SVD	STD	15	STD 15	SOM	0.608881
norm.pt	standardized	SVD	STD	1500	STD 1500	hclust.corr.ave	0.589063
norm.pt	standardized	SVD	STD	1500	STD 1500	hclust.corr.ward	0.649385
norm.pt	standardized	SVD	STD	1500	STD 1500	hclust.eucl.ave	0.427679
norm.pt	standardized	SVD	STD	1500	STD 1500	hclust.eucl.ward	0.697825
norm.pt	standardized	SVD	STD	1500	STD 1500	hclust.manh.ave	0.54048
norm.pt	standardized	SVD	STD	1500	STD 1500	hclust.manh.ward	0.65598
norm.pt	standardized	SVD	STD	1500	STD 1500	kmeans	0.714406
norm.pt	standardized	SVD	STD	1500	STD 1500	PAM.corr	0.627199
norm.pt	standardized	SVD	STD	1500	STD 1500	PAM.eucl	0.673015
norm.pt	standardized	SVD	STD	1500	STD 1500	SOM	0.675412
norm.pt	standardized	SVD	STD	300	STD 300	hclust.corr.ave	0.62107
norm.pt	standardized	SVD	STD	300	STD 300	hclust.corr.ward	0.686128
norm.pt	standardized	SVD	STD	300	STD 300	hclust.eucl.ave	0.534601
norm.pt	standardized	SVD	STD	300	STD 300	hclust.eucl.ward	0.71705
norm.pt	standardized	SVD	STD	300	STD 300	hclust.manh.ave	0.497321
norm.pt	standardized	SVD	STD	300	STD 300	hclust.manh.ward	0.692521
norm.pt	standardized	SVD	STD	300	STD 300	kmeans	0.712483
norm.pt	standardized	SVD	STD	300	STD 300	Mclust	0.707966
norm.pt	standardized	SVD	STD	300	STD 300	PAM.corr	0.652946
norm.pt	standardized	SVD	STD	300	STD 300	PAM.eucl	0.605709
norm.pt	standardized	SVD	STD	300	STD 300	SOM	0.632125
norm.pt	standardized	SVD	STD	500	STD 500	hclust.corr.ave	0.619121
norm.pt	standardized	SVD	STD	500	STD 500	hclust.corr.ward	0.704345
norm.pt	standardized	SVD	STD	500	STD 500	hclust.eucl.ave	0.516284
norm.pt	standardized	SVD	STD	500	STD 500	hclust.eucl.ward	0.711952
norm.pt	standardized	SVD	STD	500	STD 500	hclust.manh.ave	0.49885
norm.pt	standardized	SVD	STD	500	STD 500	hclust.manh.ward	0.711104
norm.pt	standardized	SVD	STD	500	STD 500	kmeans	0.724695
norm.pt	standardized	SVD	STD	500	STD 500	Mclust	0.693517
norm.pt	standardized	SVD	STD	500	STD 500	PAM.corr	0.668532
norm.pt	standardized	SVD	STD	500	STD 500	PAM.eucl	0.605294
norm.pt	standardized	SVD	STD	500	STD 500	SOM	0.673703
norm.pt	standardized	SVD	T1	100	T1 100	hclust.corr.ave	0.37322
norm.pt	standardized	SVD	T1	100	T1 100	hclust.corr.ward	0.427149
norm.pt	standardized	SVD	T1	100	T1 100	hclust.eucl.ave	0.167103
norm.pt	standardized	SVD	T1	100	T1 100	hclust.eucl.ward	0.365131
norm.pt	standardized	SVD	T1	100	T1 100	hclust.manh.ave	0.19886
norm.pt	standardized	SVD	T1	100	T1 100	hclust.manh.ward	0.374585
norm.pt	standardized	SVD	T1	100	T1 100	kmeans	0.404585
norm.pt	standardized	SVD	T1	100	T1 100	Mclust	0.320281
norm.pt	standardized	SVD	T1	100	T1 100	PAM.corr	0.413425
norm.pt	standardized	SVD	T1	100	T1 100	PAM.eucl	0.360252
norm.pt	standardized	SVD	T1	100	T1 100	SOM	0.37581
norm.pt	standardized	SVD	T1	1000	T1 1000	hclust.corr.ave	0.496937
norm.pt	standardized	SVD	T1	1000	T1 1000	hclust.corr.ward	0.605258
norm.pt	standardized	SVD	T1	1000	T1 1000	hclust.eucl.ave	0.295251
norm.pt	standardized	SVD	T1	1000	T1 1000	hclust.eucl.ward	0.550588
norm.pt	standardized	SVD	T1	1000	T1 1000	hclust.manh.ave	0.21223
norm.pt	standardized	SVD	T1	1000	T1 1000	hclust.manh.ward	0.578311
norm.pt	standardized	SVD	T1	1000	T1 1000	kmeans	0.58254
norm.pt	standardized	SVD	T1	1000	T1 1000	PAM.corr	0.492862
norm.pt	standardized	SVD	T1	1000	T1 1000	PAM.eucl	0.457481
norm.pt	standardized	SVD	T1	1000	T1 1000	SOM	0.499543
norm.pt	standardized	SVD	T1	15	T1 15	hclust.corr.ave	0.227926
norm.pt	standardized	SVD	T1	15	T1 15	hclust.corr.ward	0.238963
norm.pt	standardized	SVD	T1	15	T1 15	hclust.eucl.ave	0.123376
norm.pt	standardized	SVD	T1	15	T1 15	hclust.eucl.ward	0.254628
norm.pt	standardized	SVD	T1	15	T1 15	hclust.manh.ave	0.109226
norm.pt	standardized	SVD	T1	15	T1 15	hclust.manh.ward	0.214997
norm.pt	standardized	SVD	T1	15	T1 15	kmeans	0.261468
norm.pt	standardized	SVD	T1	15	T1 15	Mclust	0.257616
norm.pt	standardized	SVD	T1	15	T1 15	PAM.corr	0.254999
norm.pt	standardized	SVD	T1	15	T1 15	PAM.eucl	0.241431
norm.pt	standardized	SVD	T1	15	T1 15	SOM	0.253555
norm.pt	standardized	SVD	T2	100	T2 100	hclust.corr.ave	0.853392
norm.pt	standardized	SVD	T2	100	T2 100	hclust.corr.ward	0.846655
norm.pt	standardized	SVD	T2	100	T2 100	hclust.eucl.ave	0.884176
norm.pt	standardized	SVD	T2	100	T2 100	hclust.eucl.ward	0.855123
norm.pt	standardized	SVD	T2	100	T2 100	hclust.manh.ave	0.837716
norm.pt	standardized	SVD	T2	100	T2 100	hclust.manh.ward	0.825228
norm.pt	standardized	SVD	T2	100	T2 100	kmeans	0.852892
norm.pt	standardized	SVD	T2	100	T2 100	Mclust	0.877322
norm.pt	standardized	SVD	T2	100	T2 100	PAM.corr	0.855128
norm.pt	standardized	SVD	T2	100	T2 100	PAM.eucl	0.840138
norm.pt	standardized	SVD	T2	100	T2 100	SOM	0.832814
norm.pt	standardized	SVD	T2	1000	T2 1000	hclust.corr.ave	0.856473
norm.pt	standardized	SVD	T2	1000	T2 1000	hclust.corr.ward	0.850143
norm.pt	standardized	SVD	T2	1000	T2 1000	hclust.eucl.ave	0.818731
norm.pt	standardized	SVD	T2	1000	T2 1000	hclust.eucl.ward	0.847001
norm.pt	standardized	SVD	T2	1000	T2 1000	hclust.manh.ave	0.804113
norm.pt	standardized	SVD	T2	1000	T2 1000	hclust.manh.ward	0.776738
norm.pt	standardized	SVD	T2	1000	T2 1000	kmeans	0.805286
norm.pt	standardized	SVD	T2	1000	T2 1000	PAM.corr	0.761205
norm.pt	standardized	SVD	T2	1000	T2 1000	PAM.eucl	0.777025
norm.pt	standardized	SVD	T2	1000	T2 1000	SOM	0.777049
norm.pt	standardized	SVD	T2	15	T2 15	hclust.corr.ave	0.573199
norm.pt	standardized	SVD	T2	15	T2 15	hclust.corr.ward	0.622468
norm.pt	standardized	SVD	T2	15	T2 15	hclust.eucl.ave	0.822035
norm.pt	standardized	SVD	T2	15	T2 15	hclust.eucl.ward	0.805721
norm.pt	standardized	SVD	T2	15	T2 15	hclust.manh.ave	0.838021
norm.pt	standardized	SVD	T2	15	T2 15	hclust.manh.ward	0.805721
norm.pt	standardized	SVD	T2	15	T2 15	kmeans	0.831333
norm.pt	standardized	SVD	T2	15	T2 15	Mclust	0.79087
norm.pt	standardized	SVD	T2	15	T2 15	PAM.corr	0.580151
norm.pt	standardized	SVD	T2	15	T2 15	PAM.eucl	0.831333
norm.pt	standardized	SVD	T2	15	T2 15	SOM	0.816026
norm.pt.bkg	non-standardized	ROW	M	100	M 100	hclust.corr.ave	0.282369
norm.pt.bkg	non-standardized	ROW	M	100	M 100	hclust.corr.ward	0.506248
norm.pt.bkg	non-standardized	ROW	M	100	M 100	hclust.eucl.ave	0.273449
norm.pt.bkg	non-standardized	ROW	M	100	M 100	hclust.eucl.ward	0.480408
norm.pt.bkg	non-standardized	ROW	M	100	M 100	hclust.manh.ave	0.289258
norm.pt.bkg	non-standardized	ROW	M	100	M 100	hclust.manh.ward	0.503572
norm.pt.bkg	non-standardized	ROW	M	100	M 100	kmeans	0.512993
norm.pt.bkg	non-standardized	ROW	M	100	M 100	Mclust	0.437496
norm.pt.bkg	non-standardized	ROW	M	100	M 100	PAM.corr	0.472437
norm.pt.bkg	non-standardized	ROW	M	100	M 100	PAM.eucl	0.425788
norm.pt.bkg	non-standardized	ROW	M	100	M 100	SOM	0.477255
norm.pt.bkg	non-standardized	ROW	M	1000	M 1000	hclust.corr.ave	0.491478
norm.pt.bkg	non-standardized	ROW	M	1000	M 1000	hclust.corr.ward	0.678215
norm.pt.bkg	non-standardized	ROW	M	1000	M 1000	hclust.eucl.ave	0.502434
norm.pt.bkg	non-standardized	ROW	M	1000	M 1000	hclust.eucl.ward	0.621158
norm.pt.bkg	non-standardized	ROW	M	1000	M 1000	hclust.manh.ave	0.455317
norm.pt.bkg	non-standardized	ROW	M	1000	M 1000	hclust.manh.ward	0.657106
norm.pt.bkg	non-standardized	ROW	M	1000	M 1000	kmeans	0.673181
norm.pt.bkg	non-standardized	ROW	M	1000	M 1000	PAM.corr	0.628273
norm.pt.bkg	non-standardized	ROW	M	1000	M 1000	PAM.eucl	0.589659
norm.pt.bkg	non-standardized	ROW	M	1000	M 1000	SOM	0.699013
norm.pt.bkg	non-standardized	ROW	M	15	M 15	hclust.corr.ave	0.349503
norm.pt.bkg	non-standardized	ROW	M	15	M 15	hclust.corr.ward	0.422139
norm.pt.bkg	non-standardized	ROW	M	15	M 15	hclust.eucl.ave	0.229876
norm.pt.bkg	non-standardized	ROW	M	15	M 15	hclust.eucl.ward	0.402447
norm.pt.bkg	non-standardized	ROW	M	15	M 15	hclust.manh.ave	0.229834
norm.pt.bkg	non-standardized	ROW	M	15	M 15	hclust.manh.ward	0.383562
norm.pt.bkg	non-standardized	ROW	M	15	M 15	kmeans	0.393773
norm.pt.bkg	non-standardized	ROW	M	15	M 15	Mclust	0.421403
norm.pt.bkg	non-standardized	ROW	M	15	M 15	PAM.corr	0.373593
norm.pt.bkg	non-standardized	ROW	M	15	M 15	PAM.eucl	0.365319
norm.pt.bkg	non-standardized	ROW	M	15	M 15	SOM	0.437907
norm.pt.bkg	non-standardized	ROW	Mdiff	100	Mdiff 100	hclust.corr.ave	0.631918
norm.pt.bkg	non-standardized	ROW	Mdiff	100	Mdiff 100	hclust.corr.ward	0.725885
norm.pt.bkg	non-standardized	ROW	Mdiff	100	Mdiff 100	hclust.eucl.ave	0.782957
norm.pt.bkg	non-standardized	ROW	Mdiff	100	Mdiff 100	hclust.eucl.ward	0.776621
norm.pt.bkg	non-standardized	ROW	Mdiff	100	Mdiff 100	hclust.manh.ave	0.805561
norm.pt.bkg	non-standardized	ROW	Mdiff	100	Mdiff 100	hclust.manh.ward	0.7572
norm.pt.bkg	non-standardized	ROW	Mdiff	100	Mdiff 100	kmeans	0.769378
norm.pt.bkg	non-standardized	ROW	Mdiff	100	Mdiff 100	Mclust	0.822651
norm.pt.bkg	non-standardized	ROW	Mdiff	100	Mdiff 100	PAM.corr	0.713473
norm.pt.bkg	non-standardized	ROW	Mdiff	100	Mdiff 100	PAM.eucl	0.69933
norm.pt.bkg	non-standardized	ROW	Mdiff	100	Mdiff 100	SOM	0.776219
norm.pt.bkg	non-standardized	ROW	Mdiff	1000	Mdiff 1000	hclust.corr.ave	0.733544
norm.pt.bkg	non-standardized	ROW	Mdiff	1000	Mdiff 1000	hclust.corr.ward	0.776893
norm.pt.bkg	non-standardized	ROW	Mdiff	1000	Mdiff 1000	hclust.eucl.ave	0.81751
norm.pt.bkg	non-standardized	ROW	Mdiff	1000	Mdiff 1000	hclust.eucl.ward	0.782576
norm.pt.bkg	non-standardized	ROW	Mdiff	1000	Mdiff 1000	hclust.manh.ave	0.844689
norm.pt.bkg	non-standardized	ROW	Mdiff	1000	Mdiff 1000	hclust.manh.ward	0.859989
norm.pt.bkg	non-standardized	ROW	Mdiff	1000	Mdiff 1000	kmeans	0.805661
norm.pt.bkg	non-standardized	ROW	Mdiff	1000	Mdiff 1000	PAM.corr	0.756827
norm.pt.bkg	non-standardized	ROW	Mdiff	1000	Mdiff 1000	PAM.eucl	0.810837
norm.pt.bkg	non-standardized	ROW	Mdiff	1000	Mdiff 1000	SOM	0.835185
norm.pt.bkg	non-standardized	ROW	Mdiff	15	Mdiff 15	hclust.corr.ave	0.402665
norm.pt.bkg	non-standardized	ROW	Mdiff	15	Mdiff 15	hclust.corr.ward	0.422156
norm.pt.bkg	non-standardized	ROW	Mdiff	15	Mdiff 15	hclust.eucl.ave	0.746144
norm.pt.bkg	non-standardized	ROW	Mdiff	15	Mdiff 15	hclust.eucl.ward	0.755568
norm.pt.bkg	non-standardized	ROW	Mdiff	15	Mdiff 15	hclust.manh.ave	0.799836
norm.pt.bkg	non-standardized	ROW	Mdiff	15	Mdiff 15	hclust.manh.ward	0.789291
norm.pt.bkg	non-standardized	ROW	Mdiff	15	Mdiff 15	kmeans	0.766003
norm.pt.bkg	non-standardized	ROW	Mdiff	15	Mdiff 15	Mclust	0.773266
norm.pt.bkg	non-standardized	ROW	Mdiff	15	Mdiff 15	PAM.corr	0.463252
norm.pt.bkg	non-standardized	ROW	Mdiff	15	Mdiff 15	PAM.eucl	0.750373
norm.pt.bkg	non-standardized	ROW	Mdiff	15	Mdiff 15	SOM	0.746536
norm.pt.bkg	non-standardized	ROW	NONE	all	NONE	hclust.corr.ave	0.587811
norm.pt.bkg	non-standardized	ROW	NONE	all	NONE	hclust.corr.ward	0.733243
norm.pt.bkg	non-standardized	ROW	NONE	all	NONE	hclust.eucl.ave	0.134071
norm.pt.bkg	non-standardized	ROW	NONE	all	NONE	hclust.eucl.ward	0.718793
norm.pt.bkg	non-standardized	ROW	NONE	all	NONE	hclust.manh.ave	0.165166
norm.pt.bkg	non-standardized	ROW	NONE	all	NONE	hclust.manh.ward	0.709942
norm.pt.bkg	non-standardized	ROW	NONE	all	NONE	kmeans	0.72147
norm.pt.bkg	non-standardized	ROW	NONE	all	NONE	PAM.corr	0.644139
norm.pt.bkg	non-standardized	ROW	NONE	all	NONE	PAM.eucl	0.543784
norm.pt.bkg	non-standardized	ROW	NONE	all	NONE	SOM	0.654171
norm.pt.bkg	non-standardized	ROW	PC	15	PC 15	hclust.corr.ave	0.637205
norm.pt.bkg	non-standardized	ROW	PC	15	PC 15	hclust.corr.ward	0.690496
norm.pt.bkg	non-standardized	ROW	PC	15	PC 15	hclust.eucl.ave	0.314961
norm.pt.bkg	non-standardized	ROW	PC	15	PC 15	hclust.eucl.ward	0.659265
norm.pt.bkg	non-standardized	ROW	PC	15	PC 15	hclust.manh.ave	0.151352
norm.pt.bkg	non-standardized	ROW	PC	15	PC 15	hclust.manh.ward	0.668468
norm.pt.bkg	non-standardized	ROW	PC	15	PC 15	kmeans	0.713223
norm.pt.bkg	non-standardized	ROW	PC	15	PC 15	Mclust	0.699225
norm.pt.bkg	non-standardized	ROW	PC	15	PC 15	PAM.corr	0.66577
norm.pt.bkg	non-standardized	ROW	PC	15	PC 15	PAM.eucl	0.635516
norm.pt.bkg	non-standardized	ROW	PC	15	PC 15	SOM	0.698964
norm.pt.bkg	non-standardized	ROW	PC	3	PC 3	hclust.corr.ave	0.455663
norm.pt.bkg	non-standardized	ROW	PC	3	PC 3	hclust.corr.ward	0.432237
norm.pt.bkg	non-standardized	ROW	PC	3	PC 3	hclust.eucl.ave	0.524341
norm.pt.bkg	non-standardized	ROW	PC	3	PC 3	hclust.eucl.ward	0.651907
norm.pt.bkg	non-standardized	ROW	PC	3	PC 3	hclust.manh.ave	0.510912
norm.pt.bkg	non-standardized	ROW	PC	3	PC 3	hclust.manh.ward	0.646612
norm.pt.bkg	non-standardized	ROW	PC	3	PC 3	kmeans	0.651697
norm.pt.bkg	non-standardized	ROW	PC	3	PC 3	Mclust	0.600797
norm.pt.bkg	non-standardized	ROW	PC	3	PC 3	PAM.corr	0.445757
norm.pt.bkg	non-standardized	ROW	PC	3	PC 3	PAM.eucl	0.656267
norm.pt.bkg	non-standardized	ROW	PC	3	PC 3	SOM	0.610268
norm.pt.bkg	non-standardized	ROW	PC	5	PC 5	hclust.corr.ave	0.62518
norm.pt.bkg	non-standardized	ROW	PC	5	PC 5	hclust.corr.ward	0.631264
norm.pt.bkg	non-standardized	ROW	PC	5	PC 5	hclust.eucl.ave	0.615582
norm.pt.bkg	non-standardized	ROW	PC	5	PC 5	hclust.eucl.ward	0.689779
norm.pt.bkg	non-standardized	ROW	PC	5	PC 5	hclust.manh.ave	0.667582
norm.pt.bkg	non-standardized	ROW	PC	5	PC 5	hclust.manh.ward	0.654183
norm.pt.bkg	non-standardized	ROW	PC	5	PC 5	kmeans	0.686396
norm.pt.bkg	non-standardized	ROW	PC	5	PC 5	Mclust	0.610376
norm.pt.bkg	non-standardized	ROW	PC	5	PC 5	PAM.corr	0.567108
norm.pt.bkg	non-standardized	ROW	PC	5	PC 5	PAM.eucl	0.631668
norm.pt.bkg	non-standardized	ROW	PC	5	PC 5	SOM	0.663395
norm.pt.bkg	non-standardized	ROW	STD	100	STD 100	hclust.corr.ave	0.608476
norm.pt.bkg	non-standardized	ROW	STD	100	STD 100	hclust.corr.ward	0.665001
norm.pt.bkg	non-standardized	ROW	STD	100	STD 100	hclust.eucl.ave	0.565697
norm.pt.bkg	non-standardized	ROW	STD	100	STD 100	hclust.eucl.ward	0.610674
norm.pt.bkg	non-standardized	ROW	STD	100	STD 100	hclust.manh.ave	0.572467
norm.pt.bkg	non-standardized	ROW	STD	100	STD 100	hclust.manh.ward	0.612741
norm.pt.bkg	non-standardized	ROW	STD	100	STD 100	kmeans	0.640776
norm.pt.bkg	non-standardized	ROW	STD	100	STD 100	Mclust	0.666815
norm.pt.bkg	non-standardized	ROW	STD	100	STD 100	PAM.corr	0.635075
norm.pt.bkg	non-standardized	ROW	STD	100	STD 100	PAM.eucl	0.609764
norm.pt.bkg	non-standardized	ROW	STD	100	STD 100	SOM	0.644963
norm.pt.bkg	non-standardized	ROW	STD	1000	STD 1000	hclust.corr.ave	0.540009
[truncated: 2,701 more rows]
